# Supplementary material for: Synthesis and crystal structure analysis of 1-ethyl-1,3-di­hydro-2H-benzo[d]imidazole-2-thione
Source: Acta Crystallogr E Crystallogr Commun. 2025 Jan 28;81(Pt 2):169–71. doi: 10.1107/S2056989025000519 (PMC11799793; doi:10.1107/S2056989025000519)
Supplement: Supplementary file 1 [file e-81-00169-sup1.cif]

##############################################################################
#                                                                            #
# This CIF contains the data in a paper accepted for publication in          #
# Acta Crystallographica Section E. It conforms to the requirements of       #
# Notes for Authors for Acta Crystallographica Section E, and has been       #
# peer reviewed under the auspices of the IUCr Commission on Journals.       #
#                                                                            #
# Full details of the Crystallographic Information File format               #
# are given in the paper "The Crystallographic Information File (CIF):       #
# a New Standard Archive File for Crystallography" by S. R. Hall, F. H.      #
# Allen and I. D. Brown [Acta Cryst. (1991), A47, 655-685].                  #
#                                                                            #
# The current version of the core CIF dictionary is obtainable from          #
# ftp://ftp.iucr.org/pub/cif_core.dic.                                       #
#                                                                            #
# Software is freely available for graphical display of the structure(s)     #
# in this CIF. For information consult the CIF software page                 #
# http://www.iucr.org/resources/cif/software.                                #
#                                                                            #
# This file may be used for bona fide research purposes within the           #
# scientific community so long as proper attribution is given to the journal # 
# article from which it was obtained.                                        #
#                                                                            #
##############################################################################
data_I
_audit_creation_method
;
Olex2 1.3
(compiled 2019.09.11 svn.r3662 for OlexSys, GUI svn.r5938)
;
_chemical_name_systematic
;
1-Ethyl-1,3-dihydro-2<i>H</i>-benzo[<i>d</i>]imidazole-2-thione
;
_chemical_name_common     ?
_chemical_formula_moiety     'C9 H10 N2 S'
_chemical_formula_sum     'C9 H10 N2 S'
_chemical_formula_iupac     'C9 H10 N2 S'
_chemical_formula_weight     178.25
_chemical_melting_point     ?
_chemical_absolute_configuration     unknown
_space_group_crystal_system     orthorhombic
_space_group_name_H-M_alt     'P 21 21 21'
_space_group_name_Hall     'P 2ac 2ab'
loop_
    _space_group_symop_operation_xyz
    'x, y, z'
    '-x+1/2, -y, z+1/2'
    '-x, y+1/2, -z+1/2'
    'x+1/2, -y+1/2, -z'
_cell_length_a     7.4512(5)
_cell_length_b     14.77990(12)
_cell_length_c     15.89120(11)
_cell_angle_alpha     90
_cell_angle_beta     90
_cell_angle_gamma     90
_cell_volume     1750.06(12)
_cell_formula_units_Z     8
_cell_measurement_reflns_used     18990
_cell_measurement_theta_min     4.0570
_cell_measurement_theta_max     79.0060
_cell_measurement_temperature     99.9(4)
loop_
    _twin_individual_id
    _twin_individual_mass_fraction_refined
    1 0.546(16)
    2 0.454(16)
_exptl_crystal_description     block
_exptl_crystal_colour     colorless
_exptl_crystal_size_max     0.41
_exptl_crystal_size_mid     0.24
_exptl_crystal_size_min     0.17
_exptl_crystal_density_diffrn     1.353
_exptl_crystal_density_meas     ?
_exptl_crystal_density_method     'not measured'
_exptl_crystal_F_000     752
loop_
    _exptl_crystal_face_index_h
    _exptl_crystal_face_index_k
    _exptl_crystal_face_index_l
    _exptl_crystal_face_perp_dist
    1 1 0 0.1103
    -1 -1 0 0.1140
    -1 1 0 0.1006
    1 -1 0 0.1103
    0 0 1 0.2486
    0 0 -1 0.1614
    0 1 0 0.0812
    0 -1 0 0.0896
_exptl_absorpt_coefficient_mu     2.803
_exptl_absorpt_correction_type     gaussian
_exptl_absorpt_process_details
;
(<i>CrysAlis PRO</i>; Rigaku OD, 2023)
;
_exptl_absorpt_correction_T_min     0.405
_exptl_absorpt_correction_T_max     1.000
_diffrn_ambient_temperature     99.9(4)
_diffrn_source     'micro-focus sealed X-ray tube'
_diffrn_radiation_type     'Cu K\a'
_diffrn_radiation_wavelength     1.54184
_diffrn_radiation_monochromator     mirror
_diffrn_measurement_device_type
           'Rigaku XtaLAB Synergy Dualflex diffractometer with a HyPix detector'
_diffrn_measurement_device     'four-circle diffractometer'
_diffrn_measurement_method     '\w scans'
_diffrn_detector     'Hybrid Pixel Array Detector'
_diffrn_detector_area_resol_mean     10.0000
_diffrn_reflns_number     23801
_diffrn_reflns_av_R_equivalents     0.0348
_diffrn_reflns_av_unetI/netI     0.0205
_diffrn_reflns_theta_min     4.085
_diffrn_reflns_theta_max     79.527
_diffrn_reflns_theta_full     67.684
_diffrn_measured_fraction_theta_max     0.999
_diffrn_measured_fraction_theta_full     1.000
_diffrn_reflns_limit_h_min     -9
_diffrn_reflns_limit_h_max     9
_diffrn_reflns_limit_k_min     -18
_diffrn_reflns_limit_k_max     18
_diffrn_reflns_limit_l_min     -15
_diffrn_reflns_limit_l_max     20
_diffrn_radiation_probe     x-ray
_refine_special_details
;
 Refined as a 2-component inversion twin.
;
_reflns_number_total     3799
_reflns_number_gt     3779
_reflns_threshold_expression     'I > 2\s(I)'
_refine_ls_structure_factor_coef     Fsqd
_refine_ls_matrix_type     full
_refine_ls_R_factor_all     0.0258
_refine_ls_R_factor_gt     0.0257
_refine_ls_wR_factor_gt     0.0689
_refine_ls_wR_factor_ref     0.0690
_refine_ls_goodness_of_fit_ref     1.063
_refine_ls_restrained_S_all     1.063
_refine_ls_number_reflns     3799
_refine_ls_number_parameters     229
_refine_ls_number_restraints     0
_refine_ls_hydrogen_treatment     mixed
_refine_ls_weighting_scheme     calc
_refine_ls_weighting_details
              'w=1/[\s^2^(Fo^2^)+(0.0359P)^2^+0.5853P] where P=(Fo^2^+2Fc^2^)/3'
_atom_sites_solution_hydrogens     mixed
_atom_sites_solution_primary     dual
_atom_sites_solution_secondary     difmap
_refine_ls_shift/su_max     0.001
_refine_ls_shift/su_mean     0.000
_refine_diff_density_max     0.247
_refine_diff_density_min     -0.210
_refine_ls_extinction_method
;
SHELXL2018 (Sheldrick 2015b)
;
_refine_ls_extinction_coef     0.0010(2)
_refine_ls_extinction_expression
                                  'Fc^*^=kFc[1+0.001xFc^2^\l^3^/sin(2\q)]^-1/4^'
_refine_ls_abs_structure_details
;
 Refined as an inversion twin.
;
_refine_ls_abs_structure_Flack     0.454(16)
loop_
    _atom_type_symbol
    _atom_type_description
    _atom_type_scat_dispersion_real
    _atom_type_scat_dispersion_imag
    _atom_type_scat_source
    'C' 'C' 0.0181 0.0091
                         'International Tables Vol C Tables 4.2.6.8 and 6.1.1.4'
    'H' 'H' 0.0000 0.0000
                         'International Tables Vol C Tables 4.2.6.8 and 6.1.1.4'
    'N' 'N' 0.0311 0.0180
                         'International Tables Vol C Tables 4.2.6.8 and 6.1.1.4'
    'S' 'S' 0.3331 0.5567
                         'International Tables Vol C Tables 4.2.6.8 and 6.1.1.4'
_computing_data_collection
;
<i>CrysAlisPRO</i> (Rigaku OD, 2023)
;
_computing_cell_refinement
;
<i>CrysAlisPRO</i> (Rigaku OD, 2023)
;
_computing_data_reduction
;
<i>CrysAlisPRO</i> (Rigaku OD, 2023)
;
_computing_structure_solution
;
<i>SHELXT2014</i> (Sheldrick, 2015a)
;
_computing_structure_refinement
;
<i>SHELXL2018</i> (Sheldrick, 2015b)
;
_computing_molecular_graphics
;
<i>OLEX2</i> (Dolomanov <i>et al.</i>, 2009)
;
_computing_publication_material
;
<i>OLEX2</i> (Dolomanov <i>et al.</i>, 2009)
;
loop_
    _atom_site_type_symbol
    _atom_site_label
    _atom_site_fract_x
    _atom_site_fract_y
    _atom_site_fract_z
    _atom_site_U_iso_or_equiv
    _atom_site_adp_type
    _atom_site_calc_flag
    _atom_site_occupancy
    _atom_site_disorder_assembly
    _atom_site_disorder_group
    S S2A -0.22204(7) 0.21363(3) 0.89250(3) 0.02146(13) Uani d 1 . .
    N N1A -0.0479(2) 0.19722(11) 0.74247(10) 0.0187(3) Uani d 1 . .
    N N3A 0.1123(2) 0.15428(11) 0.85066(10) 0.0173(3) Uani d 1 . .
    C C2A -0.0506(3) 0.18841(13) 0.82739(12) 0.0182(4) Uani d 1 . .
    C C4A 0.2181(3) 0.14132(12) 0.77941(12) 0.0177(4) Uani d 1 . .
    C C5A 0.3909(3) 0.10730(14) 0.76978(14) 0.0218(4) Uani d 1 . .
    H H5A 0.459639 0.087262 0.816552 0.026 Uiso calc 1 . .
    C C6A 0.4579(3) 0.10412(14) 0.68818(15) 0.0250(4) Uani d 1 . .
    H H6A 0.575684 0.081670 0.678910 0.030 Uiso calc 1 . .
    C C7A 0.3556(3) 0.13326(14) 0.61921(14) 0.0234(4) Uani d 1 . .
    H H7A 0.405983 0.130237 0.564370 0.028 Uiso calc 1 . .
    C C8A 0.1826(3) 0.16641(14) 0.62913(13) 0.0218(4) Uani d 1 . .
    H H8A 0.112969 0.185807 0.582421 0.026 Uiso calc 1 . .
    C C9A 0.1164(3) 0.16980(13) 0.71074(13) 0.0180(4) Uani d 1 . .
    C C10A 0.1735(3) 0.14556(14) 0.93791(13) 0.0212(4) Uani d 1 . .
    H H10A 0.117518 0.193980 0.972037 0.025 Uiso calc 1 . .
    H H10B 0.305098 0.154553 0.939713 0.025 Uiso calc 1 . .
    C C11A 0.1290(3) 0.05472(14) 0.97697(14) 0.0247(4) Uani d 1 . .
    H H11A 0.182860 0.006293 0.943261 0.037 Uiso calc 1 . .
    H H11B -0.001560 0.046798 0.978545 0.037 Uiso calc 1 . .
    H H11C 0.176860 0.052327 1.034369 0.037 Uiso calc 1 . .
    S S2B 0.71248(7) 0.32708(3) 0.61994(3) 0.02249(13) Uani d 1 . .
    N N1B 0.5206(2) 0.33699(12) 0.76571(11) 0.0201(3) Uani d 1 . .
    N N3B 0.3941(2) 0.40686(11) 0.65996(11) 0.0188(3) Uani d 1 . .
    C C2B 0.5411(3) 0.35762(13) 0.68320(13) 0.0189(4) Uani d 1 . .
    C C4B 0.2768(3) 0.41420(13) 0.72778(12) 0.0189(4) Uani d 1 . .
    C C5B 0.1079(3) 0.45342(14) 0.73544(14) 0.0229(4) Uani d 1 . .
    H H5B 0.051416 0.482733 0.689295 0.028 Uiso calc 1 . .
    C C6B 0.0258(3) 0.44772(14) 0.81367(15) 0.0259(4) Uani d 1 . .
    H H6B -0.089939 0.473475 0.821187 0.031 Uiso calc 1 . .
    C C7B 0.1094(3) 0.40496(14) 0.88166(14) 0.0247(4) Uani d 1 . .
    H H7B 0.049496 0.402837 0.934396 0.030 Uiso calc 1 . .
    C C8B 0.2777(3) 0.36553(13) 0.87409(13) 0.0218(4) Uani d 1 . .
    H H8B 0.334784 0.336867 0.920438 0.026 Uiso calc 1 . .
    C C9B 0.3587(3) 0.37001(13) 0.79548(13) 0.0191(4) Uani d 1 . .
    C C10B 0.3654(3) 0.44431(14) 0.57602(13) 0.0205(4) Uani d 1 . .
    H H10C 0.483111 0.454711 0.548751 0.025 Uiso calc 1 . .
    H H10D 0.304031 0.503466 0.581024 0.025 Uiso calc 1 . .
    C C11B 0.2538(3) 0.38201(15) 0.52124(13) 0.0262(5) Uani d 1 . .
    H H11D 0.238632 0.409231 0.465462 0.039 Uiso calc 1 . .
    H H11E 0.135862 0.372960 0.547203 0.039 Uiso calc 1 . .
    H H11F 0.314744 0.323560 0.515652 0.039 Uiso calc 1 . .
    H H1B 0.596(4) 0.308(2) 0.7946(19) 0.034(8) Uiso d 1 . .
    H H1A -0.130(4) 0.225(2) 0.7125(19) 0.032(7) Uiso d 1 . .
loop_
    _atom_site_aniso_label
    _atom_site_aniso_U_11
    _atom_site_aniso_U_22
    _atom_site_aniso_U_33
    _atom_site_aniso_U_12
    _atom_site_aniso_U_13
    _atom_site_aniso_U_23
    S2A 0.0218(2) 0.0243(2) 0.0183(2) 0.00626(19) 0.00212(18) 0.00069(17)
    N1A 0.0183(8) 0.0205(8) 0.0173(8) 0.0042(7) -0.0001(6) 0.0007(6)
    N3A 0.0185(8) 0.0153(7) 0.0181(8) 0.0005(6) -0.0010(6) -0.0004(6)
    C2A 0.0201(9) 0.0145(8) 0.0198(9) 0.0009(7) -0.0014(8) -0.0011(7)
    C4A 0.0185(9) 0.0128(8) 0.0217(9) -0.0010(7) -0.0005(8) -0.0008(7)
    C5A 0.0184(9) 0.0187(9) 0.0282(10) 0.0007(8) -0.0021(8) 0.0015(8)
    C6A 0.0193(9) 0.0202(10) 0.0354(12) 0.0022(8) 0.0051(9) -0.0005(8)
    C7A 0.0254(10) 0.0195(9) 0.0253(10) -0.0012(8) 0.0066(9) -0.0002(8)
    C8A 0.0239(10) 0.0193(9) 0.0222(9) 0.0004(8) 0.0014(8) 0.0012(7)
    C9A 0.0179(9) 0.0143(8) 0.0219(9) 0.0005(7) 0.0003(7) -0.0012(7)
    C10A 0.0232(10) 0.0211(9) 0.0193(9) -0.0003(8) -0.0058(8) -0.0004(7)
    C11A 0.0275(11) 0.0226(10) 0.0241(10) 0.0020(9) -0.0021(9) 0.0022(8)
    S2B 0.0200(2) 0.0253(2) 0.0222(2) 0.00355(19) 0.00136(18) 0.00493(18)
    N1B 0.0196(8) 0.0205(8) 0.0203(8) 0.0035(7) -0.0015(7) 0.0033(6)
    N3B 0.0190(7) 0.0164(7) 0.0210(8) 0.0012(6) -0.0031(7) 0.0015(6)
    C2B 0.0185(9) 0.0152(8) 0.0229(9) 0.0000(7) -0.0046(8) 0.0017(7)
    C4B 0.0202(9) 0.0144(8) 0.0221(9) -0.0014(8) -0.0016(8) 0.0007(7)
    C5B 0.0220(10) 0.0174(9) 0.0294(11) 0.0027(8) -0.0034(9) 0.0010(8)
    C6B 0.0235(10) 0.0192(9) 0.0351(12) 0.0030(8) 0.0034(9) -0.0019(8)
    C7B 0.0288(10) 0.0191(9) 0.0263(10) -0.0014(8) 0.0046(9) -0.0025(8)
    C8B 0.0261(10) 0.0174(9) 0.0219(9) -0.0017(8) -0.0006(8) 0.0009(7)
    C9B 0.0197(9) 0.0144(8) 0.0231(9) -0.0008(7) -0.0017(8) -0.0003(7)
    C10B 0.0220(9) 0.0188(9) 0.0206(9) -0.0005(8) -0.0037(8) 0.0044(7)
    C11B 0.0286(11) 0.0259(10) 0.0241(10) -0.0033(9) -0.0066(9) 0.0001(8)
_geom_special_details
;
 All esds (except the esd in the dihedral angle between two l.s. planes)
 are estimated using the full covariance matrix.  The cell esds are taken
 into account individually in the estimation of esds in distances, angles
 and torsion angles; correlations between esds in cell parameters are only
 used when they are defined by crystal symmetry.  An approximate (isotropic)
 treatment of cell esds is used for estimating esds involving l.s. planes.
;
loop_
    _geom_bond_atom_site_label_1
    _geom_bond_atom_site_label_2
    _geom_bond_site_symmetry_2
    _geom_bond_distance
    _geom_bond_publ_flag
    S2A C2A . 1.686(2) ?
    N1A C2A . 1.356(3) ?
    N1A C9A . 1.385(3) ?
    N1A H1A . 0.88(3) ?
    N3A C2A . 1.365(3) ?
    N3A C4A . 1.393(3) ?
    N3A C10A . 1.465(2) ?
    C4A C5A . 1.391(3) ?
    C4A C9A . 1.394(3) ?
    C5A H5A . 0.9500 ?
    C5A C6A . 1.390(3) ?
    C6A H6A . 0.9500 ?
    C6A C7A . 1.403(3) ?
    C7A H7A . 0.9500 ?
    C7A C8A . 1.388(3) ?
    C8A H8A . 0.9500 ?
    C8A C9A . 1.388(3) ?
    C10A H10A . 0.9900 ?
    C10A H10B . 0.9900 ?
    C10A C11A . 1.516(3) ?
    C11A H11A . 0.9800 ?
    C11A H11B . 0.9800 ?
    C11A H11C . 0.9800 ?
    S2B C2B . 1.687(2) ?
    N1B C2B . 1.355(3) ?
    N1B C9B . 1.385(3) ?
    N1B H1B . 0.84(3) ?
    N3B C2B . 1.366(3) ?
    N3B C4B . 1.392(3) ?
    N3B C10B . 1.460(2) ?
    C4B C5B . 1.391(3) ?
    C4B C9B . 1.399(3) ?
    C5B H5B . 0.9500 ?
    C5B C6B . 1.388(3) ?
    C6B H6B . 0.9500 ?
    C6B C7B . 1.398(3) ?
    C7B H7B . 0.9500 ?
    C7B C8B . 1.388(3) ?
    C8B H8B . 0.9500 ?
    C8B C9B . 1.389(3) ?
    C10B H10C . 0.9900 ?
    C10B H10D . 0.9900 ?
    C10B C11B . 1.516(3) ?
    C11B H11D . 0.9800 ?
    C11B H11E . 0.9800 ?
    C11B H11F . 0.9800 ?
loop_
    _geom_angle_atom_site_label_1
    _geom_angle_atom_site_label_2
    _geom_angle_atom_site_label_3
    _geom_angle_site_symmetry_1
    _geom_angle_site_symmetry_3
    _geom_angle
    _geom_angle_publ_flag
    C2A N1A C9A . . 110.32(17) ?
    C2A N1A H1A . . 125.1(19) ?
    C9A N1A H1A . . 123.7(19) ?
    C2A N3A C4A . . 109.50(16) ?
    C2A N3A C10A . . 124.42(16) ?
    C4A N3A C10A . . 125.52(17) ?
    N1A C2A S2A . . 126.93(16) ?
    N1A C2A N3A . . 106.97(17) ?
    N3A C2A S2A . . 126.10(15) ?
    N3A C4A C9A . . 106.69(17) ?
    C5A C4A N3A . . 131.55(19) ?
    C5A C4A C9A . . 121.76(19) ?
    C4A C5A H5A . . 121.7 ?
    C6A C5A C4A . . 116.6(2) ?
    C6A C5A H5A . . 121.7 ?
    C5A C6A H6A . . 119.2 ?
    C5A C6A C7A . . 121.6(2) ?
    C7A C6A H6A . . 119.2 ?
    C6A C7A H7A . . 119.2 ?
    C8A C7A C6A . . 121.6(2) ?
    C8A C7A H7A . . 119.2 ?
    C7A C8A H8A . . 121.7 ?
    C7A C8A C9A . . 116.66(19) ?
    C9A C8A H8A . . 121.7 ?
    N1A C9A C4A . . 106.50(17) ?
    N1A C9A C8A . . 131.66(19) ?
    C8A C9A C4A . . 121.84(18) ?
    N3A C10A H10A . . 108.9 ?
    N3A C10A H10B . . 108.9 ?
    N3A C10A C11A . . 113.41(17) ?
    H10A C10A H10B . . 107.7 ?
    C11A C10A H10A . . 108.9 ?
    C11A C10A H10B . . 108.9 ?
    C10A C11A H11A . . 109.5 ?
    C10A C11A H11B . . 109.5 ?
    C10A C11A H11C . . 109.5 ?
    H11A C11A H11B . . 109.5 ?
    H11A C11A H11C . . 109.5 ?
    H11B C11A H11C . . 109.5 ?
    C2B N1B C9B . . 110.45(17) ?
    C2B N1B H1B . . 125(2) ?
    C9B N1B H1B . . 125(2) ?
    C2B N3B C4B . . 109.61(16) ?
    C2B N3B C10B . . 124.51(18) ?
    C4B N3B C10B . . 125.87(17) ?
    N1B C2B S2B . . 127.00(15) ?
    N1B C2B N3B . . 106.95(18) ?
    N3B C2B S2B . . 126.05(16) ?
    N3B C4B C9B . . 106.57(17) ?
    C5B C4B N3B . . 131.94(19) ?
    C5B C4B C9B . . 121.5(2) ?
    C4B C5B H5B . . 121.6 ?
    C6B C5B C4B . . 116.9(2) ?
    C6B C5B H5B . . 121.6 ?
    C5B C6B H6B . . 119.2 ?
    C5B C6B C7B . . 121.5(2) ?
    C7B C6B H6B . . 119.2 ?
    C6B C7B H7B . . 119.2 ?
    C8B C7B C6B . . 121.7(2) ?
    C8B C7B H7B . . 119.2 ?
    C7B C8B H8B . . 121.6 ?
    C7B C8B C9B . . 116.77(19) ?
    C9B C8B H8B . . 121.6 ?
    N1B C9B C4B . . 106.37(18) ?
    N1B C9B C8B . . 131.99(19) ?
    C8B C9B C4B . . 121.64(19) ?
    N3B C10B H10C . . 109.2 ?
    N3B C10B H10D . . 109.2 ?
    N3B C10B C11B . . 112.01(17) ?
    H10C C10B H10D . . 107.9 ?
    C11B C10B H10C . . 109.2 ?
    C11B C10B H10D . . 109.2 ?
    C10B C11B H11D . . 109.5 ?
    C10B C11B H11E . . 109.5 ?
    C10B C11B H11F . . 109.5 ?
    H11D C11B H11E . . 109.5 ?
    H11D C11B H11F . . 109.5 ?
    H11E C11B H11F . . 109.5 ?
loop_
    _geom_torsion_atom_site_label_1
    _geom_torsion_atom_site_label_2
    _geom_torsion_atom_site_label_3
    _geom_torsion_atom_site_label_4
    _geom_torsion_site_symmetry_1
    _geom_torsion_site_symmetry_2
    _geom_torsion_site_symmetry_3
    _geom_torsion_site_symmetry_4
    _geom_torsion
    _geom_torsion_publ_flag
    N3A C4A C5A C6A . . . . -179.6(2) ?
    N3A C4A C9A N1A . . . . -1.1(2) ?
    N3A C4A C9A C8A . . . . 179.75(18) ?
    C2A N1A C9A C4A . . . . 1.1(2) ?
    C2A N1A C9A C8A . . . . -179.9(2) ?
    C2A N3A C4A C5A . . . . -178.9(2) ?
    C2A N3A C4A C9A . . . . 0.8(2) ?
    C2A N3A C10A C11A . . . . 91.4(2) ?
    C4A N3A C2A S2A . . . . 179.34(14) ?
    C4A N3A C2A N1A . . . . -0.2(2) ?
    C4A N3A C10A C11A . . . . -98.0(2) ?
    C4A C5A C6A C7A . . . . -0.4(3) ?
    C5A C4A C9A N1A . . . . 178.60(17) ?
    C5A C4A C9A C8A . . . . -0.5(3) ?
    C5A C6A C7A C8A . . . . -0.2(3) ?
    C6A C7A C8A C9A . . . . 0.4(3) ?
    C7A C8A C9A N1A . . . . -178.9(2) ?
    C7A C8A C9A C4A . . . . -0.1(3) ?
    C9A N1A C2A S2A . . . . 179.93(14) ?
    C9A N1A C2A N3A . . . . -0.6(2) ?
    C9A C4A C5A C6A . . . . 0.7(3) ?
    C10A N3A C2A S2A . . . . -8.8(3) ?
    C10A N3A C2A N1A . . . . 171.69(17) ?
    C10A N3A C4A C5A . . . . 9.4(3) ?
    C10A N3A C4A C9A . . . . -170.92(17) ?
    N3B C4B C5B C6B . . . . 179.4(2) ?
    N3B C4B C9B N1B . . . . -0.7(2) ?
    N3B C4B C9B C8B . . . . 179.23(18) ?
    C2B N1B C9B C4B . . . . -0.8(2) ?
    C2B N1B C9B C8B . . . . 179.3(2) ?
    C2B N3B C4B C5B . . . . -176.8(2) ?
    C2B N3B C4B C9B . . . . 1.9(2) ?
    C2B N3B C10B C11B . . . . 94.4(2) ?
    C4B N3B C2B S2B . . . . 176.59(15) ?
    C4B N3B C2B N1B . . . . -2.3(2) ?
    C4B N3B C10B C11B . . . . -84.5(2) ?
    C4B C5B C6B C7B . . . . 0.3(3) ?
    C5B C4B C9B N1B . . . . 178.17(18) ?
    C5B C4B C9B C8B . . . . -1.9(3) ?
    C5B C6B C7B C8B . . . . -0.5(3) ?
    C6B C7B C8B C9B . . . . -0.5(3) ?
    C7B C8B C9B N1B . . . . -178.5(2) ?
    C7B C8B C9B C4B . . . . 1.7(3) ?
    C9B N1B C2B S2B . . . . -176.99(15) ?
    C9B N1B C2B N3B . . . . 1.9(2) ?
    C9B C4B C5B C6B . . . . 0.9(3) ?
    C10B N3B C2B S2B . . . . -2.5(3) ?
    C10B N3B C2B N1B . . . . 178.59(18) ?
    C10B N3B C4B C5B . . . . 2.3(3) ?
    C10B N3B C4B C9B . . . . -179.08(18) ?
loop_
    _geom_hbond_atom_site_label_D
    _geom_hbond_atom_site_label_H
    _geom_hbond_atom_site_label_A
    _geom_hbond_site_symmetry_A
    _geom_hbond_distance_DH
    _geom_hbond_distance_HA
    _geom_hbond_distance_DA
    _geom_hbond_angle_DHA
    _geom_hbond_publ_flag
    N1B H1B S2A 1_655 0.84(3) 2.49(3) 3.3258(18) 171(3) yes
    N1A H1A S2B 1_455 0.88(3) 2.41(3) 3.2654(18) 165(3) yes
    C6B H6B Cg3 4_645 0.95 2.85 3.6470(17) 143 yes
_shelx_space_group_comment
;
The symmetry employed for this shelxl refinement is uniquely defined
by the following loop, which should always be used as a source of
symmetry information in preference to the above space-group names.
They are only intended as comments.
;
_shelx_estimated_absorpt_T_min     0.393
_shelx_estimated_absorpt_T_max     0.647
_shelx_hkl_file
;
   0   0   1    0.05    0.09
   0   0   2 4806.00  139.06
   0   0   3    0.15    0.27
   0   0   4  902.71   28.20
   0   0   5    0.13    0.29
   0   0   6  374.04   14.04
   0   0   7    0.37    0.52
   0   0   8 1261.89   37.07
   0   0   8 1248.73   40.62
   0   0   8 1227.11   37.10
   0   0   9    0.07    0.26
   0   0   9    0.69    0.34
   0   0  10   86.54    4.01
   0   0  10   98.06    4.19
   0   0  11    1.69    0.62
   0   0  11    2.36    0.69
   0   0  11   -0.09    0.32
   0   0  11    0.66    0.49
   0   0  11   -0.09    0.39
   0   0  11    0.44    0.41
   0   0  11    1.12    0.53
   0   0  11   -0.11    0.34
   0   0  11    0.60    0.50
   0   0  12  361.44   12.68
   0   0  12  367.85   12.77
   0   0  12  347.49   12.37
   0   0  12  353.37   12.61
   0   0  12  366.25   12.55
   0   0  12  373.09   13.01
   0   0  12  367.18   12.42
   0   0  12  350.05   12.22
   0   0  12  379.65   12.71
   0   0  12  396.42   13.01
   0   0  12  372.70   12.61
   0   0  13    0.21    0.58
   0   0  13    1.41    0.60
   0   0  13    0.62    0.49
   0   0  13    0.54    0.53
   0   0  13    1.79    0.75
   0   0  13    0.11    0.47
   0   0  13    0.68    0.50
   0   0  13    0.38    0.38
   0   0  13    0.42    0.59
   0   0  14  315.83   11.05
   0   0  14  319.52   11.01
   0   0  14  314.65   11.09
   0   0  14  321.89   11.76
   0   0  14  276.85   10.47
   0   0  14  282.90   11.13
   0   0  14  300.95   11.04
   0   0  15    0.69    0.55
   0   0  15    0.74    0.61
   0   0  15    1.16    0.55
   0   0  15    0.70    0.62
   0   0  15   -0.11    0.51
   0   0  15    0.33    0.55
   0   0  15   -0.10    0.58
   0   0  16  133.74    5.41
   0   0  16  127.69    5.45
   0   0  16  122.04    5.86
   0   0  16  121.58    5.57
   0   0  16  114.99    5.28
   0   0  16  128.94    5.48
   0   0  17   -0.09    0.40
   0   0  17    0.11    0.46
   0   0  17    0.16    0.53
   0   0  17    3.30    0.72
   0   0  17    2.22    0.71
   0   0  18  249.46    8.11
   0   0  18  230.96    8.32
   0   0  18  227.07    8.52
   0   0  19    0.56    0.36
   0   0  19   -0.05    0.30
   0   1   0    0.03    0.08
   0  -1   1   48.80    1.91
   0   1   1   49.47    2.06
   0  -1  -1   50.07    1.97
   0  -1   2  584.36   18.12
   0  -1  -2  600.51   17.64
   0  -1   2  588.63   17.65
   0   1   3    2.38    0.32
   0   1  -3    4.27    0.41
   0  -1   3    3.49    0.63
   0  -1   3    3.61    0.39
   0  -1  -3    2.85    0.35
   0   1   4  423.86   13.08
   0   1  -4  457.39   13.16
   0  -1   4  453.35   14.95
   0  -1  -4  444.93   13.10
   0  -1   4  439.36   13.12
   0  -1   5   52.25    3.40
   0  -1   6  196.25    8.60
   0  -1   7  187.90    8.77
   0   1   8   68.87    2.99
   0  -1   8   67.13    4.85
   0  -1   8   62.16    2.86
   0   1   8   65.98    2.96
   0  -1   8   62.25    2.97
   0   1   9    0.93    0.39
   0  -1   9    0.51    0.32
   0   1  10   18.47    1.51
   0  -1  10   19.13    1.58
   0   1  11   25.33    2.00
   0   1  11   27.55    2.22
   0  -1  11   25.33    1.93
   0   1  11   23.63    1.99
   0   1  11   27.02    1.95
   0  -1  11   26.44    2.05
   0  -1  11   26.91    2.05
   0  -1  11   27.15    1.98
   0  -1  11   23.52    1.87
   0  -1  11   24.35    2.07
   0   1  12   70.89    3.79
   0   1  12   68.53    3.63
   0   1  12   69.56    3.66
   0  -1  12   66.36    3.76
   0   1  12   72.36    3.86
   0  -1  12   71.91    3.67
   0   1  12   68.55    3.56
   0  -1  12   72.06    3.85
   0  -1  12   70.94    3.74
   0  -1  12   67.75    3.60
   0  -1  12   67.12    3.85
   0   1  12   61.18    3.72
   0   1  12   64.10    3.50
   0   1  12   67.32    3.34
   0  -1  12   68.10    3.59
   0   1  12   66.29    3.65
   0  -1  12   67.62    3.47
   0  -1  13   23.60    2.06
   0   1  13   21.80    1.88
   0  -1  13   20.54    1.99
   0  -1  13   23.54    2.19
   0   1  13   21.04    1.93
   0  -1  13   22.79    1.95
   0   1  13   20.41    1.80
   0  -1  13   18.61    1.78
   0   1  13   22.93    2.09
   0   1  13   18.27    1.58
   0  -1  13   23.67    2.14
   0  -1  13   17.97    1.68
   0  -1  13   21.85    1.89
   0   1  13   22.54    2.05
   0   1  13   22.47    1.95
   0  -1  13   19.35    1.92
   0   1  13   24.10    2.00
   0  -1  14  339.23   11.98
   0   1  14  361.94   12.48
   0   1  14  305.67   11.36
   0   1  14  288.43   10.60
   0   1  14  311.18   11.60
   0  -1  14  315.16   11.25
   0   1  14  318.85   11.29
   0  -1  14  312.46   11.56
   0  -1  14  317.15   11.78
   0   1  14  316.44   10.84
   0  -1  14  319.39   11.49
   0   1  14  326.63   11.16
   0  -1  14  321.38   11.31
   0   1  14  316.33   11.53
   0   1  14  296.08   11.19
   0  -1  14  334.89   11.42
   0  -1  15  138.93    5.90
   0  -1  15  138.44    6.33
   0   1  15  134.99    6.52
   0   1  15  129.27    5.71
   0   1  15  129.82    6.01
   0  -1  15  135.41    6.21
   0  -1  15  131.14    5.70
   0  -1  15  133.08    6.04
   0   1  15  140.30    6.10
   0  -1  15  146.47    5.97
   0   1  15  145.35    5.79
   0  -1  16   22.39    1.92
   0  -1  16   25.30    2.21
   0   1  16   24.88    2.33
   0  -1  16   24.56    2.04
   0  -1  16   27.61    2.23
   0   1  16   22.61    1.97
   0   1  16   25.01    2.07
   0  -1  16   24.33    2.11
   0   1  16   26.73    1.92
   0  -1  16   26.23    2.02
   0  -1  17    7.26    1.03
   0  -1  17    6.38    1.05
   0   1  17    6.50    1.12
   0  -1  17    7.87    1.10
   0  -1  17    6.44    0.94
   0   1  17    4.30    0.80
   0  -1  17    5.80    0.91
   0  -1  17    6.61    1.02
   0   1  17    6.30    0.99
   0  -1  18    9.72    1.11
   0   1  18    9.69    1.12
   0  -1  18   10.91    1.12
   0   1  18    9.99    1.25
   0   1  18   12.98    1.07
   0  -1  18   11.53    1.11
   0  -1  19  187.87    6.19
   0  -1  19  175.97    6.23
   0  -1  20   25.55    1.17
   0   2   0 1192.59   34.79
   0  -2  -1   42.98    2.20
   0   2   1   49.69    2.17
   0   2   1   41.25    2.04
   0  -2   1   43.40    1.74
   0   2   1   43.39    1.73
   0  -2   2  150.62    5.42
   0  -2  -2  144.41    5.36
   0   2   2  134.00    5.36
   0  -2   2  150.00    5.28
   0   2   2  152.99    5.27
   0  -2  -3   18.44    1.33
   0  -2   3   20.35    1.39
   0   2   3   20.85    1.58
   0  -2   3   17.45    1.47
   0  -2  -4 1640.94   47.90
   0  -2   4 1611.99   47.91
   0   2  -4 1614.08   47.87
   0   2   4 1580.35   47.79
   0   2   4 1646.49   48.93
   0  -2   4 1701.97   49.07
   0  -2   5   97.66    3.80
   0  -2  -5   99.24    3.79
   0  -2   5   98.11    5.02
   0   2   5   99.41    4.98
   0   2  -5  101.02    3.86
   0   2   5   88.78    3.68
   0   2   6  318.54   11.75
   0  -2   6  318.76   11.80
   0   2   6  275.26    8.98
   0   2  -6  312.01    9.15
   0  -2   6  296.81    9.03
   0  -2  -6  282.46    8.98
   0   2   7   24.79    2.59
   0  -2   7   23.16    2.55
   0  -2   7   21.06    1.47
   0   2   8  842.60   28.69
   0  -2   8  887.35   29.00
   0   2   8  848.67   25.26
   0  -2   8  767.25   25.13
   0  -2   8  886.45   25.64
   0  -2   8  835.69   25.45
   0  -2   9   19.92    1.47
   0   2   9   21.31    1.54
   0  -2   9   18.80    1.56
   0  -2  10  114.42    4.88
   0   2  10  112.16    4.67
   0  -2  10  105.68    4.57
   0  -2  11   58.79    3.35
   0  -2  11   57.16    3.11
   0   2  11   62.22    3.39
   0   2  11   63.28    3.17
   0  -2  11   63.27    3.41
   0   2  11   62.47    3.43
   0   2  11   57.70    3.42
   0  -2  11   65.73    3.32
   0   2  11   61.40    3.23
   0  -2  11   55.49    3.36
   0   2  11   62.59    3.65
   0  -2  11   65.40    3.36
   0   2  11   60.90    3.43
   0  -2  11   69.90    3.68
   0   2  11   62.42    3.70
   0   2  11   61.79    3.46
   0  -2  12  130.28    5.66
   0   2  12  135.97    5.69
   0   2  12  137.48    6.03
   0  -2  12  142.53    6.22
   0   2  12  105.44    5.55
   0   2  12  130.83    5.73
   0  -2  12  152.15    6.22
   0   2  12  130.26    6.14
   0   2  12  133.20    5.64
   0   2  12  132.65    5.86
   0   2  12  132.44    5.64
   0  -2  12  136.80    5.64
   0  -2  12  140.06    6.10
   0   2  12  138.61    5.98
   0   2  12  139.51    6.12
   0  -2  12  146.10    6.06
   0   2  12  129.55    5.36
   0  -2  12  133.32    5.88
   0   2  12  141.88    6.08
   0   2  12  132.30    5.65
   0  -2  12  146.25    5.83
   0   2  13    0.85    0.63
   0   2  13    0.38    0.43
   0  -2  13    0.59    0.51
   0   2  13    2.61    0.75
   0   2  13    0.62    0.60
   0  -2  13    1.12    0.66
   0   2  13    2.39    0.80
   0   2  13    1.66    0.60
   0   2  13    0.62    0.48
   0  -2  13    0.93    0.63
   0   2  13    1.01    0.50
   0   2  13    1.04    0.63
   0   2  13    1.07    0.54
   0  -2  13    2.15    0.73
   0   2  13    1.17    0.53
   0  -2  13    1.22    0.60
   0   2  13    0.94    0.61
   0  -2  13    1.15    0.66
   0   2  13    0.71    0.61
   0  -2  13    0.40    0.56
   0  -2  13    0.41    0.54
   0   2  14  158.88    6.21
   0  -2  14  167.88    6.91
   0   2  14  159.05    6.67
   0   2  14  151.90    6.25
   0  -2  14  155.75    6.82
   0   2  14  137.44    6.06
   0  -2  14  152.06    6.54
   0   2  14  149.88    6.60
   0  -2  14  154.34    6.79
   0  -2  14  147.63    6.29
   0  -2  14  157.45    6.39
   0   2  14  143.28    6.47
   0   2  14  155.84    6.77
   0   2  14  165.67    6.51
   0  -2  14  162.09    6.51
   0  -2  15   42.81    2.92
   0  -2  15   41.09    2.70
   0  -2  15   35.72    2.76
   0   2  15   38.52    2.68
   0   2  15   39.31    2.61
   0  -2  15   40.44    2.66
   0  -2  15   35.79    2.71
   0   2  15   41.90    3.20
   0  -2  15   37.45    2.73
   0   2  15   37.16    2.75
   0   2  15   39.54    2.43
   0  -2  16   23.67    2.06
   0  -2  16   21.77    1.81
   0  -2  16   21.86    1.95
   0   2  16   21.91    1.84
   0   2  16   22.07    1.82
   0  -2  16   21.56    1.83
   0  -2  16   22.81    1.99
   0   2  16   21.50    2.19
   0   2  16   22.07    1.99
   0  -2  16   20.01    1.86
   0   2  16   23.47    1.72
   0  -2  17   67.28    3.46
   0  -2  17   58.64    3.20
   0  -2  17   62.72    3.15
   0   2  17   64.88    3.18
   0  -2  17   60.32    3.21
   0   2  17   58.38    3.24
   0   2  17   63.05    2.91
   0   2  17   60.32    3.60
   0  -2  17   54.25    3.14
   0  -2  18  146.65    5.49
   0   2  18  134.38    5.84
   0   2  18  148.49    5.16
   0   2  18  139.01    5.62
   0  -2  18  148.23    5.52
   0  -2  19   33.20    1.68
   0  -2  19   29.41    1.66
   0  -2  20   16.28    0.87
   0   3   0    1.28    0.33
   0   3   1  333.52   10.99
   0   3   1  324.24   10.77
   0  -3  -1  335.92   11.33
   0  -3   2 1154.44   34.43
   0   3   2 1136.39   34.34
   0   3   2 1176.76   35.27
   0   3   2 1143.05   35.09
   0  -3  -2 1206.27   35.32
   0  -3   2 1176.04   35.34
   0   3   3  151.52    5.90
   0  -3   3  158.32    6.02
   0   3   3  158.25    6.46
   0  -3   3  153.29    6.21
   0  -3  -3  155.87    6.18
   0  -3   4    1.73    0.57
   0   3   4    2.28    0.64
   0   3   4    2.25    0.58
   0   3  -4    2.41    0.59
   0  -3  -4    2.19    0.59
   0  -3   4    2.05    0.58
   0   3   5  117.85    5.72
   0  -3   5  124.60    5.85
   0   3  -5  124.12    5.19
   0   3   5  123.04    5.14
   0  -3   5  124.50    5.22
   0  -3  -5  119.26    5.13
   0  -3   6  564.98   18.95
   0   3   6  546.10   18.81
   0   3  -6  586.54   17.47
   0   3   6  523.95   17.11
   0  -3  -6  523.30   17.15
   0  -3   6  509.58   17.10
   0  -3   7    1.78    0.47
   0   3   7    2.03    0.81
   0  -3   7    2.47    0.87
   0   3   7    1.65    0.37
   0  -3   7    2.28    0.44
   0  -3   8  254.14    8.73
   0   3   8  242.37    8.27
   0  -3   8  242.67    8.23
   0  -3   9    8.77    1.10
   0   3   9    9.91    1.00
   0  -3   9   10.29    1.02
   0  -3  10   25.77    1.99
   0   3  10   26.13    1.81
   0  -3  10   25.63    2.02
   0  -3  11  168.71    6.81
   0   3  11  170.15    7.04
   0   3  11  167.34    6.86
   0  -3  11  199.84    7.09
   0  -3  11  162.62    6.91
   0   3  11  165.00    6.82
   0  -3  11  170.08    6.51
   0   3  11  172.02    6.95
   0   3  11  174.40    6.88
   0   3  11  170.03    7.12
   0   3  11  156.79    6.26
   0  -3  11  165.42    6.96
   0  -3  11  180.92    6.90
   0   3  11  179.65    6.66
   0  -3  11  167.98    6.63
   0  -3  11  165.68    6.92
   0   3  11  174.68    7.11
   0   3  11  170.93    7.41
   0  -3  12  227.69    8.92
   0   3  12  236.43    9.20
   0   3  12  250.15    9.19
   0  -3  12  223.92    9.08
   0  -3  12  266.17    9.26
   0   3  12  233.35    9.01
   0   3  12  249.74    9.27
   0  -3  12  231.07    8.64
   0  -3  12  255.80    9.45
   0  -3  12  237.43    9.23
   0   3  12  240.02    9.40
   0   3  12  230.09    8.48
   0  -3  12  258.85    9.18
   0   3  12  252.27    9.21
   0  -3  12  244.61    8.87
   0   3  12  250.39    8.87
   0  -3  12  225.15    9.12
   0   3  12  229.34    9.24
   0   3  12  235.78    9.70
   0   3  13    0.88    0.62
   0  -3  13    0.30    0.51
   0  -3  13    0.54    0.61
   0   3  13    1.57    0.69
   0   3  13    0.56    0.56
   0  -3  13    1.26    0.65
   0   3  13    0.43    0.45
   0  -3  13    1.78    0.72
   0   3  13    0.48    0.55
   0   3  13    0.40    0.59
   0  -3  13    2.21    0.80
   0   3  13    0.80    0.52
   0  -3  13    0.12    0.48
   0  -3  13    1.67    0.67
   0   3  13    1.24    0.59
   0   3  13    0.26    0.62
   0   3  14   23.53    2.18
   0   3  14   17.91    1.87
   0  -3  14   19.29    1.93
   0   3  14   21.33    2.09
   0   3  14   25.58    1.80
   0  -3  14   18.44    1.94
   0  -3  14   18.77    1.94
   0   3  14   19.41    1.93
   0   3  14   20.57    1.89
   0   3  14   20.58    1.82
   0  -3  14   20.10    1.82
   0   3  14   17.90    1.79
   0  -3  14   17.32    1.91
   0  -3  14   18.42    1.88
   0  -3  14   18.65    1.94
   0  -3  14   20.58    1.92
   0  -3  14   18.33    1.80
   0  -3  15  135.41    6.04
   0   3  15  136.65    5.33
   0  -3  15  136.46    5.84
   0   3  15  136.32    6.54
   0   3  15  125.87    5.78
   0  -3  15  135.09    6.09
   0  -3  15  133.27    6.05
   0   3  15  117.98    5.52
   0  -3  15  124.12    5.75
   0  -3  15  126.33    5.57
   0   3  15  131.35    6.10
   0  -3  15  135.75    5.84
   0  -3  15  139.85    5.74
   0   3  15  136.50    5.65
   0   3  16  171.01    6.55
   0  -3  16  165.25    6.50
   0   3  16  166.10    7.34
   0  -3  16  162.06    6.57
   0  -3  16  162.11    6.86
   0  -3  16  158.78    6.59
   0  -3  16  163.45    6.84
   0  -3  16  163.40    6.64
   0   3  16  156.71    6.90
   0   3  16  177.83    6.21
   0  -3  17   12.36    1.21
   0   3  17   10.71    1.46
   0  -3  17    9.51    1.12
   0  -3  17    9.98    1.21
   0   3  17    8.15    1.19
   0  -3  17   11.14    1.21
   0   3  17   11.37    1.03
   0  -3  18    0.25    0.36
   0  -3  18    0.67    0.41
   0   3  18    0.51    0.47
   0   3  18    0.98    0.58
   0  -3  19   24.73    1.39
   0   3  19   21.23    1.53
   0   4   0 9999.00  288.13
   0   4   1 3312.01   94.40
   0   4   1 3148.57   94.79
   0  -4  -1 3202.43   95.32
   0   4   2 1137.85   34.44
   0   4   2 1101.54   34.22
   0  -4   2 1112.68   34.68
   0  -4  -2 1112.67   34.67
   0   4   3    7.82    1.20
   0  -4   3    9.82    1.04
   0  -4  -3    7.69    1.18
   0  -4   3    7.92    1.20
   0   4   4   23.44    2.09
   0   4  -4   25.59    2.19
   0  -4   4   21.86    1.86
   0  -4  -4   24.71    2.14
   0  -4   4   25.53    2.22
   0   4  -5   14.42    1.62
   0   4   5   14.52    1.63
   0  -4   5   14.84    1.69
   0  -4   5   16.33    1.71
   0  -4  -5   15.12    1.68
   0   4  -6  181.79    7.51
   0   4   6  171.98    7.31
   0  -4   6  186.11    8.11
   0  -4   6  171.15    7.32
   0  -4  -6  182.51    7.46
   0   4  -7   53.48    3.20
   0   4   7   45.83    2.92
   0  -4  -7   46.02    2.94
   0  -4   7   46.06    2.93
   0  -4   7   49.98    2.64
   0  -4   7   46.85    2.19
   0   4   7   48.32    2.26
   0  -4   8   34.50    2.22
   0  -4   8   29.46    1.75
   0   4   8   33.66    1.86
   0  -4   9   53.42    3.01
   0   4   9   45.71    2.46
   0  -4  10   66.76    3.45
   0  -4  10   54.74    3.29
   0   4  10   58.79    3.28
   0   4  10   55.06    3.33
   0   4  10   50.99    3.25
   0   4  10   58.56    3.64
   0  -4  10   52.34    3.17
   0  -4  11  182.17    7.69
   0  -4  11  206.90    8.01
   0   4  11  198.18    7.99
   0   4  11  205.92    8.56
   0   4  11  204.47    8.14
   0  -4  11  191.51    7.83
   0  -4  11  227.23    7.75
   0   4  11  204.95    8.21
   0   4  11  186.74    7.88
   0  -4  11  209.57    8.05
   0   4  11  196.23    7.89
   0   4  11  185.49    7.02
   0  -4  11  197.96    7.94
   0   4  11  206.45    8.23
   0   4  11  189.99    7.59
   0  -4  11  216.85    7.73
   0   4  11  197.43    7.87
   0  -4  11  186.53    7.83
   0  -4  11  194.18    7.42
   0   4  11  205.84    7.45
   0  -4  12  196.01    8.08
   0   4  12  211.55    8.06
   0   4  12  201.23    8.33
   0   4  12  213.51    8.55
   0   4  12  217.69    9.02
   0   4  12  198.37    8.46
   0  -4  12  196.54    8.15
   0  -4  12  212.85    7.95
   0   4  12  207.07    8.29
   0   4  12  212.76    8.35
   0   4  12  205.38    8.56
   0   4  12  198.45    7.39
   0  -4  12  202.61    8.29
   0   4  12  205.71    8.04
   0  -4  12  222.97    8.11
   0   4  12  204.32    8.23
   0  -4  12  213.62    8.42
   0  -4  12  201.05    7.76
   0   4  12  215.91    7.80
   0  -4  13   30.40    2.39
   0   4  13   28.18    2.22
   0   4  13   27.40    2.74
   0   4  13   29.05    2.54
   0  -4  13   30.21    2.27
   0   4  13   30.28    2.42
   0   4  13   27.51    2.38
   0   4  13   31.15    2.01
   0   4  13   30.24    2.66
   0  -4  13   31.63    2.53
   0   4  13   32.74    2.53
   0   4  13   27.06    2.37
   0  -4  13   34.79    2.35
   0   4  13   28.27    2.17
   0  -4  13   30.29    2.54
   0  -4  14  111.15    5.54
   0   4  14  113.82    5.47
   0  -4  14  111.50    5.19
   0   4  14  112.18    5.69
   0   4  14  119.35    5.84
   0  -4  14  114.76    5.50
   0   4  14  115.67    4.67
   0   4  14  110.73    5.38
   0   4  14  104.71    5.24
   0  -4  14  117.70    5.14
   0   4  14  109.58    5.57
   0   4  14  106.67    4.99
   0  -4  14  116.65    5.49
   0  -4  14  100.22    5.11
   0  -4  14  113.44    5.03
   0   4  14  119.96    5.06
   0   4  15   16.03    1.32
   0  -4  15   13.58    1.63
   0   4  15   11.15    1.43
   0   4  15   14.10    1.58
   0  -4  15   13.35    1.41
   0  -4  15   12.66    1.65
   0  -4  15   12.18    1.52
   0  -4  15   13.93    1.51
   0   4  15   15.41    1.81
   0  -4  15   11.67    1.43
   0   4  15   15.39    1.50
   0  -4  15   13.04    1.38
   0  -4  16   41.85    2.42
   0   4  16   37.96    2.32
   0   4  16   37.28    2.06
   0  -4  16   40.20    2.66
   0   4  16   35.27    2.68
   0  -4  16   39.72    2.49
   0  -4  16   33.25    2.43
   0  -4  16   35.93    2.58
   0  -4  17   91.73    3.92
   0  -4  17   97.36    4.13
   0   4  17   96.93    4.50
   0  -4  17   95.49    4.32
   0  -4  17   85.35    4.05
   0  -4  17   94.66    4.19
   0  -4  18    2.48    0.60
   0  -4  18    2.09    0.58
   0   4  18    3.32    0.69
   0  -4  18    2.26    0.53
   0  -4  19    3.02    0.48
   0   5   0    1.42    0.43
   0  -5   0    0.74    0.51
   0   5  -1  442.43   13.78
   0   5   1  450.87   15.23
   0   5   1  433.82   14.55
   0  -5  -1  430.46   15.72
   0   5   2 1910.05   57.25
   0  -5  -2 1872.45   57.62
   0  -5   2 1877.45   57.62
   0   5   3    3.36    0.89
   0  -5   3    3.09    0.90
   0  -5  -3    3.98    1.00
   0   5  -4  254.27   10.43
   0   5   4  268.92   10.58
   0   5   4  244.18   10.68
   0  -5  -4  267.74   10.55
   0  -5   4  253.72   10.45
   0   5  -5  210.25    8.84
   0   5   5  201.41    8.75
   0  -5  -5  193.00    8.66
   0  -5   5  200.15    8.73
   0   5  -6 1938.78   56.99
   0   5   6 1869.04   56.77
   0  -5  -6 1801.07   56.70
   0  -5   6 1807.16   56.67
   0   5  -7  852.27   27.24
   0   5   7  829.30   26.99
   0  -5  -7  819.12   26.99
   0  -5   7  796.71   26.85
   0  -5   8   56.22    3.17
   0  -5   9  250.71    9.39
   0  -5  10   16.70    1.76
   0  -5  10   13.10    1.46
   0   5  10   13.19    1.33
   0   5  10   10.35    1.11
   0   5  10   13.82    1.75
   0   5  10   13.58    1.57
   0  -5  10   12.88    1.44
   0   5  10   12.81    1.53
   0   5  10   14.89    1.59
   0  -5  11  183.91    7.04
   0   5  11  193.76    7.06
   0   5  11  202.97    8.52
   0   5  11  191.42    7.98
   0  -5  11  185.99    7.62
   0   5  11  185.58    7.86
   0  -5  11  210.14    7.80
   0   5  11  189.96    7.90
   0  -5  11  190.46    7.95
   0  -5  11  196.38    7.77
   0   5  11  195.71    7.77
   0   5  11  180.52    7.97
   0  -5  11  200.56    7.30
   0  -5  11  184.32    7.67
   0   5  11  187.64    7.30
   0   5  11  184.79    6.69
   0  -5  11  174.49    7.67
   0   5  11  175.34    7.03
   0   5  11  193.88    7.77
   0   5  11  180.62    7.82
   0  -5  12  820.73   27.44
   0   5  12  839.48   27.66
   0  -5  12  906.09   27.56
   0   5  12  890.77   28.61
   0   5  12  866.36   27.95
   0   5  12  858.46   27.87
   0  -5  12  851.98   27.39
   0   5  12  855.56   27.70
   0   5  12  866.01   27.61
   0  -5  12  905.75   27.73
   0   5  12  843.40   26.27
   0   5  12  867.12   28.09
   0  -5  12  851.55   27.57
   0   5  12  909.02   27.74
   0  -5  12  842.00   27.70
   0  -5  12  863.48   26.78
   0   5  12  899.63   26.77
   0  -5  13 1108.76   36.36
   0   5  13 1183.90   36.65
   0  -5  13 1207.07   36.66
   0  -5  13 1215.52   36.52
   0   5  13 1218.11   37.01
   0   5  13 1175.38   37.61
   0  -5  13 1094.04   36.16
   0  -5  13 1100.22   35.56
   0   5  13 1182.96   36.58
   0   5  13 1207.34   37.20
   0  -5  13 1200.39   36.64
   0   5  13 1186.43   35.24
   0  -5  13 1169.60   36.78
   0   5  13 1145.77   36.60
   0   5  13 1204.07   36.71
   0  -5  13 1188.55   35.75
   0   5  13 1223.84   35.71
   0  -5  14  497.44   17.18
   0  -5  14  504.19   17.32
   0  -5  14  509.80   17.26
   0   5  14  525.12   17.73
   0   5  14  513.93   17.35
   0   5  14  490.40   17.30
   0   5  14  507.10   16.09
   0  -5  14  513.97   17.40
   0   5  14  514.62   17.90
   0   5  14  514.03   17.35
   0   5  14  512.40   17.31
   0  -5  14  513.92   16.56
   0   5  14  517.05   16.52
   0  -5  14  512.68   17.62
   0  -5  15    3.18    0.90
   0   5  15    3.91    1.04
   0   5  15    5.38    0.75
   0  -5  15    5.85    1.09
   0   5  15    3.08    0.82
   0   5  15    3.03    0.97
   0  -5  15    7.48    1.19
   0  -5  15    3.38    0.88
   0   5  15    4.86    0.93
   0   5  15    4.17    1.07
   0   5  15    5.93    0.92
   0  -5  15    4.03    0.78
   0  -5  15    4.34    0.95
   0  -5  16  114.95    4.68
   0  -5  16  109.30    5.11
   0   5  16  114.63    5.57
   0   5  16  126.45    5.66
   0  -5  16  114.48    4.93
   0  -5  16  125.81    5.32
   0  -5  17   23.57    1.80
   0   5  17   26.87    2.09
   0  -5  17   28.34    1.82
   0  -5  17   24.94    1.81
   0   5  17   25.18    2.06
   0  -5  18    0.90    0.41
   0   5  18    0.48    0.41
   0  -5  18    0.06    0.36
   0   5  18    0.59    0.49
   0  -5  19    1.83    0.39
   0  -6   0 1214.68   39.03
   0   6   0 1216.73   36.79
   0  -6  -1   34.87    3.14
   0   6   1   35.81    2.83
   0   6   1   32.68    2.40
   0   6  -1   33.37    1.95
   0  -6   2  125.23    6.71
   0  -6  -2  117.38    6.55
   0   6  -2  123.30    4.59
   0   6   2  140.74    6.65
   0  -6  -3  201.46    9.32
   0  -6   3  210.50    9.52
   0   6  -3  208.83    9.43
   0   6   3  199.88    9.44
   0   6   3  209.22    9.33
   0  -6  -4  392.98   15.06
   0  -6   4  367.72   14.80
   0   6   4  384.18   14.98
   0   6  -4  377.44   14.91
   0   6   4  406.42   15.41
   0  -6   5   63.58    4.55
   0  -6  -5   64.21    4.59
   0   6  -5   66.53    4.68
   0   6   5   65.98    4.64
   0  -6   6   39.53    3.46
   0  -6  -6   34.33    3.27
   0   6  -6   35.87    3.33
   0   6   6   38.76    3.45
   0  -6   7   18.61    2.32
   0  -6  -7   18.89    2.36
   0   6  -7   19.39    2.42
   0   6   7   19.95    2.41
   0  -6   8  205.50    9.32
   0  -6   8  225.21    8.45
   0   6   8  204.41    9.37
   0  -6   9   61.91    3.23
   0   6   9   51.81    3.33
   0  -6   9   50.69    3.31
   0   6   9   55.39    3.29
   0   6   9   56.15    3.25
   0  -6   9   51.99    3.08
   0  -6   9   54.47    2.85
   0  -6  10    9.87    1.28
   0   6  10   10.90    1.09
   0  -6  10   10.49    1.34
   0  -6  10   14.97    1.38
   0   6  10   12.02    1.45
   0   6  10   11.35    1.00
   0   6  10    9.10    1.38
   0   6  10   10.79    1.44
   0  -6  10   13.96    1.53
   0  -6  10    9.05    1.39
   0   6  10   11.50    1.68
   0   6  10   10.98    1.24
   0   6  10   11.25    1.44
   0  -6  11  325.51   11.21
   0  -6  11  298.70   10.36
   0   6  11  309.83   10.35
   0  -6  11  325.47   11.85
   0  -6  11  319.40   11.25
   0   6  11  297.35   11.81
   0   6  11  296.19    9.98
   0   6  11  299.31   11.53
   0  -6  11  295.45   11.10
   0   6  11  298.97   11.39
   0   6  11  296.55   12.11
   0   6  11  315.22   11.43
   0  -6  12  196.60    8.44
   0  -6  12  224.56    8.53
   0   6  12  197.90    8.52
   0  -6  12  210.54    8.32
   0   6  12  213.20    7.58
   0  -6  12  208.28    7.60
   0  -6  12  215.62    8.93
   0   6  12  211.84    8.88
   0   6  12  213.39    9.41
   0   6  12  202.74    8.54
   0  -6  12  203.87    8.23
   0   6  12  213.09    9.06
   0   6  12  206.97    7.24
   0  -6  12  202.72    8.40
   0  -6  12  196.21    8.59
   0   6  12  211.33    8.57
   0   6  12  206.35    8.73
   0   6  13  273.28    9.40
   0  -6  13  273.18    9.44
   0   6  13  270.18   10.44
   0  -6  13  273.44   10.17
   0  -6  13  285.37   10.38
   0   6  13  269.32   10.57
   0   6  13  275.14   10.45
   0   6  13  276.17    9.08
   0  -6  13  265.37   10.33
   0   6  13  261.61   10.97
   0   6  13  263.30   10.39
   0  -6  13  265.44    9.99
   0  -6  13  273.10   10.67
   0  -6  13  239.62   10.18
   0   6  13  268.23   10.71
   0   6  13  286.81   11.47
   0  -6  14   11.63    1.20
   0  -6  14   11.05    1.48
   0  -6  14   11.15    1.48
   0   6  14   10.85    1.52
   0   6  14   10.16    1.46
   0   6  14   12.94    1.80
   0  -6  14   11.80    1.53
   0   6  14   11.21    1.03
   0   6  14   11.26    1.52
   0   6  14    9.64    1.38
   0  -6  14   12.88    1.71
   0   6  14   11.88    1.84
   0   6  14   13.51    1.77
   0  -6  14   10.64    1.49
   0  -6  15   22.45    1.98
   0  -6  15   21.32    2.06
   0   6  15   22.24    2.25
   0   6  15   21.58    2.21
   0   6  15   18.87    1.89
   0   6  15   21.36    2.14
   0   6  15   21.12    2.15
   0  -6  15   21.62    1.99
   0  -6  15   19.84    1.89
   0  -6  15   23.69    2.04
   0  -6  15   19.87    1.51
   0  -6  16  133.14    4.81
   0   6  16  130.62    5.91
   0  -6  16  123.08    5.43
   0  -6  16  127.63    5.50
   0   6  16  121.24    5.68
   0  -6  16  129.84    5.48
   0   6  17   27.79    2.06
   0  -6  17   28.39    1.87
   0   6  17   23.99    1.90
   0  -6  17   23.62    1.69
   0   6  18    4.45    0.70
   0   6  18    5.56    0.79
   0  -6  18    4.43    0.66
   0  -6  18    5.54    0.68
   0  -6  19    1.16    0.25
   0   7   0    0.06    0.28
   0   7   0    0.23    0.53
   0  -7   0    0.91    0.78
   0   7  -1    8.34    0.92
   0   7  -1    8.90    1.74
   0  -7  -1   10.98    1.96
   0   7   1    8.59    1.55
   0   7  -1    6.26    0.83
   0   7  -2  337.42   11.30
   0   7   2  343.79   11.34
   0   7   2  346.50   14.47
   0   7  -2  357.87   14.55
   0  -7  -2  354.58   14.41
   0  -7   2  334.72   14.26
   0   7   2  360.38   13.79
   0   7   3   97.04    4.05
   0   7  -3   93.04    4.01
   0   7  -3   98.55    6.36
   0   7   3  103.30    6.45
   0  -7  -3   97.84    6.25
   0  -7   3   99.53    6.32
   0   7   3   98.85    6.08
   0   7  -4   61.74    2.96
   0   7   4   60.46    2.95
   0   7   4   62.88    4.94
   0   7  -4   57.23    4.71
   0  -7  -4   62.90    4.87
   0  -7   4   62.60    4.84
   0   7   4   61.93    4.85
   0   7  -5  979.82   29.35
   0   7   5  960.23   29.34
   0  -7  -5  963.43   33.00
   0  -7   5  956.35   32.85
   0   7  -5  974.38   33.08
   0   7   5  958.77   33.00
   0   7   6  259.10    9.00
   0   7  -6  263.45    9.03
   0   7  -6  261.01   12.04
   0   7   6  258.69   11.99
   0  -7   6  261.19   11.92
   0  -7  -6  270.71   12.22
   0   7  -7   28.98    3.27
   0   7   7   26.21    3.06
   0  -7   7   26.56    3.09
   0  -7  -7   25.87    3.06
   0   7   8  341.02   11.27
   0  -7   8  318.89   10.53
   0   7   8  285.36   13.03
   0  -7   8  349.78   10.96
   0   7   8  293.64   11.63
   0   7   8  272.53   11.36
   0   7   8  317.09   11.26
   0  -7   8  276.89   12.88
   0  -7   8  310.12   11.59
   0  -7   9  903.40   29.38
   0  -7   9 1015.11   28.70
   0   7   9  848.54   29.09
   0   7   9  919.14   28.85
   0  -7   9  891.48   28.72
   0  -7   9  896.15   28.09
   0   7   9  960.93   28.96
   0  -7   9  914.97   28.60
   0   7  10  212.62    8.46
   0  -7  10  210.72    7.77
   0  -7  10  205.54    8.17
   0   7  10  201.54    9.18
   0   7  10  200.71    8.66
   0  -7  10  233.28    8.30
   0  -7  10  219.94    8.98
   0   7  10  197.84    8.29
   0  -7  10  208.45    8.28
   0   7  11  250.56    9.69
   0  -7  11  264.62    9.10
   0   7  11  247.32   10.68
   0  -7  11  224.95    9.31
   0   7  11  246.47    9.68
   0   7  11  244.82   10.00
   0  -7  11  280.19    9.63
   0  -7  11  250.86    9.51
   0   7  11  241.95    8.52
   0   7  11  239.00    9.68
   0  -7  11  255.15   10.24
   0  -7  12  106.84    5.22
   0   7  12  104.68    5.51
   0  -7  12  109.43    5.20
   0   7  12  114.84    5.59
   0  -7  12  121.73    6.00
   0   7  12  113.81    5.53
   0  -7  12  111.11    4.88
   0   7  12  114.10    6.12
   0  -7  12  113.40    5.41
   0  -7  12  104.03    5.63
   0   7  12  107.48    5.66
   0   7  12  106.34    5.71
   0   7  12  104.96    6.16
   0  -7  12  104.54    5.08
   0   7  12  102.12    5.31
   0   7  13   65.70    4.03
   0  -7  13   67.71    3.90
   0  -7  13   69.16    4.33
   0   7  13   72.62    4.30
   0   7  13   72.11    4.61
   0  -7  13   70.68    4.05
   0   7  13   78.41    4.31
   0  -7  13   67.47    4.13
   0   7  13   76.66    4.93
   0   7  13   68.67    4.34
   0  -7  14   16.12    1.70
   0  -7  14   12.04    1.53
   0   7  14   12.40    1.83
   0  -7  14   16.20    1.88
   0   7  14   14.82    1.76
   0  -7  14   12.72    1.65
   0   7  14   16.50    2.17
   0   7  14   13.40    1.79
   0   7  14   12.06    1.58
   0   7  14   12.71    1.53
   0   7  15  108.22    5.08
   0   7  15  105.15    5.49
   0   7  15  104.10    5.22
   0  -7  15  103.21    4.98
   0  -7  15  109.96    4.94
   0  -7  15  111.08    5.35
   0   7  15   97.93    5.04
   0  -7  15  106.12    4.88
   0  -7  16   67.31    3.32
   0   7  16   58.67    3.37
   0  -7  16   66.82    3.30
   0   7  16   64.94    3.72
   0  -7  17   68.92    3.15
   0  -7  17   69.98    3.12
   0   7  17   64.95    3.20
   0  -7  17   66.70    2.97
   0   7  17   60.77    3.29
   0  -7  18   10.76    0.81
   0  -7  18   10.63    0.87
   0   7  18    8.69    0.86
   0   8   0  488.20   20.25
   0   8   0  535.04   18.60
   0  -8   0  518.22   20.20
   0   8   0  509.30   16.46
   0   8  -1  345.32   14.87
   0   8   1  351.24   13.50
   0  -8  -1  324.09   14.51
   0   8  -1  320.90   11.14
   0   8  -2   14.02    2.43
   0   8   2   11.83    2.25
   0   8   2   18.63    2.49
   0  -8  -2   17.81    2.67
   0  -8   2   14.10    2.38
   0   8   2   17.75    1.48
   0   8  -2   17.70    1.48
   0   8   3    2.92    1.29
   0   8  -3    2.03    0.99
   0   8   3    3.44    1.19
   0  -8  -3    1.70    0.91
   0  -8   3    2.23    1.10
   0   8  -3    2.53    0.62
   0   8   3    2.08    0.56
   0   8   4   20.15    2.92
   0   8  -4   15.85    2.59
   0   8   4   15.89    2.58
   0   8  -4   16.70    1.48
   0   8   4   18.11    1.52
   0  -8  -4   15.27    2.58
   0  -8   4   15.57    2.54
   0   8   5   11.87    1.22
   0   8  -5   13.40    1.30
   0   8  -5    8.39    1.96
   0   8   5   12.88    2.43
   0  -8  -5   11.28    2.26
   0  -8   5   11.79    2.24
   0   8   6   78.73    3.75
   0   8  -6   82.91    3.82
   0   8   6   75.61    6.02
   0   8  -6   80.47    6.20
   0  -8  -6   82.18    6.20
   0  -8   6   68.56    5.68
   0   8   7  553.16   17.07
   0   8   7  473.97   17.58
   0   8   7  484.67   17.42
   0   8  -7  541.70   21.02
   0   8   7  502.78   20.42
   0   8   7  548.11   17.25
   0  -8   7  491.03   20.17
   0  -8  -7  496.16   20.40
   0   8   8  165.57    6.59
   0  -8   8  160.51    5.98
   0   8   8  146.52    8.62
   0  -8   8  131.40    8.23
   0   8   8  145.62    6.50
   0   8   8  153.44    6.34
   0   8   8  141.94    6.83
   0   8   8  152.17    7.19
   0  -8   8  154.52    6.20
   0   8   9   60.76    3.68
   0   8   9   60.41    3.52
   0   8   9   61.09    3.62
   0  -8   9   61.95    3.17
   0  -8   9   60.73    3.40
   0  -8   9   60.67    4.01
   0   8  10    1.30    0.70
   0   8  10    2.07    0.82
   0   8  10    1.61    0.69
   0  -8  10    1.60    0.64
   0  -8  10    1.89    0.61
   0  -8  10    1.45    0.76
   0  -8  11  216.85    8.42
   0   8  11  212.18    9.09
   0  -8  11  234.53    9.64
   0   8  11  202.96    8.47
   0   8  11  198.34    9.60
   0  -8  11  220.25    8.06
   0   8  11  220.39    8.79
   0  -8  12   25.20    2.10
   0   8  12   23.26    2.28
   0  -8  12   21.69    1.81
   0   8  12   20.54    2.10
   0  -8  12   19.85    1.97
   0   8  12   18.39    2.31
   0   8  12   18.33    2.10
   0  -8  12   22.06    2.39
   0   8  12   21.18    2.17
   0  -8  12   19.78    2.20
   0   8  12   20.26    2.28
   0   8  12   21.69    2.61
   0   8  13  194.44    8.03
   0  -8  13  189.48    7.63
   0  -8  13  196.35    7.79
   0   8  13  195.79    8.74
   0  -8  13  189.85    8.37
   0   8  13  186.53    8.19
   0   8  13  198.25    8.14
   0   8  13  185.98    8.90
   0   8  13  196.96    8.45
   0  -8  13  180.31    8.05
   0  -8  14   96.39    4.65
   0  -8  14   92.91    4.41
   0   8  14   87.16    4.56
   0  -8  14   89.65    4.41
   0   8  14   86.15    5.03
   0  -8  14   93.56    4.97
   0   8  14   91.70    4.81
   0  -8  14   84.74    4.62
   0   8  14   88.91    4.65
   0   8  14   85.02    4.75
   0   8  14   85.78    5.23
   0   8  15  418.43   15.01
   0   8  15  421.03   14.63
   0  -8  15  434.20   14.13
   0  -8  15  448.87   14.45
   0  -8  15  419.00   14.76
   0   8  15  420.41   14.49
   0   8  15  406.12   14.29
   0  -8  15  438.30   14.17
   0  -8  16   13.24    1.23
   0   8  16   11.88    1.43
   0  -8  17    2.92    0.51
   0   8  17    2.85    0.61
   0  -8  18    4.31    0.40
   0   8  18    5.06    0.55
   0  -9   0    0.33    0.74
   0   9   0    0.34    0.67
   0   9  -1   10.69    1.26
   0  -9  -1   11.82    2.44
   0   9  -1    9.89    2.25
   0   9   1   10.77    1.86
   0   9   2   48.80    2.93
   0   9  -2   51.85    2.99
   0  -9  -2   49.52    5.03
   0  -9   2   56.19    5.24
   0   9  -2   57.41    5.39
   0   9   2   53.06    5.32
   0   9   2   53.35    4.50
   0   9  -3   66.16    3.48
   0   9   3   66.53    3.50
   0  -9  -3   66.30    5.77
   0  -9   3   63.30    5.64
   0   9   3   69.11    6.05
   0   9  -3   62.64    5.77
   0   9   3   58.54    5.10
   0   9   4   20.82    1.78
   0   9  -4   21.81    1.81
   0  -9  -4   17.82    3.00
   0  -9   4   23.53    3.31
   0   9   4   15.78    2.88
   0   9  -4   20.22    3.15
   0   9   4   22.98    3.19
   0   9   5  124.98    5.27
   0   9  -5  120.23    5.22
   0   9  -5  124.49    8.47
   0   9   5  115.34    8.18
   0  -9   5  116.32    8.03
   0  -9  -5  115.22    8.11
   0   9   5  111.66    5.55
   0   9   5  109.17    5.34
   0  -9  -6   35.99    4.43
   0  -9   6   36.77    4.29
   0   9   6   40.35    3.09
   0   9   6   44.28    3.11
   0   9   6   49.55    3.00
   0   9  -6   41.56    4.75
   0   9   6   41.48    4.67
   0   9  -6   47.74    2.90
   0  -9   6   40.77    2.93
   0   9  -6   46.41    2.96
   0   9   6   46.56    2.79
   0   9   6   46.52    2.80
   0   9  -6   47.47    2.83
   0   9  -7   66.43    3.62
   0  -9   7   65.17    3.80
   0   9   7   57.73    4.01
   0   9   7   63.91    4.00
   0   9  -7   64.29    3.69
   0   9  -7   64.52    5.91
   0   9   7   58.44    5.55
   0  -9   7   65.73    5.76
   0  -9  -7   64.23    5.79
   0   9   7   67.34    3.65
   0   9   7   70.48    3.84
   0  -9   8   97.39    4.98
   0   9  -8  105.09    5.03
   0   9   8  106.93    5.21
   0   9   8   97.76    5.43
   0   9   8   94.09    5.56
   0   9   8  104.48    4.98
   0  -9   8  104.95    4.62
   0  -9   9    2.02    0.81
   0   9   9    3.82    0.97
   0  -9   9    2.11    0.66
   0   9   9    1.43    0.65
   0   9   9    1.80    0.62
   0  -9  10    3.46    1.08
   0   9  10    4.22    0.90
   0   9  10    2.60    0.87
   0   9  10    2.74    0.83
   0  -9  10    2.12    0.68
   0  -9  11  229.85    8.93
   0   9  11  222.18    9.51
   0   9  11  230.21    9.13
   0   9  11  237.30    9.47
   0  -9  11  225.21    8.66
   0  -9  11  245.91   10.18
   0  -9  12   15.36    2.02
   0   9  12   11.66    1.83
   0  -9  12   10.92    1.43
   0  -9  12   13.12    1.79
   0   9  12    9.41    1.52
   0   9  12   15.16    1.94
   0   9  12   12.07    1.61
   0  -9  12   13.65    1.49
   0  -9  13  126.67    5.66
   0  -9  13  127.83    5.36
   0   9  13  117.79    5.52
   0   9  13  126.79    6.46
   0  -9  13  121.10    5.42
   0  -9  13  113.07    5.96
   0   9  13  126.79    6.10
   0   9  13  118.46    6.55
   0  -9  13  116.10    5.88
   0   9  13  128.96    5.94
   0   9  13  126.10    6.05
   0  -9  14  103.11    4.49
   0   9  14   98.27    5.24
   0  -9  14   93.97    4.97
   0   9  14   97.53    4.91
   0   9  14   95.99    5.39
   0  -9  14   88.80    4.73
   0   9  14   92.78    4.73
   0  -9  14  102.05    4.68
   0  -9  14   98.86    4.35
   0   9  14   95.51    4.84
   0   9  15   23.53    1.97
   0   9  15   21.42    2.09
   0  -9  15   28.37    1.84
   0  -9  15   29.02    2.01
   0  -9  15   28.07    1.83
   0   9  16   35.21    2.11
   0  -9  16   45.77    2.16
   0  -9  16   42.31    2.26
   0  -9  16   39.89    1.99
   0   9  16   38.85    2.44
   0  -9  17    8.86    0.79
   0  -9  17    7.66    0.61
   0   9  17    7.14    0.80
   0  10   0   49.01    3.07
   0  10   0   55.40    5.69
   0  10   0   47.12    4.20
   0 -10   0   47.81    5.17
   0  10  -1  202.62    8.07
   0  10  -1  185.29   11.76
   0  10  -1  212.40   10.12
   0  10   1  194.09   10.13
   0 -10  -1  214.33   12.15
   0  10   1  211.09    8.23
   0  10  -1  211.06    8.23
   0  10  -2    7.58    1.18
   0  10   2    6.79    1.14
   0  10  -2    9.74    1.33
   0  10  -2    6.88    1.07
   0  10   2    7.04    1.12
   0  10   2    5.25    1.85
   0  10  -2    6.01    1.94
   0  10   2    7.89    1.88
   0 -10   2    8.75    2.30
   0 -10  -2    6.94    1.97
   0  10   3  338.59   12.18
   0 -10   3  326.92   16.17
   0 -10  -3  334.48   16.55
   0  10   3  311.74   16.46
   0  10  -3  343.00   16.73
   0  10  -3  352.65   12.29
   0  10  -3  366.76   12.34
   0  10   3  335.37   12.02
   0  10  -3  335.49   11.99
   0  10   3  339.85   15.31
   0  10   3  314.93   11.66
   0  10   4   22.66    2.09
   0 -10   4   21.47    3.52
   0 -10  -4   24.80    3.72
   0 -10   4   25.95    2.25
   0  10  -4   22.91    2.05
   0  10   4   23.70    3.80
   0  10  -4   16.22    3.13
   0  10  -4   23.21    2.10
   0  10   4   23.10    1.91
   0  10   4   29.22    2.24
   0  10  -4   21.50    1.96
   0  10   4   20.75    1.95
   0  10   4   27.05    3.63
   0  10  -5    3.54    0.85
   0 -10   5    4.22    0.98
   0  10   5    3.17    0.96
   0  10   5    4.41    0.90
   0  10  -5    2.46    1.40
   0  10   5    4.50    1.74
   0  10  -5    3.28    0.90
   0  10  -5    4.99    0.95
   0  10   5    3.47    0.82
   0  10   5    2.24    0.79
   0 -10   5    5.74    1.90
   0 -10  -5    2.83    1.38
   0 -10  -6   10.59    2.59
   0 -10   6    8.80    2.28
   0  10  -6   11.89    1.47
   0 -10   6    8.21    1.37
   0  10   6   10.21    1.58
   0  10   6   11.25    1.44
   0  10   6   11.33    2.58
   0  10  -6   13.09    2.77
   0  10  -6   12.10    1.51
   0  10   6    9.61    1.47
   0  10   6   11.05    1.29
   0  10  -6    9.88    1.31
   0  10   6    9.32    1.28
   0 -10   7  907.88   30.21
   0  10  -7  945.27   30.15
   0  10  -7  992.80   35.83
   0  10   7  949.92   35.28
   0 -10   7  943.81   34.93
   0 -10  -7  940.16   35.29
   0  10  -7  976.03   30.01
   0  10   7 1004.97   30.23
   0  10   7  967.58   29.75
   0  10   7  914.74   30.85
   0  10   7  926.59   30.55
   0  10   8   48.00    3.83
   0  10   8   51.61    3.72
   0  10  -8   52.06    3.23
   0  10   8   56.72    3.35
   0  10   8   48.24    3.47
   0 -10   8   51.05    2.83
   0  10   8   56.05    3.53
   0 -10   8   47.76    3.30
   0  10   9   13.70    1.63
   0 -10   9   12.60    1.34
   0  10   9   15.95    1.97
   0 -10   9   15.15    2.03
   0  10   9   15.51    1.80
   0 -10  10   32.09    2.23
   0  10  10   34.44    2.60
   0  10  10   34.62    2.79
   0 -10  10   32.89    3.04
   0 -10  11   76.84    4.00
   0 -10  11   82.96    5.03
   0 -10  11   79.63    3.86
   0  10  11   77.84    4.43
   0 -10  12   30.33    2.12
   0 -10  12   32.85    2.30
   0  10  12   27.39    2.74
   0  10  12   34.33    2.77
   0  10  12   28.02    2.48
   0 -10  12   36.00    3.01
   0  10  12   33.63    2.78
   0 -10  12   32.43    2.77
   0 -10  13    1.90    0.60
   0  10  13    3.34    1.05
   0 -10  13    2.35    0.65
   0  10  13    2.76    0.91
   0 -10  13    2.35    0.77
   0  10  13    2.13    0.86
   0 -10  13    2.05    0.78
   0 -10  13    1.67    0.81
   0  10  14  206.13    8.66
   0  10  14  199.63    7.93
   0 -10  14  222.33    7.41
   0 -10  14  214.03    7.73
   0  10  14  200.97    8.01
   0  10  14  199.63    8.36
   0 -10  14  209.65    7.40
   0 -10  14  198.19    7.98
   0  10  15  147.22    5.90
   0 -10  15  164.16    5.87
   0  10  15  152.88    6.33
   0 -10  16   15.02    0.91
   0  10  16   16.33    1.18
   0  10  17   55.29    2.19
   0  11   0    0.46    0.91
   0  11   0   -0.13    0.47
   0  11   0    1.66    1.09
   0 -11   0   -0.44    0.50
   0  11   0    0.11    0.42
   0  11  -1   88.28    7.96
   0 -11  -1   86.81    7.73
   0  11  -1   96.14    4.97
   0  11   1   92.70    4.92
   0  11  -1   95.74    4.89
   0  11  -1   91.46    6.39
   0  11   1   82.58    6.37
   0  11  -1  103.99    4.65
   0  11  -2   12.04    1.34
   0  11  -2    9.86    1.46
   0 -11  -2   11.10    2.78
   0  11   2   12.82    1.61
   0  11  -2   14.10    1.68
   0 -11   2   10.05    2.55
   0  11   2   11.63    2.87
   0  11  -2   13.85    3.12
   0  11   2   11.41    1.39
   0  11   2   11.76    1.54
   0  11  -2   10.77    1.44
   0  11   2   13.25    2.48
   0  11  -2   11.00    2.13
   0 -11   3  226.96    9.11
   0  11   3  228.04   13.64
   0  11  -3  205.75   13.04
   0  11  -3  228.06    9.13
   0 -11   3  210.02   12.74
   0  11   3  212.22    8.94
   0  11  -3  227.80    9.06
   0 -11  -3  219.65   13.19
   0  11   3  218.54    8.58
   0  11   3  224.94   11.98
   0  11   3  220.63    8.89
   0  11  -3  230.49    8.93
   0 -11   4  129.53    6.28
   0  11   4  130.55    9.93
   0  11  -4  141.20   10.18
   0  11  -4  134.04    6.35
   0  11   4  129.53    5.74
   0  11  -4  140.15    6.17
   0  11   4  138.17    6.21
   0  11   4  129.35    5.99
   0  11   4  133.94    9.00
   0  11  -4  135.50    6.28
   0 -11   4  130.29    9.48
   0 -11  -4  128.24    9.69
   0 -11   5  406.73   14.79
   0  11  -5  426.93   20.02
   0  11   5  406.02   19.66
   0  11   5  391.86   14.59
   0  11   5  385.21   14.32
   0  11   5  402.08   14.04
   0  11  -5  386.78   14.48
   0  11  -5  427.97   14.59
   0 -11  -5  388.68   19.46
   0 -11   5  399.67   19.19
   0  11  -5  440.16   14.47
   0  11   5  412.25   14.33
   0  11  -6  157.45   10.74
   0  11   6  133.98   10.03
   0  11   6  150.95    7.22
   0  11   6  140.91    6.86
   0  11   6  151.03    6.67
   0 -11  -6  161.56   10.91
   0  11  -6  170.38    7.04
   0 -11   6  158.88   10.45
   0 -11   6  157.51    7.09
   0  11   7    0.43    0.68
   0  11  -7    1.73    1.20
   0  11   7    2.75    1.03
   0  11   7    1.99    0.90
   0  11  -7    0.51    0.54
   0 -11   7    0.85    0.65
   0  11   7    3.42    0.92
   0 -11   7    1.62    1.03
   0  11   8   58.10    3.78
   0  11   8   50.40    3.71
   0  11   8   52.38    3.96
   0  11  -8   53.64    3.39
   0  11   8   56.29    3.57
   0  11   9  321.79   11.98
   0 -11   9  330.93   12.83
   0  11   9  312.75   12.18
   0  11  10    4.85    1.14
   0 -11  10    5.10    0.89
   0 -11  10    4.74    1.22
   0 -11  10    3.43    0.68
   0  11  10    4.45    1.00
   0 -11  11    1.72    0.56
   0  11  11    1.00    0.71
   0 -11  11    0.77    0.42
   0 -11  11    0.65    0.71
   0 -11  12    0.26    0.37
   0 -11  12    0.08    0.42
   0  11  12    0.30    0.71
   0 -11  12    0.55    0.62
   0 -11  12    0.57    0.51
   0  11  12    0.12    0.60
   0  11  12    0.37    0.69
   0 -11  12    0.55    0.53
   0  11  13  181.50    7.13
   0  11  13  183.13    7.53
   0 -11  13  175.33    6.27
   0  11  13  169.09    6.96
   0 -11  13  158.83    7.07
   0 -11  13  181.52    6.67
   0 -11  13  181.44    6.22
   0  11  13  173.26    7.11
   0 -11  13  154.74    6.95
   0 -11  14   50.71    2.87
   0 -11  14   51.45    2.61
   0  11  14   47.57    2.74
   0 -11  14   53.81    2.34
   0  11  14   51.82    3.09
   0  11  14   53.67    2.95
   0 -11  15    1.25    0.41
   0 -11  15    0.85    0.25
   0  11  15    1.42    0.52
   0 -11  16    3.98    0.44
   0 -12   0   11.72    2.91
   0  12   0   13.54    3.27
   0  12   0   14.24    1.78
   0  12   0   14.21    2.54
   0  12  -1   10.12    2.14
   0  12   1    9.41    2.14
   0  12   1   10.87    1.37
   0  12  -1    9.54    1.53
   0 -12   1   13.78    1.76
   0  12   1   14.33    1.81
   0 -12  -1   13.22    3.01
   0  12  -1    7.27    2.52
   0  12  -1   11.65    1.60
   0  12  -2   50.08    3.36
   0  12   2   41.98    3.14
   0  12   2   40.55    2.81
   0  12  -2   40.85    4.34
   0  12   2   48.14    4.90
   0 -12   2   41.54    5.41
   0  12   2   40.93    3.19
   0  12  -2   44.37    3.29
   0 -12  -2   38.80    5.29
   0  12  -2   41.80    5.55
   0  12   2   54.10    6.32
   0  12  -3  507.16   23.57
   0  12   3  491.36   23.42
   0  12   3  493.64   16.81
   0 -12   3  525.51   17.64
   0  12   3  482.47   20.98
   0  12  -3  471.29   19.78
   0  12   3  490.83   17.24
   0  12  -3  516.36   17.28
   0  12   3  470.22   17.40
   0  12  -3  535.41   17.70
   0 -12   3  450.90   22.26
   0 -12  -3  470.66   22.83
   0  12  -4   50.89    6.16
   0  12   4   59.46    6.65
   0  12   4   51.01    3.14
   0  12   4   55.45    3.53
   0 -12   4   57.13    3.83
   0  12  -4   63.62    3.80
   0  12   4   52.73    3.56
   0 -12   4   63.42    6.56
   0 -12  -4   51.50    6.12
   0  12  -4   61.52    3.90
   0  12   5   35.45    2.76
   0  12   5   33.72    2.88
   0  12   5   26.26    4.28
   0  12  -5   28.11    4.47
   0 -12   5   26.70    4.29
   0 -12  -5   28.69    4.56
   0  12  -5   34.73    2.81
   0  12   5   31.26    2.39
   0 -12   5   37.16    2.98
   0  12   6   37.75    2.96
   0  12   6   38.26    3.15
   0 -12  -6   36.05    5.00
   0 -12   6   32.38    4.61
   0  12  -6   33.86    2.80
   0  12  -6   42.85    5.46
   0  12   6   39.45    5.21
   0  12   6   37.69    2.74
   0 -12  -6   39.55    2.91
   0 -12   6   39.05    3.04
   0 -12  -7  111.50    5.30
   0 -12   7  102.53    5.44
   0  12  -7  105.95    5.35
   0  12   7  110.27    5.90
   0  12   7  106.78    5.57
   0  12   7  110.16    5.28
   0  12   7  110.42    5.57
   0 -12   8   24.19    2.49
   0  12  -8   20.69    2.01
   0  12   8   19.24    2.31
   0  12   8   25.03    2.24
   0  12   8   24.38    2.36
   0  12  -9  109.28    5.23
   0  12   9  113.88    5.46
   0  12   9  118.45    5.79
   0 -12   9  108.61    5.88
   0  12  10  126.92    5.78
   0  12  10  124.90    5.98
   0 -12  10  118.26    5.19
   0 -12  10  136.49    6.46
   0  12  11  101.05    5.03
   0 -12  11  103.62    4.58
   0  12  11  116.24    5.42
   0 -12  11  122.91    5.75
   0  12  12   23.45    1.97
   0  12  12   24.18    2.01
   0 -12  12   27.38    2.25
   0  12  12   26.78    2.30
   0 -12  12   22.45    1.67
   0 -12  13   15.95    1.51
   0  12  13   16.41    1.46
   0  12  13   16.79    1.65
   0 -12  13   17.06    1.30
   0  12  14   92.22    3.79
   0  12  14   96.04    3.88
   0  12  14  103.45    4.26
   0 -12  14   99.59    3.67
   0  12  15    7.88    0.70
   0  13   0   -0.33    0.53
   0  13   0    0.94    0.68
   0 -13   0    1.05    1.46
   0  13   0    1.21    0.73
   0 -13   0    0.16    0.64
   0  13   0   -0.56    0.90
   0 -13  -1  497.72   17.10
   0 -13   1  503.04   17.17
   0  13  -1  471.30   23.25
   0 -13  -1  479.41   23.02
   0  13  -1  484.69   17.20
   0  13   1  456.87   16.97
   0  13   1  459.60   16.03
   0  13   1  455.21   19.94
   0  13  -1  451.44   19.60
   0  13  -1  510.90   17.11
   0 -13  -2   49.35    3.53
   0  13   2   45.49    6.11
   0  13  -2   53.36    6.50
   0 -13   2   49.44    6.10
   0  13  -2   69.72    4.16
   0  13   2   44.38    3.45
   0 -13  -2   42.39    5.78
   0  13   2   46.09    3.08
   0  13  -2   52.94    4.96
   0  13   2   53.34    5.29
   0  13  -2   48.30    3.45
   0  13   2   43.83    3.39
   0 -13  -3  368.90   19.24
   0  13  -3  361.37   13.69
   0 -13   3  333.56   18.29
   0  13  -3  349.54   15.88
   0  13   3  338.67   16.63
   0 -13   3  397.46   13.88
   0 -13  -3  371.70   13.53
   0  13   3  358.24   12.94
   0  13   3  345.86   19.02
   0  13  -3  353.02   19.16
   0 -13  -4   17.02    3.60
   0 -13   4   16.14    3.42
   0  13  -4   18.70    2.11
   0 -13   4   20.50    2.23
   0 -13  -4   19.09    2.08
   0  13  -4   13.57    2.50
   0  13   4   16.11    1.97
   0  13   4   21.16    2.08
   0  13  -4   14.67    3.36
   0  13   4   21.19    3.98
   0 -13  -5   40.96    5.45
   0  13  -5   37.74    3.04
   0 -13   5   37.58    5.11
   0  13  -5   36.74    4.06
   0  13   5   39.46    2.68
   0  13   5   38.62    3.10
   0  13   5   40.56    2.98
   0  13   5   36.09    5.16
   0  13  -5   31.25    4.79
   0 -13  -5   40.82    3.03
   0 -13   5   46.53    3.35
   0  13  -6    0.95    0.93
   0  13   6    3.80    1.79
   0  13   6    0.97    0.56
   0  13   6    1.21    0.72
   0  13   6    0.83    0.67
   0 -13   6    1.46    0.76
   0 -13  -6    1.16    0.66
   0  13  -6    1.81    0.78
   0  13   6    0.16    0.69
   0 -13  -6    0.96    1.09
   0 -13   6    1.76    1.23
   0  13   7   27.33    2.42
   0  13  -7   28.61    2.44
   0  13   7   25.36    2.16
   0 -13  -7   28.98    2.38
   0  13   7   27.13    2.63
   0  13   7   28.28    2.50
   0 -13   8    1.78    0.83
   0  13   8    1.99    0.70
   0  13   8    2.11    0.82
   0  13   8    1.58    0.88
   0  13  -8    2.47    0.78
   0 -13   9  299.63   11.26
   0  13   9  283.45   10.55
   0 -13   9  274.74    9.71
   0 -13  10   26.96    2.33
   0  13  10   27.41    2.50
   0  13  10   29.96    2.33
   0  13  10   26.93    2.11
   0 -13  10   22.34    1.59
   0  13  11    8.20    1.27
   0  13  11    7.87    1.16
   0 -13  11    8.27    1.18
   0  13  11    7.95    1.07
   0 -13  11    6.85    0.79
   0  13  11    9.61    1.45
   0  13  11    6.01    1.00
   0  13  12    7.63    1.03
   0  13  12    6.27    0.93
   0 -13  12    5.72    0.94
   0  13  12    5.41    1.01
   0 -13  12    4.96    0.64
   0  13  13  216.91    7.32
   0  13  13  211.23    7.28
   0 -13  13  222.25    7.59
   0 -13  13  212.61    6.92
   0  13  13  237.81    7.86
   0  13  14   19.59    1.13
   0  13  14   19.64    1.27
   0 -14   0    1.06    1.05
   0  14   0    4.54    2.04
   0 -14   0    3.94    1.12
   0  14   0    4.27    0.94
   0  14  -1   16.05    1.66
   0  14  -1   18.64    2.22
   0 -14  -1   14.82    3.38
   0  14  -1   18.03    3.87
   0  14   1   17.06    1.76
   0 -14   1   15.15    1.94
   0 -14  -1   14.48    1.90
   0 -14  -2   27.28    4.61
   0 -14   2   24.31    4.36
   0  14  -2   31.97    2.86
   0  14  -2   24.90    4.48
   0  14   2   30.15    4.86
   0  14   2   29.16    2.35
   0 -14  -2   27.09    2.57
   0  14   3    3.01    0.91
   0  14   3    0.95    0.75
   0  14  -3    2.14    1.49
   0  14   3    1.63    1.38
   0 -14  -3    0.52    1.02
   0 -14   3    2.00    1.51
   0 -14   3    1.55    0.86
   0 -14  -3    2.35    0.92
   0  14  -3    1.41    0.80
   0  14  -4   27.17    2.57
   0 -14  -4   30.72    2.61
   0 -14   4   28.32    2.61
   0  14   4   24.79    2.38
   0  14   4   30.93    2.46
   0  14   5    1.85    0.91
   0  14   5    1.08    0.67
   0 -14  -5    0.65    0.61
   0 -14   5    0.57    0.67
   0  14  -5    0.28    0.61
   0  14   5    1.01    0.73
   0  14   6   33.59    2.32
   0 -14  -6   37.06    2.72
   0 -14   6   37.28    2.85
   0  14  -6   32.80    2.70
   0  14   6   38.58    2.78
   0  14   6   37.87    2.81
   0  14   6   40.97    3.06
   0  14   7   94.81    5.01
   0  14   7   84.77    4.16
   0  14   7   90.73    4.60
   0 -14   7   95.83    4.97
   0 -14  -7   87.30    4.32
   0  14   8   12.93    1.38
   0 -14   8   14.44    1.66
   0  14   8   16.06    1.70
   0 -14   9  113.20    5.34
   0  14   9  118.88    5.27
   0  14   9  115.23    5.62
   0 -14  10   16.93    1.65
   0  14  10   19.18    1.71
   0  14  10   19.84    1.91
   0  14  11    0.45    0.42
   0  14  11    0.66    0.55
   0  14  11    0.60    0.48
   0 -14  11    1.47    0.51
   0  14  11    0.52    0.53
   0  14  11    0.61    0.35
   0 -14  12    0.69    0.43
   0  14  12    1.50    0.48
   0  14  12    1.22    0.38
   0  14  12    1.21    0.54
   0  14  12    1.29    0.44
   0  14  12    0.47    0.29
   0  14  13   38.36    1.80
   0 -14  13   38.13    1.69
   0  15   0    0.10    0.58
   0 -15   0    0.59    0.82
   0 -15  -1  220.14    8.91
   0 -15   1  203.09    8.75
   0  15  -1  211.50    7.98
   0  15   1  202.03    8.04
   0 -15  -2    9.83    1.54
   0  15   2   12.97    1.50
   0  15   2   10.43    1.50
   0  15  -2    9.73    1.26
   0  15   2    8.44    1.15
   0  15   3    6.15    1.10
   0 -15   3    6.56    1.27
   0 -15  -3    7.99    1.33
   0  15   3    7.23    1.08
   0  15   3    5.88    1.18
   0  15   4    1.32    0.74
   0 -15  -4    2.11    0.77
   0 -15   4    1.07    0.68
   0  15   4    1.50    0.60
   0  15   4    0.50    0.70
   0  15   5  437.65   14.87
   0  15   5  435.60   15.22
   0 -15  -5  444.76   14.99
   0 -15   5  444.78   15.23
   0  15   5  425.02   14.65
   0  15   6  124.69    5.85
   0  15   6  130.69    5.64
   0 -15  -6  125.98    5.47
   0  15   6  126.46    5.51
   0  15   7    0.12    0.65
   0 -15   7    0.32    0.46
   0  15   7    0.46    0.46
   0 -15   8    7.42    1.09
   0  15   8    7.79    1.05
   0  15   9  216.92    7.61
   0 -15   9  205.67    7.30
   0  15   9  214.88    7.15
   0  15  10   52.20    2.46
   0  15  10   45.04    2.21
   0  15  10   44.63    2.56
   0  15  10   44.76    2.50
   0 -15  10   52.28    2.56
   0  15  11   15.47    1.20
   0  15  11   12.96    0.85
   0  15  11   15.93    1.12
   0 -15  11   14.63    1.10
   0  15  11   14.70    1.15
   0 -15  12    8.36    0.66
   0  15  12    8.08    0.69
   0  16   0   75.32    3.74
   0 -16   0   77.24    4.25
   0  16  -1   59.83    3.18
   0  16   1   61.35    3.26
   0  16   1   59.18    3.41
   0 -16   1   57.36    3.59
   0 -16  -1   59.96    3.63
   0  16  -2   18.32    1.59
   0  16   2   20.50    1.89
   0  16   2   18.36    1.68
   0 -16  -2   18.48    1.87
   0 -16   3  132.42    6.05
   0 -16  -3  141.37    6.03
   0  16  -3  136.28    5.48
   0  16   3  138.79    5.70
   0  16   3  138.82    5.97
   0  16   3  133.07    5.26
   0 -16  -4   91.27    4.37
   0  16   4   89.90    3.95
   0  16  -4   90.76    3.99
   0  16   4   94.55    4.54
   0  16   4   87.66    4.18
   0  16   5    3.13    0.74
   0  16  -5    3.22    0.72
   0 -16  -5    3.63    0.75
   0  16   5    4.24    0.73
   0  16   5    2.06    0.78
   0  16   6   20.31    1.79
   0 -16   6   16.01    1.57
   0  16   6   20.01    1.49
   0  16  -6   17.68    1.38
   0  16   7  221.27    7.60
   0 -16   7  213.19    7.89
   0  16   8   44.59    2.55
   0 -16   8   44.49    2.42
   0  16   8   42.88    2.20
   0  16   9   18.91    1.12
   0  16   9   19.64    1.45
   0  16  -9   20.90    1.17
   0  16   9   21.43    1.28
   0  16   9   22.86    1.52
   0  16 -10    1.14    0.26
   0  16  10    2.31    0.37
   0  16  10    2.16    0.43
   0  16  10    2.08    0.41
   0  17   0   -0.08    0.50
   0 -17   0    0.09    0.49
   0  17   0    0.07    0.41
   0  17   1    1.60    0.61
   0  17  -1    1.76    0.63
   0 -17   1    1.68    0.64
   0 -17  -1    0.82    0.56
   0  17   1    1.37    0.53
   0  17  -1    1.78    0.58
   0 -17  -2   13.41    1.35
   0  17  -2   12.17    1.14
   0  17   2   11.30    1.29
   0  17   2   13.27    1.23
   0 -17  -3   16.14    1.46
   0  17  -3   19.03    1.39
   0  17   3   16.96    1.40
   0  17   3   20.70    1.68
   0  17   4   96.22    4.26
   0  17  -4   94.32    3.80
   0 -17   5   35.79    2.16
   0  17   5   40.80    2.34
   0  17  -5   38.61    1.96
   0 -17   6   41.42    2.15
   0  17  -6   42.12    1.88
   0  17  -7    0.03    0.27
   0  17   8    9.24    0.81
   0 -17   8   10.31    0.81
   0  18   0   70.92    2.91
   0  18   0   81.58    3.35
   0  18  -1   19.82    1.20
   0  18   1   22.07    1.47
   0  18  -1   23.20    1.48
   0  18   1   19.44    1.20
   0 -18  -1   17.71    1.27
   0  18  -2   24.91    1.53
   0  18  -2   20.70    1.24
   0  18   2   26.09    1.60
   0 -18  -2   23.17    1.46
   0  18  -3   87.75    3.35
   0  18   3   89.26    3.48
   0  18  -4   18.33    1.19
   0 -18  -4   16.28    1.12
   0  18  -5    0.53    0.27
   0 -18  -5    0.40    0.26
   0  18   6    5.64    0.52
   0  18  -6    5.08    0.48
   1   0   0    0.80    0.17
   1   0   1    1.68    0.32
   1   0  -1    1.28    0.37
  -1   0   2    0.62    0.30
   1   0  -2    0.64    0.32
   1   0   2    0.66    0.30
   1   0   2    0.73    0.37
  -1   0  -2    0.98    0.30
  -1   0   2    0.65    0.28
   1   0  -3   25.41    1.57
   1   0   3   22.81    1.52
   1   0   3   24.08    1.93
  -1   0   3   23.61    1.80
  -1   0   3   21.13    1.42
  -1   0  -3   22.12    1.45
   1   0  -4   47.86    2.37
   1   0   4   48.27    2.40
   1   0   4   47.24    3.12
  -1   0   4   52.01    3.12
  -1   0  -4   48.76    2.34
  -1   0   4   48.75    2.33
   1   0   5   20.59    2.14
   1   0   5   20.48    1.32
   1   0  -5   19.33    1.26
  -1   0   5   19.17    1.25
  -1   0  -5   18.62    1.25
  -1   0   6    0.16    0.09
  -1   0  -6    0.23    0.14
   1   0   6    0.54    0.54
   1   0   7    1.30    0.74
   1   0   7    0.58    0.33
  -1   0   8   84.63    3.68
   1   0   8   83.90    5.88
  -1   0   8   82.98    3.54
   1   0   8   83.45    3.55
   1   0   9  134.45    8.33
  -1   0   9  139.37    5.42
  -1   0   9  129.99    5.22
   1   0   9  133.56    5.24
   1   0  10   82.47    6.49
  -1   0  10   76.99    3.76
  -1   0  10   75.48    3.63
   1   0  10   76.09    3.64
  -1   0  11    1.17    0.52
   1   0  11    0.36    0.43
   1   0  11    0.45    0.41
  -1   0  11    1.15    0.51
   1   0  11    1.45    0.61
   1   0  11    0.41    0.40
   1   0  11    0.36    0.48
  -1   0  11    0.29    0.38
   1   0  11    1.51    1.13
  -1   0  11    0.74    0.51
   1   0  11    0.46    0.43
  -1   0  11    1.10    0.56
  -1   0  11    0.80    0.58
  -1   0  11    0.45    0.48
   1   0  11    0.11    0.47
  -1   0  12  135.13    5.66
   1   0  12  122.37    5.44
   1   0  12  121.41    5.35
  -1   0  12  121.68    5.43
  -1   0  12  134.77    5.92
  -1   0  12  128.67    5.70
   1   0  12  123.52    5.40
  -1   0  12  127.69    5.58
   1   0  12  137.21    5.92
  -1   0  12  130.41    5.91
  -1   0  12  127.72    5.72
   1   0  12  100.60    5.11
   1   0  12  105.02    5.12
   1   0  12  120.29    5.20
   1   0  12  125.61    5.24
  -1   0  13   13.93    1.58
   1   0  13   10.99    1.39
   1   0  13   10.50    1.33
  -1   0  13   10.95    1.49
  -1   0  13   14.98    1.69
   1   0  13   10.61    1.35
   1   0  13   12.98    1.45
   1   0  13   14.98    1.45
  -1   0  13   13.00    1.67
  -1   0  13   16.02    1.64
  -1   0  13   11.88    1.45
  -1   0  13   11.72    1.59
   1   0  13   18.52    1.93
   1   0  13   11.75    1.36
  -1   0  13   16.05    1.71
  -1   0  14  265.90    9.94
  -1   0  14  278.48   10.46
  -1   0  14  270.66   10.21
   1   0  14  266.77    9.57
  -1   0  14  263.49   10.16
  -1   0  14  286.31   10.77
   1   0  14  249.41    9.76
   1   0  14  265.81    9.79
  -1   0  14  243.39    9.51
   1   0  14  283.56   10.54
   1   0  14  272.15    9.85
   1   0  14  261.55    9.80
  -1   0  14  266.03   10.26
   1   0  14  291.58    9.88
  -1   0  14  281.45   10.17
   1   0  15    0.33    0.45
   1   0  15    0.61    0.57
  -1   0  15    0.99    0.75
   1   0  15    1.70    0.77
  -1   0  15    1.02    0.75
   1   0  15    1.69    0.81
  -1   0  15    1.96    0.80
  -1   0  15    1.45    0.82
   1   0  15    0.89    0.62
  -1   0  15    1.21    0.70
   1   0  15    2.77    0.75
  -1   0  15    1.13    0.62
   1   0  16   42.31    2.58
  -1   0  16   43.14    2.77
  -1   0  16   42.73    3.02
  -1   0  16   41.08    2.75
   1   0  16   39.15    2.44
   1   0  16   44.87    3.00
  -1   0  16   40.93    2.97
   1   0  16   34.87    2.48
   1   0  16   39.15    2.47
  -1   0  16   43.29    2.57
  -1   0  17    2.52    0.74
  -1   0  17    1.58    0.68
  -1   0  17    2.36    0.76
   1   0  17    1.85    0.68
   1   0  17    1.88    0.55
  -1   0  17    2.06    0.62
  -1   0  18   63.38    3.17
  -1   0  18   60.15    3.03
  -1   0  18   60.14    3.16
   1   0  18   67.23    2.91
  -1   0  18   64.17    2.79
  -1   0  18   55.53    3.07
   1   0  19    7.61    0.72
  -1   0  19    5.64    0.76
  -1   0  20    0.97    0.24
  -1   1  20   28.44    1.31
  -1   1  19    7.06    0.83
  -1   1  19    6.26    0.81
  -1   1  18    2.98    0.73
  -1   1  18    3.21    0.82
  -1   1  17   56.39    3.47
  -1   1  17   62.68    2.87
   1  -1  17   54.81    2.92
   1  -1  17   57.58    2.92
  -1   1  17   56.72    3.27
  -1   1  16   27.18    2.34
   1  -1  16   23.68    1.93
   1  -1  16   26.10    1.90
  -1   1  16   24.58    1.99
   1  -1  16   25.92    1.99
  -1   1  16   29.16    2.57
   1  -1  16   26.37    2.23
   1  -1  16   26.58    2.03
   1  -1  16   29.86    2.14
  -1   1  16   29.17    1.96
   1  -1  15  441.47   14.82
  -1   1  15  443.63   15.49
   1  -1  15  434.90   14.51
   1  -1  15  408.57   14.60
  -1   1  15  427.75   14.92
   1  -1  15  453.15   14.64
   1  -1  15  462.74   15.32
  -1   1  15  423.00   14.81
   1  -1  15  398.76   14.62
  -1   1  15  455.94   14.54
   1  -1  15  454.28   14.70
  -1   1  14   37.36    2.47
   1  -1  14   34.58    2.44
  -1   1  14   33.74    2.66
   1  -1  14   32.34    2.44
  -1   1  14   33.05    2.60
   1  -1  14   34.38    2.41
  -1   1  14   34.32    2.86
   1  -1  14   31.33    2.44
   1  -1  14   38.73    2.80
   1  -1  14   29.59    2.26
   1  -1  14   34.49    2.38
  -1   1  14   33.46    2.57
  -1   1  14   38.27    2.74
  -1   1  13  228.41    8.73
   1  -1  13  227.61    8.28
   1  -1  13  221.66    8.45
  -1   1  13  224.98    8.33
  -1   1  13  220.31    8.76
   1  -1  13  203.23    8.31
   1  -1  13  215.93    8.28
  -1   1  13  219.99    8.74
   1  -1  13  204.81    8.33
   1  -1  13  205.15    8.32
  -1   1  13  222.67    8.55
   1  -1  13  207.13    8.10
  -1   1  13  219.79    9.04
   1  -1  13  242.30    8.91
   1  -1  12  292.73   10.20
   1  -1  12  282.95   10.45
   1  -1  12  288.85   10.46
  -1   1  12  298.65   10.82
   1  -1  12  288.83   10.34
  -1   1  12  282.56   10.46
   1  -1  12  293.46   10.26
  -1   1  12  278.41   10.56
  -1   1  12  285.32   10.26
   1  -1  12  308.14   10.51
   1  -1  12  288.34   10.45
   1  -1  12  282.78   10.45
  -1   1  12  284.74   10.47
  -1   1  12  291.09   10.78
   1  -1  12  317.53   10.91
   1  -1  12  275.11   10.77
  -1   1  12  285.47   10.98
   1  -1  11  280.38   10.15
  -1   1  11  288.39   10.24
   1  -1  11  266.55   14.24
  -1   1  11  256.90   10.05
  -1   1  11  260.92    9.89
   1  -1  11  282.61   10.12
  -1   1  11  299.16   10.79
   1  -1  11  328.87   10.65
   1  -1  11  270.37   10.45
  -1   1  11  287.25   10.45
   1  -1  11  268.46    9.97
   1  -1  11  285.95   10.18
  -1   1  11  289.70   10.54
   1  -1  11  290.55   10.22
  -1   1  11  299.13   10.22
   1  -1  11  278.43   10.11
   1  -1  11  277.31    9.84
  -1   1  11  314.19   10.47
   1  -1  11  290.60    9.97
  -1   1  11  296.97   10.42
   1  -1  10  237.89    8.68
  -1   1  10  245.29    8.80
   1  -1  10  241.88   12.59
   1  -1   9   42.63    2.40
  -1   1   9   39.90    2.39
  -1   1   8  525.50   16.30
   1  -1   8  517.19   16.42
  -1   1   8  523.81   16.53
   1  -1   8  529.42   20.15
   1  -1   7  851.86   26.09
   1  -1   7  910.89   29.64
   1  -1   6  367.99   13.50
  -1  -1  -6  319.49   10.44
  -1   1   6  307.55   10.33
   1  -1   6  358.43   10.58
  -1  -1  -6  339.21   10.44
   1  -1   5  510.34   15.47
  -1  -1  -5  478.87   15.28
  -1   1   5  472.40   15.30
   1  -1   5  525.81   17.45
   1   1  -4   45.58    2.35
  -1   1   4   42.09    2.28
   1  -1   4   45.62    3.02
   1   1  -3  842.41   24.63
  -1   1   3  780.58   24.53
   1  -1   3  788.25   25.20
   1   1  -2 1842.31   52.66
   1  -1   2 1801.50   52.56
   1  -1   2 1746.26   52.78
  -1   1   2 1733.80   52.55
   1   1  -1  491.67   15.99
   1   1  -1  521.91   16.04
  -1   1   0   26.40    1.69
   1   1   0   26.74    1.72
  -1   1  -1  492.93   15.08
   1  -1  -1  491.78   15.06
   1   1   1  450.41   14.69
  -1  -1   2 1747.21   52.19
   1   1   2 1740.38   52.67
  -1   1  -2 1748.38   52.57
   1  -1  -2 1835.46   52.54
   1   1   2 1842.38   52.67
  -1   1  -3  802.46   24.74
  -1  -1   3  805.19   24.84
   1   1   3  826.97   24.83
   1   1   4   43.40    2.34
  -1   1  -4   43.71    2.33
   1  -1  -5  490.49   15.24
  -1   1  -5  497.84   15.30
  -1  -1   5  470.96   15.09
   1  -1  -6  348.38   10.40
  -1  -1   6  312.02   10.23
  -1   1  -6  327.79   10.45
   1   1   7  821.88   24.88
  -1  -1   8  535.05   16.76
  -1  -1   9   44.66    2.48
  -1  -1  10  245.93    8.83
   1   1  11  282.90   10.22
  -1  -1  11  286.22   10.05
  -1  -1  11  271.41   10.15
  -1  -1  11  293.81   10.49
  -1  -1  11  292.64   10.38
  -1  -1  11  289.70   10.25
  -1  -1  11  264.81    9.96
  -1  -1  11  291.72   10.40
  -1  -1  11  270.66   10.12
   1   1  12  297.18   10.66
  -1  -1  12  279.99   10.38
   1   1  12  293.39   10.49
   1   1  12  281.36   10.12
  -1  -1  12  291.04   10.63
  -1  -1  12  293.32   10.84
   1   1  12  341.60   11.24
  -1  -1  12  313.65   10.90
   1   1  12  274.54   10.05
  -1  -1  12  282.95   10.56
  -1  -1  12  281.13   10.40
   1   1  12  284.17    9.94
  -1  -1  12  294.39   10.73
   1   1  12  282.52   10.29
   1   1  12  283.38   10.18
  -1  -1  12  295.42   10.60
   1   1  12  278.36   10.11
  -1  -1  13  214.15    8.41
  -1  -1  13  227.16    8.78
   1   1  13  214.81    7.98
  -1  -1  13  206.20    8.33
   1   1  13  220.74    8.76
   1   1  13  199.32    8.27
   1   1  13  213.77    8.26
  -1  -1  13  209.51    8.33
   1   1  13  219.18    8.03
   1   1  13  202.70    7.90
  -1  -1  13  228.59    9.05
   1   1  13  191.65    7.96
  -1  -1  13  210.50    8.46
   1   1  13  214.07    7.75
  -1  -1  14   36.22    2.63
   1   1  14   34.91    2.35
  -1  -1  14   34.74    2.76
   1   1  14   32.88    2.73
   1   1  14   35.88    2.55
  -1  -1  14   32.37    2.67
   1   1  14   32.28    2.50
  -1  -1  14   36.14    2.63
   1   1  14   35.26    2.42
   1   1  14   32.81    2.29
  -1  -1  14   34.42    2.83
  -1  -1  14   30.47    2.51
   1   1  14   32.44    2.12
   1   1  14   29.83    2.29
   1   1  15  449.77   14.54
  -1  -1  15  469.22   15.10
   1   1  15  445.82   14.60
  -1  -1  15  440.22   15.36
   1   1  15  447.93   15.47
  -1  -1  15  472.34   15.57
   1   1  15  416.40   14.75
  -1  -1  15  420.85   15.16
   1   1  15  441.81   14.82
  -1  -1  15  461.41   15.09
   1   1  15  462.94   14.72
  -1  -1  15  407.21   14.49
  -1  -1  15  420.00   15.40
   1   1  15  408.43   14.28
   1   1  15  421.80   14.55
   1   1  16   27.54    1.96
   1   1  16   27.35    2.38
  -1  -1  16   26.54    2.26
   1   1  16   28.16    2.07
  -1  -1  16   29.33    2.21
   1   1  16   28.62    2.07
  -1  -1  16   25.36    2.28
  -1  -1  16   24.25    2.14
  -1  -1  17   60.49    3.05
   1   1  17   65.66    3.00
  -1  -1  17   54.34    3.26
  -1  -1  17   52.72    3.10
   1   1  17   57.06    3.36
  -1  -1  17   56.51    3.21
   1   1  17   49.90    2.88
  -1  -1  17   66.09    3.31
  -1  -1  18    2.23    0.57
  -1  -1  18    2.51    0.64
  -1  -1  18    4.00    0.66
   1   1  18    3.33    0.61
  -1  -1  18    2.34    0.63
   1   1  19    7.47    0.71
  -1  -1  20   34.25    1.50
  -1   2  19   10.13    0.97
  -1   2  19    9.27    1.00
   1  -2  19    9.24    0.82
  -1   2  18   58.02    3.25
  -1   2  18   54.97    2.77
   1  -2  18   62.93    2.81
   1  -2  17  128.49    5.03
   1  -2  17  117.43    4.96
  -1   2  17  114.32    5.62
   1  -2  17  121.69    4.93
  -1   2  17  125.05    5.08
   1  -2  16   42.46    2.58
  -1   2  16   42.30    2.34
  -1   2  16   42.54    3.22
   1  -2  16   42.45    2.79
   1  -2  16   41.34    2.64
   1  -2  16   42.36    2.56
  -1   2  16   43.28    2.91
   1  -2  16   35.47    2.44
   1  -2  16   44.94    2.59
  -1   2  16   39.75    2.60
  -1   2  15  133.67    5.33
   1  -2  15  138.47    5.73
  -1   2  15  124.88    5.95
   1  -2  15  139.26    6.02
  -1   2  15  138.82    6.17
  -1   2  15  122.58    5.72
  -1   2  15  120.64    5.48
   1  -2  15  124.46    5.69
   1  -2  15  135.86    5.69
  -1   2  15  120.91    6.00
   1  -2  15  137.05    5.86
   1  -2  15  122.86    5.56
  -1   2  15  132.25    6.02
   1  -2  15  135.17    5.56
  -1   2  15  138.47    5.81
  -1   2  14   17.07    1.52
  -1   2  14   18.04    1.93
   1  -2  14   15.44    1.55
  -1   2  14   15.95    1.67
  -1   2  14   19.73    1.92
  -1   2  14   13.27    1.75
   1  -2  14   14.31    1.65
   1  -2  14   17.14    1.74
   1  -2  14   14.26    1.58
   1  -2  14   15.45    1.75
  -1   2  14   17.80    2.03
  -1   2  14   12.88    1.70
   1  -2  14   13.90    1.65
  -1   2  14   15.30    1.64
  -1   2  14   16.66    1.86
   1  -2  14   15.71    1.64
   1  -2  13 1194.58   37.37
   1  -2  13 1198.16   37.20
  -1   2  13 1188.77   37.54
   1  -2  13 1192.51   37.32
   1  -2  13 1136.22   37.14
  -1   2  13 1207.54   37.71
  -1   2  13 1210.54   37.31
  -1   2  13 1286.41   37.79
   1  -2  13 1221.01   36.84
   1  -2  13 1220.12   37.33
  -1   2  13 1203.40   36.82
  -1   2  13 1234.37   37.75
   1  -2  13 1150.38   37.69
   1  -2  13 1362.80   37.73
  -1   2  13 1178.89   38.03
  -1   2  13 1270.79   37.34
   1  -2  13 1188.07   36.83
   1  -2  13 1208.33   37.39
   1  -2  12  300.57   10.98
   1  -2  12  290.06   10.81
  -1   2  12  292.47   11.19
   1  -2  12  329.24   11.14
  -1   2  12  298.51   11.28
   1  -2  12  285.59   10.83
  -1   2  12  308.51   10.85
  -1   2  12  307.13   10.93
   1  -2  12  305.13   10.55
  -1   2  12  316.70   11.28
  -1   2  12  291.72   11.10
  -1   2  12  300.34   11.21
  -1   2  12  305.54   10.58
   1  -2  12  312.58   10.97
  -1   2  12  326.67   11.05
   1  -2  12  301.57   10.55
   1  -2  12  294.96   11.36
  -1   2  12  289.09   11.46
   1  -2  12  340.97   11.27
  -1   2  12  295.05   11.34
  -1   2  12  296.33   10.93
   1  -2  12  309.84   11.04
   1  -2  11  110.20    5.01
  -1   2  11  111.70    4.94
   1  -2  11  111.75    8.14
  -1   2  11  108.53    4.93
   1  -2  11  110.47    4.67
  -1   2  11  103.48    4.84
  -1   2  11  108.19    4.66
   1  -2  11  114.97    5.01
  -1   2  11  113.23    5.22
  -1   2  11  113.65    5.15
  -1   2  11  103.09    4.86
   1  -2  11  107.61    4.92
  -1   2  11  107.68    5.21
   1  -2  11  113.44    4.99
  -1   2  11  103.91    5.15
   1  -2  11  115.06    5.05
   1  -2  11  106.26    5.24
  -1   2  11  110.69    5.43
   1  -2  11  118.54    5.14
  -1   2  11  117.06    5.39
  -1   2  11  106.08    4.93
   1  -2  11  109.39    4.97
   1  -2  11  108.78    4.66
   1  -2  10   90.23    4.19
   1  -2  10   91.85    7.00
  -1   2  10   85.33    4.10
   1  -2   9  675.03   21.67
  -1   2   9  705.71   21.72
   1  -2   9  743.67   26.35
   1  -2   8   19.94    1.52
   1  -2   8   19.43    1.46
  -1   2   8   20.32    1.50
   1  -2   8   19.68    2.71
   1  -2   7  501.27   15.57
   1  -2   7  480.60   18.66
   1  -2   7  454.62   15.16
  -1  -2  -6  106.12    4.31
   1  -2   6  112.49    6.09
   1  -2   5 2701.89   77.51
  -1   2   5 2511.26   75.68
  -1   2   4   68.63    3.45
   1  -2   4   74.59    4.07
   1  -2   4   69.41    3.42
  -1   2   4   65.16    4.06
   1   2  -4   73.86    3.61
   1  -2   3 2442.65   71.25
   1  -2   3 2459.75   71.62
  -1   2   3 2356.97   71.23
  -1   2   3 2369.69   71.92
   1   2  -3 2445.06   71.35
   1  -2   2  221.41    7.90
   1  -2   2  199.24    7.60
   1   2  -2  223.43    7.93
  -1   2   2  208.46    7.92
  -1   2   2  212.84    7.83
   1   2  -1  266.94    9.18
  -1   2   1  250.69    7.83
   1   2  -1  271.01    9.22
  -1   2   0 2813.81   82.53
   1   2   0 2803.69   82.55
   1  -2  -1  279.67    9.47
  -1   2  -1  277.54    9.47
   1   2   1  250.19    9.07
   1   2   2  216.64    7.61
   1   2   2  211.81    7.81
  -1  -2   2  201.83    6.77
   1  -2  -2  219.97    7.83
  -1   2  -2  216.50    7.83
   1   2   2  219.10    7.82
   1   2   3 2378.99   70.98
   1   2   3 2375.07   71.28
   1  -2  -3 2434.69   70.77
  -1   2  -3 2400.67   70.77
   1   2   3 2397.51   70.75
   1   2   4   70.08    3.95
  -1   2  -4   73.31    3.55
   1  -2  -4   72.57    3.47
   1   2   4   71.08    3.50
   1   2   5 2696.62   78.44
  -1   2  -5 2567.98   76.82
  -1   2  -6   97.83    4.16
  -1  -2   6   90.47    4.08
  -1  -2   7  569.32   14.34
  -1  -2   7  437.99   13.59
   1   2   7  504.39   17.41
  -1  -2   8   20.32    1.49
  -1  -2   8   19.14    1.49
   1   2   8   19.25    2.65
  -1  -2   8   21.08    1.51
  -1  -2   9  687.90   21.79
   1   2   9  712.10   26.05
  -1  -2   9  711.73   21.89
   1   2  10   93.38    6.97
  -1  -2  10   85.57    4.03
  -1  -2  10   86.39    4.11
  -1  -2  11  112.17    5.05
  -1  -2  11  111.83    5.14
  -1  -2  11  110.42    4.76
   1   2  11  111.27    5.12
  -1  -2  11  113.66    5.20
   1   2  11  104.58    4.58
  -1  -2  11  116.45    5.08
   1   2  11  100.01    7.72
  -1  -2  11  105.64    4.86
  -1  -2  11  108.39    4.95
  -1  -2  11  107.62    4.93
   1   2  11  106.72    4.64
  -1  -2  12  305.70   10.93
   1   2  12  302.01   10.52
   1   2  12  299.47   10.78
   1   2  12  294.15   11.01
   1   2  12  305.31   11.08
  -1  -2  12  294.28   10.76
  -1  -2  12  304.79   11.10
  -1  -2  12  328.04   11.33
   1   2  12  305.30   10.41
  -1  -2  12  311.79   10.97
  -1  -2  12  316.78   11.10
   1   2  12  274.56   10.40
   1   2  12  278.97   10.23
   1   2  13 1134.64   35.92
   1   2  13 1094.72   35.58
  -1  -2  13 1171.09   36.53
   1   2  13 1201.89   36.05
  -1  -2  13 1250.01   36.88
   1   2  13 1208.60   35.88
  -1  -2  13 1187.53   36.65
   1   2  13 1155.57   35.86
   1   2  13 1113.73   36.10
   1   2  13 1233.34   36.58
   1   2  13 1177.65   36.65
  -1  -2  13 1187.41   36.35
  -1  -2  13 1242.79   36.56
  -1  -2  13 1232.70   36.54
   1   2  14   16.08    1.58
  -1  -2  14   16.03    1.79
  -1  -2  14   17.03    1.88
   1   2  14   16.76    1.55
   1   2  14   13.14    1.60
  -1  -2  14   12.77    1.70
   1   2  14   15.59    1.74
   1   2  14   14.66    1.51
   1   2  14   14.11    1.37
  -1  -2  14   16.82    1.83
  -1  -2  14   16.29    1.74
   1   2  15  145.44    5.54
  -1  -2  15  137.90    6.01
  -1  -2  15  133.46    6.09
   1   2  15  130.69    5.41
   1   2  15  124.95    5.84
  -1  -2  15  124.17    6.06
   1   2  15  123.67    5.71
  -1  -2  15  130.58    6.19
  -1  -2  15  121.61    5.65
  -1  -2  15  123.62    5.81
   1   2  15  133.03    6.24
  -1  -2  15  132.53    5.84
  -1  -2  16   42.91    2.79
   1   2  16   46.17    2.51
   1   2  16   43.47    2.76
  -1  -2  16   39.61    2.88
  -1  -2  16   36.20    2.75
  -1  -2  16   40.09    2.54
   1   2  16   39.43    2.91
  -1  -2  16   39.67    2.68
  -1  -2  16   44.81    2.79
   1   2  17  131.99    4.86
  -1  -2  17  127.70    5.14
   1   2  17  113.68    4.95
  -1  -2  17  120.58    5.13
  -1  -2  17  120.36    5.39
  -1  -2  17  117.62    5.27
  -1  -2  17  117.40    5.03
   1   2  17  120.71    5.48
  -1  -2  18   62.45    3.07
  -1  -2  18   58.91    3.14
  -1  -2  18   64.72    2.97
   1   2  18   69.32    2.83
  -1  -2  18   59.52    2.98
  -1  -2  19    9.73    0.83
  -1   3  19  104.06    4.05
  -1   3  19   99.10    4.18
   1  -3  19  106.05    3.78
  -1   3  18   22.61    1.92
   1  -3  18   24.31    1.55
   1  -3  17   40.59    2.31
  -1   3  17   30.98    2.57
   1  -3  17   38.86    2.20
   1  -3  17   32.87    2.11
   1  -3  17   35.58    2.27
  -1   3  17   37.16    2.21
   1  -3  16  107.40    4.69
  -1   3  16  108.89    5.60
  -1   3  16  103.08    5.00
  -1   3  16  103.67    5.05
   1  -3  16  100.14    4.55
  -1   3  16   99.59    4.81
   1  -3  16  106.28    4.81
   1  -3  16  106.82    4.72
  -1   3  16  104.07    4.62
   1  -3  16  106.36    4.52
  -1   3  15   11.26    1.25
   1  -3  15    9.10    1.32
  -1   3  15   10.81    1.48
   1  -3  15    9.02    1.20
   1  -3  15   10.23    1.38
  -1   3  15   11.11    1.49
   1  -3  15   11.18    1.35
  -1   3  15    8.94    1.03
   1  -3  15    9.54    1.27
  -1   3  15    8.75    1.34
  -1   3  15    9.65    1.29
   1  -3  15    7.90    1.23
   1  -3  15    9.33    1.16
  -1   3  15   10.76    1.31
  -1   3  14  113.57    5.16
   1  -3  14  113.08    5.32
  -1   3  14  125.69    6.00
  -1   3  14  121.55    5.00
   1  -3  14  129.79    5.72
  -1   3  14  124.64    5.86
   1  -3  14  130.03    5.69
  -1   3  14  119.14    6.15
  -1   3  14  132.65    6.11
   1  -3  14  129.04    5.72
  -1   3  14  120.35    5.90
   1  -3  14  127.49    5.65
  -1   3  14  121.58    5.70
   1  -3  14  118.72    5.60
   1  -3  14  125.09    5.28
  -1   3  14  125.38    5.50
   1  -3  14  126.39    5.81
   1  -3  13   37.25    2.78
  -1   3  13   40.31    3.00
   1  -3  13   36.28    2.56
  -1   3  13   37.59    2.88
  -1   3  13   39.47    2.57
   1  -3  13   38.83    2.71
  -1   3  13   34.38    2.24
  -1   3  13   38.89    2.86
  -1   3  13   39.72    2.82
   1  -3  13   37.31    2.67
   1  -3  13   38.84    3.00
  -1   3  13   35.41    3.02
  -1   3  13   41.15    2.78
  -1   3  13   39.42    2.96
   1  -3  13   40.84    2.77
   1  -3  13   36.22    2.67
  -1   3  13   41.14    2.91
   1  -3  13   41.27    2.81
   1  -3  13   37.49    2.43
  -1   3  13   38.09    2.63
   1  -3  13   38.66    2.80
  -1   3  12  169.84    6.62
   1  -3  12  158.65    6.25
   1  -3  12  160.97    6.75
   1  -3  12  154.01    6.58
  -1   3  12  159.04    7.03
   1  -3  12  170.80    6.82
  -1   3  12  158.95    6.93
  -1   3  12  141.25    6.47
   1  -3  12  181.58    6.87
  -1   3  12  150.17    7.14
   1  -3  12  148.74    6.99
   1  -3  12  148.89    6.68
  -1   3  12  158.62    6.58
   1  -3  12  159.11    6.52
  -1   3  12  158.64    6.65
   1  -3  12  154.45    6.60
  -1   3  12  165.02    7.00
  -1   3  12  163.39    6.91
   1  -3  12  166.34    6.84
  -1   3  12  171.59    6.89
  -1   3  12  163.93    7.23
  -1   3  12  157.25    6.73
   1  -3  11  221.74    8.13
  -1   3  11  229.75    8.47
   1  -3  11  218.14    8.66
  -1   3  11  225.08    8.49
   1  -3  11  226.19   12.57
   1  -3  11  215.45    8.02
  -1   3  11  217.53    8.53
  -1   3  11  236.04    8.93
  -1   3  11  246.02    8.93
   1  -3  11  216.74    8.51
  -1   3  11  219.18    8.02
  -1   3  11  223.45    8.67
   1  -3  11  237.98    8.71
   1  -3  11  231.24    8.61
  -1   3  11  234.82    9.08
  -1   3  11  241.76    9.23
  -1   3  11  238.11    8.76
   1  -3  11  222.26    8.63
  -1   3  11  226.35    8.64
   1  -3  11  217.79    8.96
  -1   3  11  222.32    9.13
   1  -3  11  273.31    8.87
   1  -3  10  137.66    5.80
  -1   3  10  137.01    6.20
   1  -3  10  143.21    8.96
  -1   3  10  138.29    5.64
   1  -3   9  153.22    6.11
   1  -3   9  146.64    5.98
  -1   3   9  150.72    5.86
   1  -3   9  164.55    9.23
   1  -3   8  167.90    6.33
   1  -3   8  162.82    8.92
  -1   3   8  160.68    6.05
  -1  -3  -7  444.38   14.76
   1  -3   7  449.58   14.39
   1  -3   7  459.13   17.43
  -1  -3  -6  110.63    5.04
   1  -3   6  109.05    5.00
   1   3  -6  110.13    5.17
   1  -3   6  108.64    6.18
   1  -3   5   52.42    3.60
  -1   3   5   44.62    3.66
   1  -3   5   44.92    2.89
  -1  -3  -5   49.86    3.06
  -1   3   5   43.53    2.90
   1   3  -5   52.64    3.21
   1  -3   4  380.50   13.11
  -1   3   4  347.94   13.51
   1  -3   4  368.17   12.76
  -1   3   4  327.65   12.52
   1   3  -4  385.72   12.94
   1  -3   3  495.39   16.11
  -1   3   3  464.27   16.59
   1  -3   3  499.06   16.36
  -1   3   3  456.91   16.15
   1   3  -3  502.79   16.38
   1  -3   2 1517.17   44.07
  -1   3   2 1474.97   43.55
  -1   3   2 1451.05   44.66
   1  -3   2 1499.43   44.76
  -1   3   2 1449.84   44.73
   1   3  -2 1428.12   44.67
   1   3  -1 5331.81  148.14
   1  -3   1 5224.29  146.92
  -1   3   1 4889.22  146.43
  -1   3   0 1445.96   44.52
   1   3   0 1484.79   44.51
   1   3   1 5024.40  154.20
  -1   3  -1 5378.56  154.62
   1   3   1 5231.30  153.26
   1   3   2 1453.76   43.20
   1   3   2 1412.96   43.92
   1  -3  -2 1522.80   44.15
  -1   3  -2 1445.02   44.02
   1   3   2 1408.33   43.88
   1   3   3  475.91   15.92
   1   3   3  453.77   16.47
   1  -3  -3  507.07   16.32
   1   3   3  492.66   16.27
  -1   3  -3  490.48   16.31
   1  -3  -4  383.48   12.85
   1   3   4  362.24   12.71
   1   3   4  359.75   12.93
  -1   3  -4  347.66   12.74
  -1  -3   5   45.97    2.88
   1  -3  -5   45.77    2.88
   1   3   5   43.31    2.83
   1   3   5   46.69    3.37
  -1   3  -5   44.54    2.92
   1   3   6  108.16    5.96
  -1  -3   6  103.37    4.81
   1  -3  -6   98.95    4.69
   1   3   6  106.16    4.84
   1   3   7  461.08   17.18
  -1  -3   7  465.79   14.34
  -1  -3   7  416.37   14.63
  -1  -3   8  151.99    5.87
   1   3   8  157.25    8.59
  -1  -3   8  172.30    6.27
  -1  -3   9  154.94    6.00
   1   3   9  155.80    8.95
  -1  -3   9  163.44    6.32
  -1  -3   9  155.16    6.19
  -1  -3  10  130.91    5.37
   1   3  10  130.71    8.45
  -1  -3  10  130.37    5.54
  -1  -3  10  126.93    5.14
  -1  -3  11  218.01    8.44
  -1  -3  11  220.16    8.34
   1   3  11  247.20   12.76
   1   3  11  209.94    8.27
   1   3  11  230.59    8.22
   1   3  11  219.34    7.96
  -1  -3  11  240.51    8.74
   1   3  11  222.52    8.73
   1   3  11  223.66    8.09
   1   3  11  210.51    8.21
   1   3  11  223.62    8.63
  -1  -3  11  236.62    8.69
  -1  -3  11  240.96    9.01
  -1  -3  11  224.03    8.55
   1   3  12  157.35    6.20
  -1  -3  12  175.56    7.17
  -1  -3  12  149.67    6.57
   1   3  12  150.63    6.58
   1   3  12  147.98    6.23
   1   3  12  141.49    6.16
  -1  -3  12  173.01    6.73
  -1  -3  12  155.68    6.55
  -1  -3  12  163.08    6.49
   1   3  12  151.35    5.99
   1   3  12  154.97    6.81
   1   3  12  158.07    6.23
  -1  -3  12  162.31    6.75
  -1  -3  12  158.26    6.69
   1   3  12  155.91    6.34
   1   3  12  146.80    6.71
   1   3  12  150.93    6.75
  -1  -3  13   41.99    3.11
   1   3  13   34.72    2.67
   1   3  13   39.67    2.56
  -1  -3  13   36.62    2.67
   1   3  13   43.52    3.18
  -1  -3  13   42.50    2.95
   1   3  13   41.62    2.46
   1   3  13   37.82    2.49
  -1  -3  13   43.58    2.96
   1   3  13   35.61    2.84
   1   3  13   42.51    3.01
   1   3  13   38.81    2.52
  -1  -3  13   42.89    2.87
   1   3  13   38.44    2.51
   1   3  13   37.24    2.89
  -1  -3  14  132.91    5.93
   1   3  14  121.05    5.74
   1   3  14  116.63    5.80
  -1  -3  14  123.10    6.03
  -1  -3  14  122.95    5.59
   1   3  14  126.27    6.02
  -1  -3  14  123.14    5.65
   1   3  14  134.22    5.44
   1   3  14  116.71    5.56
   1   3  14  119.65    5.22
   1   3  14  129.27    5.21
  -1  -3  14  126.25    5.87
   1   3  15    9.69    1.34
   1   3  15   11.27    1.46
  -1  -3  15    8.36    1.25
  -1  -3  15    9.66    1.46
   1   3  15   11.92    1.31
  -1  -3  15   11.22    1.39
  -1  -3  15    8.65    1.21
  -1  -3  15   12.36    1.56
   1   3  15    9.20    1.10
   1   3  15    8.22    1.08
   1   3  16  108.72    4.36
  -1  -3  16  108.12    4.97
   1   3  16   96.25    4.77
  -1  -3  16  104.24    4.79
   1   3  16  104.48    4.82
  -1  -3  16  103.99    4.71
  -1  -3  16   95.39    4.44
  -1  -3  16   95.77    4.63
  -1  -3  16  100.54    5.00
   1   3  17   31.77    2.18
  -1  -3  17   32.37    2.18
  -1  -3  17   38.45    2.52
   1   3  17   41.10    2.10
  -1  -3  18   22.66    1.55
  -1  -3  18   23.53    1.61
  -1  -3  18   22.89    1.70
  -1  -3  19  108.12    3.97
  -1   4  19    2.46    0.48
  -1   4  19    2.25    0.54
   1  -4  19    3.37    0.47
  -1   4  18    7.52    1.08
   1  -4  18    8.24    0.86
   1  -4  17  124.76    4.91
  -1   4  17  120.32    5.66
  -1   4  17  120.00    5.33
   1  -4  17  125.66    4.86
  -1   4  17  116.68    4.75
   1  -4  17  127.01    5.00
   1  -4  17  122.32    5.04
  -1   4  16  108.11    5.29
   1  -4  16  108.84    4.77
  -1   4  16  116.59    5.45
   1  -4  16  117.03    4.96
   1  -4  16  117.05    5.13
   1  -4  16  115.32    5.03
  -1   4  16  121.45    4.86
   1  -4  15   73.90    4.10
   1  -4  15   73.87    4.00
  -1   4  15   70.65    3.96
   1  -4  15   80.06    4.05
  -1   4  15   76.94    4.35
  -1   4  15   79.95    4.46
   1  -4  15   69.27    3.66
  -1   4  15   82.43    3.85
   1  -4  15   81.94    3.67
  -1   4  15   71.11    3.76
   1  -4  14  145.71    6.42
  -1   4  14  140.55    6.56
   1  -4  14  133.48    5.77
  -1   4  14  134.67    6.45
  -1   4  14  135.50    5.26
   1  -4  14  139.03    6.10
  -1   4  14  137.60    6.15
   1  -4  14  130.24    6.36
  -1   4  14  134.74    6.54
   1  -4  14  149.43    6.28
   1  -4  14  140.49    6.21
  -1   4  14  133.87    6.07
  -1   4  14  135.03    6.27
   1  -4  14  136.70    6.30
   1  -4  14  144.22    5.68
  -1   4  14  147.19    5.91
   1  -4  13  277.89   10.73
   1  -4  13  278.67   10.46
  -1   4  13  264.85   10.56
   1  -4  13  300.89   10.70
  -1   4  13  282.55   11.06
  -1   4  13  275.78   10.54
   1  -4  13  285.47   11.04
   1  -4  13  321.41   10.57
  -1   4  13  267.74   10.60
   1  -4  13  284.38   10.21
   1  -4  13  286.99   10.56
  -1   4  13  278.68    9.59
  -1   4  13  285.79   10.66
  -1   4  13  282.63   10.94
  -1   4  13  286.61   10.70
  -1   4  13  291.97   11.34
   1  -4  13  288.05    9.95
  -1   4  13  286.09   10.20
   1  -4  13  288.99   10.81
  -1   4  12    0.38    0.46
   1  -4  12    2.42    0.77
  -1   4  12    1.84    0.74
   1  -4  12    1.52    0.62
  -1   4  12    3.02    0.79
   1  -4  12    3.39    0.78
  -1   4  12    2.43    0.80
   1  -4  12    2.75    0.85
   1  -4  12    1.43    0.51
  -1   4  12    3.23    0.78
  -1   4  12    3.04    0.71
  -1   4  12    2.27    0.74
   1  -4  12    2.88    0.73
   1  -4  12    2.74    0.79
  -1   4  12    1.48    0.69
  -1   4  12    2.49    0.56
   1  -4  12    1.59    0.61
   1  -4  12    1.40    0.78
  -1   4  12    6.24    1.24
  -1   4  12    3.13    0.86
  -1   4  12    2.60    0.80
  -1   4  11   24.65    1.91
   1  -4  11   24.35    1.75
   1  -4  11   25.94    2.20
  -1   4  11   21.75    1.83
  -1   4  11   23.35    2.01
   1  -4  11   26.77    1.98
  -1   4  11   27.21    2.17
  -1   4  11   25.74    2.27
  -1   4  11   22.08    1.57
   1  -4  11   29.12    2.19
   1  -4  11   23.74    2.07
  -1   4  11   24.49    2.10
   1  -4  11   24.31    2.27
   1  -4  11   31.74    2.15
  -1   4  11   27.03    2.20
  -1   4  11   26.36    2.44
  -1   4  11   24.26    2.25
  -1   4  11   26.48    2.23
   1  -4  10   58.09    3.15
  -1   4  10   54.76    3.14
   1  -4  10   58.97    5.38
  -1   4  10   51.95    2.89
  -1   4  10   48.45    3.15
   1  -4  10   52.00    3.00
  -1   4  10   50.70    3.15
   1  -4  10   53.68    3.21
   1  -4  10   53.15    3.38
  -1   4  10   48.48    2.96
   1  -4  10   55.79    2.94
   1  -4  10   52.13    3.13
  -1   4  10   55.21    3.48
  -1   4  10   52.25    3.12
   1  -4   9  930.22   28.71
   1  -4   9  961.46   32.83
  -1   4   9  906.11   28.13
   1  -4   8  460.43   15.05
  -1   4   8  457.37   14.61
   1  -4   8  456.25   18.15
  -1   4   7   43.93    2.24
   1  -4   7   41.94    3.74
   1  -4   7   43.53    2.47
  -1  -4  -7   46.42    3.13
   1   4  -7   47.15    3.25
   1  -4   7   41.01    2.92
  -1  -4  -6  204.99    8.58
   1  -4   6  194.28    8.40
   1   4  -6  215.08    8.88
   1  -4   6  216.37    9.45
   1  -4   5  578.14   20.06
  -1  -4  -5  584.33   19.86
   1  -4   5  599.34   19.82
  -1   4   5  584.89   21.12
   1   4  -5  609.89   20.09
  -1   4   5  551.08   19.70
   1  -4   4   22.49    2.09
  -1   4   4   26.41    2.63
  -1  -4  -4   26.30    2.38
   1  -4   4   21.50    2.20
  -1   4   4   23.74    2.28
   1   4  -4   27.86    2.46
   1  -4   3 1379.00   42.03
  -1   4   3 1405.93   43.25
   1  -4   3 1379.90   42.95
  -1   4   3 1367.99   42.98
   1   4  -3 1405.00   42.94
   1  -4   2 4124.27  120.76
  -1   4   2 4141.38  120.73
  -1   4   2 4278.84  122.00
   1  -4   2 4187.71  122.22
  -1   4   2 4166.28  122.40
   1   4  -2 4006.94  122.07
  -1   4   1 3919.34  116.49
   1  -4   1 4082.46  116.38
   1   4  -1 4034.02  118.17
   1  -4   0 4909.58  143.60
   1   4   0 4840.75  143.53
  -1   4   0 4935.91  143.73
   1  -4  -1 4171.18  121.03
   1   4   1 4077.86  119.05
  -1   4  -1 4123.44  121.11
   1  -4  -2 4303.24  121.70
   1   4   2 4077.81  121.48
   1   4   2 4131.05  120.05
  -1   4  -2 3990.76  121.70
   1  -4  -3 1428.63   42.14
   1   4   3 1344.88   41.91
   1   4   3 1291.96   40.88
  -1   4  -3 1392.00   42.18
   1  -4  -4   23.74    2.25
  -1  -4   4   23.73    2.23
   1   4   4   23.57    2.22
   1   4   4   26.28    2.18
  -1   4  -4   23.09    2.28
   1   4   5  584.98   19.78
  -1   4  -5  580.57   19.71
   1   4   5  572.37   19.55
   1  -4  -5  577.63   19.58
  -1  -4   5  570.70   19.44
   1  -4  -6  198.80    8.38
  -1  -4   6  199.60    8.36
   1   4   6  195.14    8.37
   1   4   6  221.83    9.36
   1   4   7   45.08    3.77
  -1  -4   7   42.53    2.16
  -1  -4   7   41.59    2.39
   1   4   7   44.42    3.03
   1  -4  -7   40.42    2.89
  -1  -4   7   39.75    2.91
  -1  -4   8  433.03   14.16
   1   4   8  461.82   17.76
  -1  -4   8  458.55   14.70
   1   4   9  932.66   32.16
  -1  -4   9  900.08   27.80
  -1  -4   9  921.98   28.42
  -1  -4  10   49.78    2.80
   1   4  10   58.62    5.22
  -1  -4  10   56.90    3.25
   1   4  10   49.45    2.58
   1   4  10   50.34    3.17
   1   4  10   55.83    3.52
   1   4  10   51.81    3.15
  -1  -4  10   49.70    2.92
  -1  -4  10   55.51    3.25
   1   4  10   55.06    2.75
  -1  -4  10   48.75    3.04
   1   4  11   27.62    1.88
  -1  -4  11   25.49    2.19
   1   4  11   24.78    2.13
   1   4  11   23.11    1.90
  -1  -4  11   22.96    1.83
   1   4  11   23.95    2.14
   1   4  11   21.75    1.65
  -1  -4  11   26.06    2.07
   1   4  11   21.99    2.11
   1   4  11   27.12    1.90
  -1  -4  11   25.70    2.15
  -1  -4  11   25.31    2.03
  -1  -4  11   21.80    1.84
   1   4  11   25.18    2.25
   1   4  11   21.87    2.00
   1   4  12    2.64    0.71
  -1  -4  12    2.45    0.84
   1   4  12    1.12    0.55
   1   4  12    2.36    0.68
  -1  -4  12    3.02    0.79
  -1  -4  12    1.40    0.66
  -1  -4  12    1.19    0.55
   1   4  12    3.47    0.77
  -1  -4  12    3.06    0.71
   1   4  12    2.76    0.85
   1   4  12    1.49    0.52
   1   4  12    3.35    0.71
   1   4  12    1.21    0.73
  -1  -4  12    2.19    0.71
   1   4  12    2.46    0.88
   1   4  12    1.47    0.59
  -1  -4  13  265.43    9.85
  -1  -4  13  272.57   10.53
   1   4  13  249.51    9.72
   1   4  13  269.08   10.40
   1   4  13  257.09    9.75
  -1  -4  13  270.14    9.84
   1   4  13  280.70   10.76
  -1  -4  13  299.88   10.35
   1   4  13  282.27   10.69
   1   4  13  271.16    9.66
   1   4  13  279.08   10.69
   1   4  13  282.51    9.54
  -1  -4  13  289.14   10.36
  -1  -4  13  284.64   10.54
   1   4  13  272.30   10.10
   1   4  13  262.11   10.55
  -1  -4  13  277.00   10.15
   1   4  13  285.05    9.80
  -1  -4  14  142.05    6.51
   1   4  14  140.94    6.37
  -1  -4  14  137.28    5.83
   1   4  14  137.28    6.56
   1   4  14  152.17    5.68
   1   4  14  130.09    5.60
  -1  -4  14  144.81    6.29
  -1  -4  14  149.84    6.54
   1   4  14  136.93    6.46
   1   4  14  138.79    6.46
  -1  -4  14  146.16    6.24
   1   4  14  150.99    6.70
   1   4  14  144.36    6.01
   1   4  14  137.76    6.60
  -1  -4  14  142.92    6.14
   1   4  14  143.00    5.81
   1   4  15   73.40    4.12
   1   4  15   79.04    4.29
  -1  -4  15   78.65    3.99
   1   4  15   80.69    3.56
   1   4  15   73.70    4.26
  -1  -4  15   66.08    3.50
   1   4  15   72.78    4.24
  -1  -4  15   76.69    3.92
  -1  -4  15   79.65    4.30
   1   4  16  118.64    4.49
   1   4  16  101.60    5.03
   1   4  16  110.34    5.08
  -1  -4  16  109.70    4.85
  -1  -4  16  114.63    4.86
   1   4  16  106.66    5.20
  -1  -4  16  108.68    5.16
  -1  -4  16  108.05    5.23
  -1  -4  16  107.37    5.02
   1   4  17  116.87    4.96
  -1  -4  17  124.34    4.89
  -1  -4  17  118.63    4.77
   1   4  17  113.47    5.14
  -1  -4  17  118.81    5.16
  -1  -4  17  113.07    4.88
  -1  -4  18    8.28    0.89
  -1  -4  18    8.32    0.85
  -1  -4  18    7.13    0.94
   1   4  18    7.47    1.01
  -1  -4  19    2.97    0.48
  -1  -4  19    2.57    0.45
   1  -5  19   10.04    0.69
   1  -5  18   18.88    1.23
   1  -5  17   37.12    2.11
  -1   5  17   32.64    2.40
   1  -5  17   39.97    2.29
   1  -5  17   37.26    2.21
  -1   5  16   32.21    2.45
   1  -5  16   34.08    2.14
  -1   5  16   33.99    2.60
   1  -5  16   32.88    2.16
  -1   5  16   33.08    2.01
   1  -5  16   35.13    2.32
  -1   5  15   99.31    5.15
   1  -5  15  102.38    4.46
   1  -5  15   89.00    4.74
   1  -5  15  104.92    4.80
  -1   5  15   85.82    4.88
  -1   5  15   96.60    4.27
   1  -5  15   98.60    4.13
   1  -5  15  105.10    5.00
   1  -5  14  107.33    5.31
   1  -5  14  101.49    4.72
   1  -5  14  107.01    5.04
  -1   5  14  103.04    5.52
  -1   5  14  110.89    5.32
  -1   5  14  109.35    5.85
   1  -5  14  108.40    5.45
   1  -5  14  106.41    5.12
  -1   5  14   98.68    4.98
  -1   5  14  103.64    5.51
   1  -5  14  105.04    5.30
  -1   5  14  108.76    4.68
   1  -5  14  108.67    4.49
   1  -5  13   90.09    4.84
   1  -5  13   88.74    4.59
  -1   5  13   83.98    4.55
  -1   5  13   91.64    5.13
  -1   5  13   91.77    4.74
  -1   5  13   83.09    4.97
   1  -5  13   86.47    4.90
  -1   5  13   94.51    4.89
   1  -5  13   92.38    4.33
  -1   5  13   90.36    4.54
   1  -5  13   94.67    4.63
  -1   5  13   88.21    4.96
  -1   5  13   85.52    3.67
  -1   5  13   88.84    5.26
  -1   5  13   97.01    4.86
   1  -5  13   93.70    4.88
  -1   5  13   96.75    4.28
   1  -5  13   86.97    3.97
   1  -5  12  103.73    5.21
  -1   5  12   95.86    5.38
   1  -5  12  104.32    4.98
  -1   5  12  100.99    5.02
   1  -5  12  107.67    5.41
  -1   5  12  102.79    5.49
  -1   5  12  101.33    5.20
   1  -5  12  101.22    4.64
  -1   5  12   94.94    4.76
   1  -5  12  100.84    4.90
  -1   5  12   94.00    3.97
  -1   5  12  104.20    5.40
  -1   5  12  105.35    5.72
  -1   5  12  110.66    5.25
   1  -5  12   97.00    4.26
  -1   5  12  104.64    4.55
   1  -5  12  104.32    5.18
  -1   5  11   26.28    2.57
  -1   5  11   30.25    2.42
   1  -5  11   27.60    2.46
  -1   5  11   30.33    2.61
  -1   5  11   29.93    2.34
  -1   5  11   27.11    1.95
   1  -5  11   26.61    1.81
   1  -5  11   30.93    2.30
   1  -5  11   24.95    2.26
  -1   5  11   30.69    2.08
  -1   5  11   29.85    2.33
   1  -5  11   31.51    2.14
  -1   5  11   30.13    2.25
   1  -5  11   29.57    2.26
  -1   5  11   28.05    2.49
  -1   5  11   28.93    2.43
   1  -5  11   26.53    2.27
   1  -5  11   25.83    2.34
   1  -5  10   85.95    4.21
   1  -5  10   93.47    4.35
  -1   5  10   81.75    3.93
   1  -5  10   88.80    4.05
   1  -5  10   83.76    4.20
  -1   5  10   86.60    4.21
  -1   5  10   88.10    4.64
  -1   5  10   87.47    4.55
  -1   5  10   91.38    4.46
  -1   5  10   90.57    4.93
  -1   5  10   87.81    4.44
   1  -5  10   88.87    4.59
  -1   5  10   79.30    3.83
   1  -5  10   90.15    4.72
  -1   5  10   86.68    4.70
   1  -5  10  101.39    4.18
   1  -5   9   39.68    4.04
  -1   5   9   37.03    2.22
   1  -5   9   38.87    2.70
   1  -5   8  106.35    6.73
  -1   5   8  106.99    4.35
   1  -5   8  110.06    4.91
  -1   5   7   36.47    2.00
   1  -5   7   38.03    3.53
  -1  -5  -7   39.43    3.23
   1  -5   7   40.78    3.24
   1   5  -7   41.81    3.43
  -1   5   7   37.31    3.09
   1  -5   7   41.02    2.47
   1  -5   6  464.20   16.79
   1  -5   6  434.17   16.48
  -1  -5  -6  455.23   16.70
   1   5  -6  461.93   16.88
   1  -5   5    9.60    1.49
  -1  -5  -5    8.41    1.49
   1  -5   5    8.09    1.49
   1   5  -5   10.05    1.66
  -1   5   5    9.55    1.79
  -1   5   4   10.14    1.76
   1  -5   4   10.09    1.38
  -1  -5  -4    8.95    1.54
   1  -5   4    9.99    1.64
  -1   5   4    9.91    1.64
   1   5  -4   10.05    1.63
  -1   5   3  152.84    7.32
  -1   5   3  156.61    6.53
   1  -5   3  139.65    5.99
  -1  -5  -3  139.81    7.13
   1  -5   3  148.49    7.29
  -1   5   3  148.31    7.31
   1   5  -3  142.68    7.17
  -1   5   2    4.48    0.98
  -1   5   2    0.77    0.40
   1  -5   2    0.35    0.24
  -1  -5  -2    3.88    1.03
  -1   5   2    0.88    0.67
   1   5  -2    1.02    0.67
   1  -5   1  343.64   10.93
   1   5  -1  330.14   13.09
  -1  -5  -1  349.47   13.26
  -1   5   1  334.16   11.65
  -1   5   1  349.10   12.39
   1   5   0  272.18    8.81
   1  -5   0  281.42    8.94
  -1   5   0  290.01   11.62
   1  -5   0  296.77   11.52
  -1  -5   0  286.14   11.40
   1   5   0  287.39   11.41
   1   5   1  321.54   10.28
  -1   5  -1  334.16   12.89
   1  -5  -1  326.37   12.68
  -1  -5   2    0.83    0.54
   1  -5  -2    1.68    0.71
   1   5   2    0.91    0.34
   1   5   3  150.88    7.28
   1  -5  -3  145.06    7.13
  -1  -5   3  142.94    7.11
   1   5   3  141.44    5.91
  -1   5  -3  158.18    7.45
   1   5   4    9.15    1.26
   1   5   4    9.23    1.70
   1   5   4    8.90    1.51
   1  -5  -4    8.66    1.50
  -1  -5   4   10.13    1.57
  -1   5  -4    9.31    1.56
   1   5   5    7.14    1.24
   1   5   5    9.16    1.52
  -1  -5   5    7.69    1.38
   1  -5  -5   11.24    1.69
   1   5   6  430.99   15.94
   1   5   6  439.55   16.01
  -1  -5   6  410.55   15.75
   1  -5  -6  445.18   16.09
  -1  -5   7   36.53    2.33
  -1  -5   7   35.76    1.92
   1   5   7   41.17    3.55
   1   5   7   33.76    2.99
  -1   5  -7   40.67    3.22
   1  -5  -7   38.27    3.15
  -1  -5   7   30.92    2.91
  -1  -5   8  107.18    4.32
   1   5   8  107.93    6.64
  -1  -5   8  109.48    4.89
   1   5   9   44.32    4.18
  -1  -5   9   39.33    2.25
  -1  -5   9   37.23    2.64
  -1  -5  10   93.33    4.23
  -1  -5  10  104.51    4.68
   1   5  10   83.91    3.81
  -1  -5  10   81.05    3.88
  -1  -5  10   88.67    4.09
  -1  -5  10   92.94    4.24
   1   5  10   86.74    3.71
   1   5  10   84.58    4.57
   1   5  10   87.68    3.97
   1   5  10   85.44    4.54
   1   5  10   85.04    4.27
   1   5  10   94.38    4.65
   1   5  10   95.82    5.04
  -1  -5  10   90.92    4.62
   1   5  11   26.95    2.57
   1   5  11   29.14    2.21
   1   5  11   34.02    2.57
  -1  -5  11   28.79    2.16
  -1  -5  11   29.62    2.38
   1   5  11   29.28    1.95
  -1  -5  11   28.69    2.02
  -1  -5  11   31.58    2.19
   1   5  11   26.54    1.79
  -1  -5  11   31.39    2.22
   1   5  11   25.47    2.37
   1   5  11   27.15    1.95
   1   5  11   25.12    2.28
  -1  -5  11   27.74    2.32
  -1  -5  11   30.52    2.51
  -1  -5  12   92.93    4.71
  -1  -5  12  103.33    4.76
  -1  -5  12   97.96    5.03
   1   5  12  104.36    5.21
   1   5  12  100.14    4.71
   1   5  12   97.44    5.04
  -1  -5  12  100.90    4.68
   1   5  12   96.66    5.15
   1   5  12  100.10    5.34
   1   5  12   99.38    4.23
   1   5  12   96.36    4.40
  -1  -5  12  105.05    4.82
   1   5  12  102.04    4.41
  -1  -5  12  102.14    5.15
   1   5  12  103.50    5.42
  -1  -5  13   89.13    4.47
  -1  -5  13   97.06    4.90
   1   5  13   87.38    4.34
   1   5  13   96.62    4.95
   1   5  13  100.67    5.12
   1   5  13   93.91    5.00
  -1  -5  13   93.22    4.97
  -1  -5  13   95.44    4.51
   1   5  13   85.45    4.07
   1   5  13   93.86    4.02
  -1  -5  13   94.62    4.56
   1   5  13   88.48    4.99
  -1  -5  13   88.59    4.90
  -1  -5  13   86.21    4.78
   1   5  13   92.14    4.78
  -1  -5  13   90.88    4.44
   1   5  13   89.00    5.07
  -1  -5  14   98.13    5.10
   1   5  14   99.13    5.14
   1   5  14   98.57    5.23
  -1  -5  14  105.84    4.85
   1   5  14   92.74    5.22
  -1  -5  14  108.19    5.42
   1   5  14  109.86    5.41
  -1  -5  14  103.91    5.36
   1   5  14   99.88    4.41
   1   5  14  110.56    4.41
  -1  -5  14  100.52    5.21
   1   5  14   99.95    4.94
   1   5  14  110.56    5.60
  -1  -5  14  111.56    4.91
  -1  -5  15  102.42    4.93
   1   5  15   85.01    4.71
   1   5  15   94.33    4.86
  -1  -5  15   93.71    4.44
  -1  -5  15   94.07    4.36
   1   5  15   94.72    4.77
  -1  -5  15   94.43    4.89
   1   5  15  104.84    4.10
   1   5  15   85.73    4.72
  -1  -5  15   96.49    4.79
  -1  -5  15  101.67    5.03
   1   5  15   92.94    5.03
  -1  -5  16   30.45    2.37
   1   5  16   32.10    2.38
  -1  -5  16   35.84    2.24
   1   5  16   29.38    2.34
  -1  -5  16   30.16    2.01
  -1  -5  16   33.11    2.36
  -1  -5  16   32.56    2.39
  -1  -5  17   35.55    2.35
   1   5  17   36.26    2.30
  -1  -5  17   39.19    2.19
   1   5  17   35.71    2.35
  -1  -5  17   37.98    2.04
  -1  -5  17   35.16    2.26
  -1  -5  18   15.37    1.27
  -1  -5  18   17.01    1.21
  -1  -5  19   10.33    0.81
  -1   6  18   21.86    1.56
  -1   6  18   18.20    1.40
   1  -6  18   22.40    1.24
  -1   6  17   25.60    1.99
   1  -6  17   27.73    1.67
  -1   6  17   26.13    2.07
   1  -6  17   29.72    1.87
  -1   6  16   35.61    2.32
   1  -6  16   43.69    2.57
   1  -6  16   42.37    2.57
  -1   6  16   39.89    2.67
  -1   6  16   42.78    2.90
   1  -6  16   39.00    2.31
  -1   6  16   38.63    2.89
   1  -6  16   42.90    2.70
   1  -6  15  178.09    7.62
   1  -6  15  189.83    7.36
  -1   6  15  176.10    7.74
  -1   6  15  184.45    7.96
  -1   6  15  179.76    7.91
   1  -6  15  195.98    7.13
   1  -6  15  200.09    7.85
   1  -6  14   40.94    2.98
   1  -6  14   43.71    2.62
   1  -6  14   42.15    2.74
  -1   6  14   43.65    3.26
  -1   6  14   38.54    2.32
   1  -6  14   40.46    2.22
  -1   6  14   37.89    3.07
   1  -6  14   41.55    2.78
  -1   6  14   42.03    3.18
   1  -6  14   39.54    2.94
   1  -6  14   36.95    2.92
  -1   6  14   43.45    3.48
  -1   6  14   42.59    2.95
   1  -6  13   19.72    2.11
   1  -6  13   20.26    2.01
   1  -6  13   19.98    1.91
  -1   6  13   18.15    2.19
  -1   6  13   19.23    1.87
  -1   6  13   20.12    2.02
   1  -6  13   18.58    2.08
  -1   6  13   23.30    2.35
  -1   6  13   20.62    2.12
   1  -6  13   24.22    1.89
   1  -6  13   20.44    1.89
  -1   6  13   20.09    2.21
  -1   6  13   22.01    1.67
   1  -6  13   18.82    1.46
   1  -6  13   20.47    2.11
  -1   6  13   23.47    2.18
  -1   6  13   21.16    2.45
   1  -6  12    8.17    1.35
  -1   6  12    8.13    1.34
   1  -6  12    8.53    1.13
  -1   6  12   10.28    1.61
   1  -6  12   10.14    1.36
   1  -6  12   13.22    1.50
   1  -6  12    8.97    1.33
  -1   6  12    9.48    1.58
  -1   6  12    7.54    1.25
  -1   6  12    6.14    1.05
  -1   6  12    6.67    1.32
  -1   6  12   10.46    1.14
   1  -6  12    5.90    1.27
   1  -6  12    8.81    1.36
  -1   6  12    7.84    1.54
  -1   6  12   10.18    1.48
   1  -6  11  138.90    6.01
  -1   6  11  135.12    6.19
  -1   6  11  136.33    6.55
   1  -6  11  143.11    6.63
  -1   6  11  140.00    5.47
   1  -6  11  143.22    6.58
   1  -6  11  148.16    5.79
   1  -6  11  136.64    5.98
  -1   6  11  133.12    6.58
  -1   6  11  128.65    5.72
   1  -6  11  127.96    6.25
  -1   6  11  146.26    7.10
  -1   6  11  144.16    6.39
  -1   6  11  135.90    6.42
  -1   6  10   48.62    2.62
  -1   6  10   54.95    3.32
  -1   6  10   54.48    2.80
  -1   6  10   50.93    2.95
   1  -6  10   51.45    3.05
  -1   6  10   50.83    3.35
  -1   6  10   51.70    3.72
   1  -6  10   53.15    3.10
   1  -6  10   55.23    3.51
   1  -6  10   56.63    2.96
  -1   6  10   51.88    3.19
  -1   6  10   55.39    3.57
   1  -6  10   46.70    3.33
   1  -6   9  101.58    4.73
   1  -6   9  113.19    4.90
   1  -6   9  116.71    4.95
   1  -6   9  109.77    4.60
  -1   6   9  113.71    5.08
   1  -6   9  108.34    5.29
   1  -6   9  112.48    5.40
  -1   6   9  110.95    5.35
  -1   6   9  102.74    4.40
  -1   6   8  122.51    6.74
   1  -6   8  111.02    6.43
  -1   6   8  133.24    4.88
   1  -6   8  129.47    7.36
   1  -6   8  122.20    5.60
   1  -6   7  203.45    9.39
  -1  -6  -7  198.12    9.51
   1  -6   7  195.29    9.30
  -1   6   7  188.97    9.28
   1   6  -7  212.46    9.86
   1  -6   6  236.43   10.33
   1  -6   6  246.65   11.18
  -1  -6  -6  273.16   11.57
   1   6  -6  257.98   11.47
   1  -6   5  189.35    8.20
  -1  -6  -5  195.30    9.43
   1  -6   5  190.63    9.30
   1   6  -5  208.61    9.65
   1  -6   4    5.75    1.31
  -1  -6  -4    7.09    1.59
   1   6  -4    8.80    1.66
   1  -6   4    5.19    0.94
  -1   6   4    4.45    1.25
   1  -6   3   33.87    3.33
  -1  -6  -3   34.58    3.35
   1   6  -3   40.93    3.59
   1  -6   3   36.92    2.34
  -1   6   3   40.55    2.99
  -1   6   3   39.18    3.38
  -1   6   2  995.65   30.81
  -1   6   2  961.74   29.71
   1  -6   2  944.64   31.45
  -1  -6  -2  964.58   31.60
  -1   6   2  932.94   31.57
   1  -6   2  899.45   28.14
   1   6  -2  952.68   31.48
  -1  -6  -1  328.57   12.77
   1   6  -1  332.70   12.82
  -1   6   1  330.36   11.06
  -1   6   1  343.90   11.76
   1  -6   0  205.50    9.62
  -1  -6   0  215.78    9.79
   1   6   0  202.49    9.64
  -1   6   0  209.46    9.88
  -1   6   0  217.54    8.52
   1  -6  -1  324.78   12.16
  -1   6  -1  321.19   12.42
   1   6   2 1037.76   31.15
   1  -6  -2  958.18   31.03
  -1  -6   2  941.21   30.88
  -1   6  -2  981.59   31.32
   1   6   2  928.68   31.13
   1   6   2  871.82   27.38
   1   6   3   42.34    3.69
   1   6   3   40.98    3.73
   1   6   3   38.86    2.33
  -1  -6   3   40.38    3.58
   1  -6  -3   37.96    3.49
   1   6   4    5.60    1.33
   1   6   4    9.09    1.90
   1   6   4   10.70    1.28
   1  -6  -4    7.54    1.50
  -1  -6   4    4.33    1.19
   1   6   5  188.46    9.27
   1   6   5  187.54   10.29
   1   6   5  187.26    8.03
  -1  -6   5  218.80    9.60
   1  -6  -5  184.46    9.14
   1   6   6  247.24   10.99
   1   6   6  239.76   10.08
   1  -6  -6  244.56   10.92
  -1  -6   6  234.57   10.72
  -1   6  -7  204.50    9.45
   1   6   7  185.46    9.16
   1   6   7  205.75    9.19
  -1  -6   7  186.55    6.57
  -1  -6   7  189.86    9.19
   1  -6  -7  207.91    9.47
   1   6   8  126.50    6.75
  -1  -6   8  120.65    4.63
  -1  -6   8  124.91    5.52
  -1  -6   8  107.85    6.38
  -1  -6   9  113.48    4.54
   1   6   9  101.52    4.07
   1   6   9  101.23    4.37
   1   6   9   96.55    4.71
   1   6   9  109.84    5.14
   1   6   9  107.84    5.50
  -1  -6   9  115.64    4.95
  -1  -6   9   97.32    4.21
  -1  -6   9  109.23    5.19
  -1  -6  10   49.91    2.66
  -1  -6  10   51.34    2.84
   1   6  10   58.50    3.52
   1   6  10   50.88    2.77
   1   6  10   47.99    2.49
   1   6  10   47.86    3.34
  -1  -6  10   54.47    3.19
  -1  -6  10   51.41    3.38
  -1  -6  10   50.49    2.86
   1   6  10   53.85    3.76
   1   6  10   54.19    3.41
   1   6  10   49.49    3.04
   1   6  11  142.63    6.95
  -1  -6  11  148.37    6.66
  -1  -6  11  150.93    5.85
   1   6  11  130.40    5.25
   1   6  11  140.00    6.67
   1   6  11  130.04    5.50
  -1  -6  11  142.96    5.80
  -1  -6  11  133.74    6.35
  -1  -6  11  145.15    6.23
   1   6  11  136.80    6.55
  -1  -6  11  140.45    5.78
   1   6  11  147.56    6.53
   1   6  11  135.29    5.96
  -1  -6  12    7.44    1.19
  -1  -6  12   11.43    1.27
   1   6  12    7.77    1.34
  -1  -6  12    8.43    1.16
  -1  -6  12    9.12    1.37
   1   6  12    7.28    0.91
   1   6  12    9.18    1.52
   1   6  12    8.55    1.07
  -1  -6  12    7.51    1.08
   1   6  12    6.43    1.35
   1   6  12    6.04    1.33
  -1  -6  12    7.47    1.29
   1   6  12    6.34    1.06
   1   6  12    6.94    1.25
  -1  -6  13   16.21    1.76
  -1  -6  13   23.63    2.11
  -1  -6  13   22.03    1.82
  -1  -6  13   19.94    1.77
  -1  -6  13   23.92    2.22
   1   6  13   21.14    2.24
   1   6  13   19.47    1.51
  -1  -6  13   18.95    2.11
  -1  -6  13   19.92    2.10
   1   6  13   21.39    2.13
   1   6  13   20.63    2.12
   1   6  13   20.33    2.27
   1   6  13   19.74    1.78
   1   6  13   22.35    2.17
  -1  -6  14   41.51    3.02
  -1  -6  14   42.73    2.90
  -1  -6  14   41.96    2.56
  -1  -6  14   42.96    2.68
   1   6  14   44.53    3.13
  -1  -6  14   37.41    2.95
   1   6  14   43.86    3.26
  -1  -6  14   48.74    3.26
   1   6  14   39.59    2.94
   1   6  14   41.30    2.93
   1   6  14   40.33    3.00
   1   6  14   43.03    3.30
  -1  -6  15  200.44    7.93
   1   6  15  179.90    7.79
   1   6  15  181.77    7.94
  -1  -6  15  201.41    7.28
   1   6  15  188.16    7.79
   1   6  15  176.97    7.97
  -1  -6  15  196.85    7.03
   1   6  15  181.81    7.62
   1   6  15  183.56    7.69
  -1  -6  15  185.17    7.77
  -1  -6  15  186.91    7.71
  -1  -6  15  203.57    7.66
   1   6  16   35.08    2.47
   1   6  16   37.96    2.61
  -1  -6  16   39.30    2.31
  -1  -6  16   40.27    2.14
  -1  -6  16   40.54    2.67
  -1  -6  16   41.16    2.63
  -1  -6  16   35.89    2.53
   1   6  17   27.38    1.88
  -1  -6  17   29.23    1.75
   1   6  17   26.71    1.89
  -1  -6  17   25.26    1.44
  -1  -6  17   28.50    1.93
  -1  -6  17   26.75    1.89
  -1  -6  17   27.33    1.92
  -1  -6  18   19.98    1.34
  -1  -6  19  126.72    4.16
   1  -7  18  188.64    5.84
  -1   7  18  178.36    6.26
  -1   7  18  180.50    6.30
   1  -7  17    1.71    0.43
  -1   7  17    1.44    0.58
  -1   7  17    2.17    0.61
  -1   7  16    7.78    1.22
  -1   7  16    7.96    1.02
   1  -7  16    8.20    1.16
   1  -7  16    8.00    1.02
  -1   7  16    9.96    1.32
   1  -7  16    7.66    0.92
   1  -7  15  113.82    5.52
   1  -7  15  126.18    5.27
   1  -7  15  121.88    5.32
   1  -7  15  128.32    5.68
  -1   7  15  120.00    5.70
  -1   7  15  124.40    5.92
  -1   7  15  115.95    5.77
   1  -7  14   35.93    2.70
  -1   7  14   31.27    2.66
   1  -7  14   32.69    2.32
  -1   7  14   36.73    2.98
   1  -7  14   37.16    2.81
  -1   7  14   36.89    2.80
   1  -7  14   38.39    2.54
  -1   7  14   34.54    2.86
   1  -7  14   37.67    2.62
  -1   7  14   34.19    2.63
  -1   7  14   43.25    3.46
   1  -7  14   34.69    2.79
   1  -7  13   63.07    3.98
   1  -7  13   64.29    3.71
   1  -7  13   61.67    3.52
  -1   7  13   63.85    4.20
  -1   7  13   61.64    3.93
   1  -7  13   64.90    3.40
   1  -7  13   59.41    3.44
  -1   7  13   58.41    4.10
  -1   7  13   63.90    4.50
  -1   7  13   69.67    3.96
  -1   7  13   58.02    3.88
   1  -7  13   56.25    3.76
   1  -7  13   63.77    3.95
  -1   7  13   64.91    3.89
  -1   7  12   35.67    3.33
  -1   7  12   39.68    2.95
   1  -7  12   42.54    3.13
  -1   7  12   36.00    2.94
   1  -7  12   32.68    2.82
   1  -7  12   38.46    3.10
   1  -7  12   35.77    2.41
   1  -7  12   36.24    2.56
  -1   7  12   43.66    3.36
   1  -7  12   35.45    2.90
   1  -7  12   33.91    2.53
   1  -7  12   38.77    2.76
  -1   7  12   32.14    2.04
  -1   7  12   39.31    3.03
  -1   7  12   39.69    2.94
   1  -7  11  267.61    9.08
  -1   7  11  210.14    8.59
   1  -7  11  249.08    9.24
  -1   7  11  254.32   10.30
  -1   7  11  256.60    9.95
  -1   7  11  249.55    9.79
  -1   7  11  238.76   10.63
   1  -7  11  244.71    9.99
  -1   7  11  249.34    9.94
   1  -7  11  259.13   10.17
  -1   7  11  253.97    9.70
   1  -7  11  244.85    9.24
   1  -7  10   49.52    3.02
  -1   7  10   53.24    3.53
   1  -7  10   54.17    3.61
   1  -7  10   53.21    3.11
   1  -7  10   50.77    3.51
   1  -7  10   52.00    2.88
  -1   7  10   49.93    3.21
   1  -7   9   87.29    3.94
  -1   7   9   82.72    4.24
   1  -7   9   89.18    4.13
  -1   7   9   80.62    4.51
   1  -7   9   83.88    4.63
   1  -7   9   83.73    4.10
   1  -7   9   80.22    4.59
   1  -7   8  179.27    9.74
   1  -7   8  202.30    8.49
   1  -7   8  230.07    7.77
  -1   7   8  213.62    8.17
  -1   7   8  201.39   10.14
  -1   7   8  213.95    8.30
  -1   7   8  208.80    8.73
  -1   7   8  223.61    8.55
   1  -7   8  216.59    7.91
  -1   7   8  208.96    8.36
  -1   7   7  175.26    9.31
   1   7  -7  183.60    9.68
  -1  -7  -7  177.82    9.53
   1  -7   7  166.36    9.13
  -1   7   7  184.13    6.64
   1   7  -6  408.14   16.92
  -1  -7  -6  431.96   17.17
   1  -7   6  416.08   16.73
  -1   7   6  400.04   13.26
   1   7  -5  127.27    7.63
  -1  -7  -5  132.01    7.76
   1  -7   5  116.35    7.21
  -1   7   5  113.58    4.76
   1   7  -4  571.25   21.05
  -1   7   4  532.07   20.58
   1  -7   4  556.41   20.94
  -1  -7  -4  566.50   21.12
  -1   7   4  538.09   17.25
   1   7  -3  141.44    8.12
  -1   7   3  142.61    6.88
  -1   7   3  133.87    7.39
  -1  -7  -3  142.14    8.03
   1  -7   3  143.32    7.95
  -1   7   3  133.03    5.26
   1   7  -3  132.18    5.29
   1   7  -2  133.18    7.87
  -1   7   2  146.26    6.60
  -1   7   2  141.71    7.10
  -1  -7  -2  122.54    7.47
   1  -7   2  138.84    7.79
  -1   7   2  124.20    5.10
   1   7  -2  131.06    5.18
   1   7  -1  533.26   20.29
  -1   7   1  548.65   18.78
  -1   7   1  543.53   18.18
  -1  -7  -1  533.26   20.26
   1   7  -1  516.02   16.75
   1   7   0 2717.88   83.21
  -1   7   0 2744.36   80.77
  -1  -7   0 2746.92   83.05
   1  -7   0 2744.18   82.99
  -1   7   0 2683.20   78.97
   1   7   0 2659.88   79.04
  -1   7  -1  533.61   18.07
   1  -7  -1  536.82   20.30
  -1   7  -1  519.59   16.89
   1   7   2  129.52    7.71
   1   7   2  146.82    7.69
  -1  -7   2  121.73    7.45
   1  -7  -2  141.29    7.80
  -1   7  -2  130.08    5.13
   1   7   2  127.55    5.15
   1   7   3  134.13    7.88
   1   7   3  139.39    7.98
   1  -7  -3  129.82    7.65
  -1  -7   3  126.83    7.59
   1   7   3  132.35    5.26
  -1   7  -3  135.85    5.24
   1   7   4  541.79   20.79
   1   7   4  576.58   21.74
  -1  -7   4  497.58   20.08
   1  -7  -4  534.44   20.46
  -1   7  -4  541.97   17.02
   1   7   5  119.66    7.37
   1   7   5  127.78    8.38
  -1   7  -5  121.39    4.86
   1  -7  -5  108.28    7.09
  -1  -7   5  121.16    7.27
  -1   7  -6  424.11   13.66
  -1  -7   6  412.07   16.97
   1  -7  -6  421.43   17.11
  -1   7  -6  419.71   17.15
   1   7   6  413.07   17.13
   1  -7  -7  177.73    9.45
  -1  -7   7  170.03    9.27
   1   7   7  190.52    9.73
  -1   7  -7  200.25    9.94
   1   7   8  204.38   10.09
  -1  -7   8  211.94    7.66
   1   7   8  200.56    7.86
   1   7   8  209.02    8.21
  -1  -7   8  185.70    9.77
  -1  -7   8  207.31    7.35
   1   7   8  198.44    8.40
   1   7   8  197.80    8.47
  -1  -7   8  205.80    8.31
  -1  -7   9   83.19    4.11
   1   7   9   86.68    4.36
  -1  -7   9   91.17    3.94
   1   7   9   92.24    4.57
  -1  -7   9   75.51    4.50
   1   7  10   49.09    3.54
   1   7  10   53.54    3.45
  -1  -7  10   50.32    2.82
  -1  -7  10   55.97    3.21
  -1  -7  10   55.33    3.65
   1   7  10   56.28    3.92
   1   7  10   52.04    3.18
   1   7  10   54.33    3.49
  -1  -7  11  249.86   10.04
  -1  -7  11  250.87    9.54
  -1  -7  11  249.41    8.87
   1   7  11  261.58    9.83
   1   7  11  223.96    9.95
   1   7  11  239.79    9.22
   1   7  11  242.88    9.76
  -1  -7  11  258.57    9.35
   1   7  11  231.69    9.92
   1   7  11  230.72   10.19
  -1  -7  12   36.68    2.33
   1   7  12   38.74    2.99
   1   7  12   37.38    2.61
   1   7  12   39.83    2.90
  -1  -7  12   36.14    2.63
  -1  -7  12   39.05    3.10
  -1  -7  12   37.11    2.80
  -1  -7  12   37.78    2.45
   1   7  12   39.30    2.97
   1   7  12   34.18    3.01
  -1  -7  12   39.70    3.04
   1   7  12   36.40    3.00
   1   7  12   37.16    3.26
   1   7  12   38.88    3.23
  -1  -7  13   61.87    3.72
  -1  -7  13   63.89    3.60
   1   7  13   65.05    3.99
   1   7  13   64.13    3.78
  -1  -7  13   61.18    3.30
  -1  -7  13   56.90    3.64
   1   7  13   62.33    4.10
  -1  -7  13   57.08    3.78
  -1  -7  13   66.32    4.06
   1   7  13   57.86    3.86
  -1  -7  13   63.59    3.16
   1   7  13   65.52    4.37
   1   7  13   56.29    4.05
  -1  -7  14   38.54    2.73
  -1  -7  14   37.17    2.58
   1   7  14   34.69    2.75
   1   7  14   36.38    2.67
  -1  -7  14   38.88    2.43
   1   7  14   34.28    2.89
  -1  -7  14   37.86    2.85
  -1  -7  14   39.67    2.93
   1   7  14   36.09    2.78
   1   7  14   33.08    2.90
  -1  -7  14   36.37    2.16
  -1  -7  15  133.70    5.80
  -1  -7  15  129.64    5.08
   1   7  15  115.18    5.65
   1   7  15  115.44    5.75
   1   7  15  116.67    5.52
  -1  -7  15  122.35    4.64
   1   7  15  116.28    5.47
   1   7  15  120.23    5.88
  -1  -7  15  119.37    5.54
   1   7  15  120.43    5.33
  -1  -7  15  118.68    5.39
  -1  -7  16    9.43    0.81
  -1  -7  16    8.84    1.14
   1   7  16    7.17    1.13
  -1  -7  16    8.35    1.15
  -1  -7  16    8.25    1.09
   1   7  16    9.10    1.10
   1   7  17    1.82    0.52
  -1  -7  17    1.31    0.47
  -1  -7  17    2.31    0.61
  -1  -7  18  193.47    6.42
  -1  -7  18  178.69    6.37
  -1   8  18   13.48    0.88
  -1   8  17    8.36    0.90
  -1   8  17    8.88    0.97
   1  -8  17    8.34    0.66
  -1   8  16   12.14    1.38
   1  -8  16    8.71    1.16
  -1   8  16   12.07    1.30
  -1   8  16   12.02    1.16
   1  -8  16    9.82    0.91
   1  -8  16   12.87    1.22
   1  -8  15   81.84    3.59
   1  -8  15   82.81    4.28
  -1   8  15   79.67    4.18
  -1   8  15   86.54    4.51
  -1   8  15   78.01    4.34
   1  -8  15   89.32    4.33
  -1   8  15   75.89    3.84
   1  -8  15   85.40    3.98
   1  -8  15   83.66    3.84
   1  -8  14   23.63    1.99
  -1   8  14   23.23    2.25
  -1   8  14   22.23    2.02
  -1   8  14   18.18    2.34
   1  -8  14   23.36    1.81
  -1   8  14   24.03    2.35
   1  -8  14   26.30    2.28
  -1   8  14   24.24    2.21
   1  -8  14   20.51    2.11
   1  -8  13   43.95    2.76
   1  -8  13   47.08    2.98
  -1   8  13   38.39    3.20
   1  -8  13   40.15    2.95
  -1   8  13   39.65    2.98
  -1   8  13   43.96    3.01
  -1   8  13   43.75    3.67
  -1   8  13   43.70    3.04
   1  -8  13   42.17    2.64
  -1   8  13   44.69    3.44
   1  -8  13   37.31    2.98
  -1   8  13   43.66    3.14
   1  -8  13   40.67    3.11
   1  -8  12  187.36    8.20
   1  -8  12  189.92    7.30
   1  -8  12  190.78    7.56
  -1   8  12  177.25    7.78
   1  -8  12  197.58    8.09
  -1   8  12  173.74    8.73
  -1   8  12  184.43    7.78
  -1   8  12  172.61    7.63
   1  -8  12  173.92    7.87
  -1   8  12  172.27    8.26
   1  -8  12  181.60    7.16
  -1   8  12  176.78    7.86
   1  -8  12  166.67    7.79
   1  -8  11  122.57    6.32
  -1   8  11  118.64    6.83
  -1   8  11  129.02    6.05
   1  -8  11  130.13    6.27
  -1   8  11  122.74    6.02
   1  -8  11  119.98    5.41
   1  -8  11  127.78    5.75
   1  -8  11  123.31    5.50
   1  -8  10   42.81    2.71
  -1   8  10   42.96    3.01
   1  -8  10   40.26    2.60
   1  -8  10   35.69    2.98
  -1   8  10   36.93    2.90
   1  -8  10   41.71    3.21
   1  -8   9    1.48    0.73
   1  -8   9    0.56    0.49
   1  -8   9    1.66    0.56
  -1   8   9    0.13    0.55
  -1   8   9    0.39    0.59
  -1   8   9    0.73    0.59
   1  -8   9    1.61    0.74
   1  -8   8  177.76    6.62
  -1   8   8  169.21    7.01
  -1   8   8  149.32    7.38
  -1   8   8  159.16    6.99
   1  -8   8  160.75    9.17
   1   8  -8  169.95    6.76
  -1   8   8  160.32    7.07
   1   8  -8  175.82    6.94
   1  -8   8  169.72    7.45
  -1   8   8  174.48    6.94
  -1   8   8  147.38    9.00
  -1   8   7  122.39    5.19
   1   8  -7  112.98    7.70
  -1   8   7  110.14    7.47
  -1   8   7   98.20    5.41
  -1   8   7  118.25    5.41
  -1  -8  -7  113.69    7.68
   1  -8   7  105.77    7.29
   1  -8   7  115.63    4.78
  -1   8   7  116.46    4.86
  -1   8   7  107.92    5.14
   1   8  -7  119.87    5.22
  -1   8   7  109.18    5.28
  -1   8   6  176.72    6.71
  -1   8   6  167.06    9.74
   1   8  -6  169.78    9.88
  -1  -8  -6  175.34   10.07
   1  -8   6  172.79    9.74
  -1   8   5  141.60    5.65
   1   8  -5  137.70    8.59
   1  -8   5  126.24    8.22
  -1  -8  -5  138.23    8.72
  -1   8   4  107.80    4.68
   1   8  -4   96.49    7.09
  -1  -8  -4  123.57    7.89
   1  -8   4  112.22    7.40
   1   8  -3  324.21   14.83
  -1   8   3  317.34   10.99
   1   8  -3  315.73   11.04
  -1   8   3  337.29   13.19
  -1   8   3  324.83   13.79
   1  -8   3  322.52   14.58
  -1  -8  -3  332.37   14.95
   1   8  -2   48.85    4.75
   1   8  -2   51.30    2.82
  -1   8   2   56.48    2.88
  -1   8   2   46.39    3.91
  -1   8   2   45.91    3.62
   1  -8   2   37.59    4.14
  -1  -8  -2   48.71    4.67
   1   8  -1  649.67   25.16
   1   8  -1  649.61   20.86
  -1   8   1  621.47   22.73
  -1   8   1  686.73   22.59
   1   8   0  547.06   21.54
   1   8   0  535.50   17.38
  -1   8   0  549.45   17.35
  -1   8   0  528.35   18.87
   1   8   0  544.10   19.87
  -1   8   0  571.39   18.83
   1  -8   0  501.94   20.89
  -1  -8   0  525.50   21.13
  -1   8  -1  620.62   20.25
   1   8   1  675.36   23.43
  -1   8  -1  654.63   21.63
   1  -8  -1  671.15   24.55
   1   8   2   53.52    5.07
   1   8   2   47.05    2.77
  -1   8  -2   59.90    2.98
   1   8   2   51.90    4.53
  -1   8  -2   47.09    3.22
  -1  -8   2   53.79    4.87
   1  -8  -2   48.71    4.64
   1   8   3  338.49   15.26
  -1   8  -3  338.12   11.37
   1   8   3  335.60   11.43
   1   8   3  345.57   15.10
  -1  -8   3  334.32   14.96
   1  -8  -3  302.05   14.50
   1   8   4  112.30    7.61
  -1   8  -4  113.39    4.81
   1   8   4  111.67    7.79
  -1  -8   4  111.79    7.42
   1  -8  -4  113.18    7.52
   1   8   5  129.93    8.48
  -1   8  -5  139.42    5.62
   1   8   5  151.53    9.69
   1  -8  -5  134.54    8.40
  -1  -8   5  133.60    8.39
   1  -8  -6  177.04    9.90
  -1  -8   6  166.86    9.59
  -1   8  -6  173.17    6.66
   1   8   6  164.52    9.71
  -1   8  -6  182.43   10.11
   1   8   7  121.19    5.41
   1   8   7  112.48    5.13
   1   8   7  114.04    5.17
  -1  -8   7  115.59    4.61
   1   8   7  102.92    5.43
   1   8   7  105.31    5.51
   1  -8  -7  104.94    7.31
  -1  -8   7  106.49    7.31
  -1   8  -7  112.92    7.60
   1   8   7  107.88    7.42
   1   8   8  175.09    9.54
  -1  -8   8  147.74    8.95
   1   8   8  160.24    6.84
   1   8   8  183.02    7.31
  -1  -8   8  175.71    7.52
   1   8   8  170.47    7.03
  -1  -8   8  163.75    6.25
   1   8   8  150.08    7.33
   1   8   8  152.10    7.44
  -1  -8   8  175.37    6.51
  -1  -8   9    1.04    0.67
  -1  -8   9    0.53    0.50
  -1  -8   9    0.79    0.46
   1   8   9    1.47    0.66
   1   8   9    0.67    0.57
  -1  -8   9    0.54    0.42
  -1  -8  10   38.88    2.56
   1   8  10   35.64    3.01
   1   8  10   45.34    2.90
  -1  -8  10   40.31    3.16
   1   8  10   36.97    3.23
  -1  -8  10   37.85    2.71
   1   8  10   40.61    2.93
  -1  -8  10   35.33    2.30
   1   8  11  119.70    5.54
  -1  -8  11  121.63    5.35
   1   8  11  117.25    6.13
  -1  -8  11  119.17    5.58
  -1  -8  11  121.91    5.10
   1   8  11  116.33    5.80
   1   8  11  114.21    6.36
  -1  -8  11  123.79    6.26
   1   8  12  178.41    7.42
  -1  -8  12  181.36    7.25
  -1  -8  12  174.56    7.43
   1   8  12  188.41    7.85
  -1  -8  12  184.05    6.98
  -1  -8  12  205.92    8.44
   1   8  12  171.75    8.22
  -1  -8  12  181.54    8.07
   1   8  12  189.02    8.00
   1   8  12  173.03    8.27
   1   8  12  180.23    8.46
   1   8  12  176.89    8.07
  -1  -8  13   43.00    2.56
   1   8  13   47.74    3.20
   1   8  13   41.69    3.16
   1   8  13   41.78    3.30
  -1  -8  13   43.10    3.09
  -1  -8  13   38.69    2.89
   1   8  13   44.88    3.18
  -1  -8  13   41.87    3.16
  -1  -8  13   45.89    2.95
   1   8  13   38.81    3.25
   1   8  13   38.29    3.29
   1   8  13   41.16    2.80
   1   8  14   25.09    2.21
   1   8  14   24.09    2.37
  -1  -8  14   28.66    2.31
  -1  -8  14   24.59    2.26
   1   8  14   24.80    2.22
   1   8  14   23.12    2.19
  -1  -8  14   24.77    2.05
   1   8  14   22.99    2.36
   1   8  14   23.39    2.43
   1   8  14   23.63    1.95
  -1  -8  15   82.01    4.07
   1   8  15   74.90    4.02
  -1  -8  15   78.08    3.83
   1   8  15   83.77    4.33
   1   8  15   75.25    4.24
   1   8  15   78.54    4.34
  -1  -8  15   88.83    4.36
   1   8  16   10.70    1.22
  -1  -8  16   10.47    1.17
  -1  -8  16   10.22    1.07
  -1  -8  17   10.20    0.89
  -1  -8  17    7.61    0.88
  -1  -8  18   15.12    0.84
  -1  -8  18   14.60    0.87
  -1   9  17    2.74    0.51
  -1   9  16   11.77    1.23
   1  -9  16   10.74    0.78
  -1   9  16   10.66    1.03
   1  -9  16   11.68    1.06
   1  -9  15  148.34    5.68
   1  -9  15  147.06    5.19
  -1   9  15  151.86    6.30
  -1   9  15  140.47    6.15
   1  -9  15  144.01    6.06
   1  -9  15  144.14    6.00
  -1   9  15  137.83    5.66
  -1   9  14   81.55    4.58
  -1   9  14   91.92    5.09
  -1   9  14   77.96    3.97
   1  -9  14   83.89    4.39
   1  -9  14   81.50    4.40
  -1   9  14   86.05    4.38
  -1   9  14   76.98    4.31
   1  -9  14   89.38    4.07
   1  -9  14   84.02    3.84
   1  -9  13  200.90    7.42
  -1   9  13  194.12    8.67
   1  -9  13  199.09    8.39
  -1   9  13  195.71    9.13
  -1   9  13  200.19    8.00
   1  -9  13  184.93    8.27
  -1   9  13  198.23    8.28
  -1   9  13  207.04    8.67
   1  -9  13  212.41    7.91
   1  -9  13  215.79    7.69
  -1   9  12  330.18   13.12
   1  -9  12  349.98   11.66
   1  -9  12  340.93   12.75
  -1   9  12  351.18   12.44
  -1   9  12  347.57   13.82
   1  -9  12  327.80   12.69
   1  -9  12  356.15   13.05
  -1   9  12  316.81   12.17
   1  -9  12  337.33   12.41
   1  -9  12  342.81   11.76
   1  -9  12  332.42   11.99
   1  -9  11  249.22    8.93
   1  -9  11  238.05    9.12
  -1   9  11  249.12    9.68
  -1   9  11  223.10    9.32
   1  -9  11  242.28    9.73
   1  -9  11  253.85   10.25
  -1   9  11  224.65   10.57
  -1   9  11  245.75    9.60
   1  -9  11  233.76    8.74
  -1   9  10  147.81    6.81
  -1   9  10  142.65    6.53
   1  -9  10  139.96    6.82
  -1   9  10  150.04    6.68
   1  -9  10  161.72    7.36
   1  -9  10  154.14    6.13
   1  -9  10  138.45    6.18
   1  -9  10  141.82    5.93
   1  -9   9    7.96    1.37
   1   9  -9    7.09    1.18
  -1   9   9    9.17    1.43
   1  -9   9    8.04    1.10
  -1   9   9    7.32    1.24
   1  -9   9    8.34    1.46
   1   9  -9    7.40    1.14
  -1   9   9    5.94    1.13
   1   9  -8  592.78   19.07
   1  -9   8  565.63   19.96
  -1   9   8  543.45   19.10
  -1   9   8  612.20   19.48
  -1   9   8  577.82   19.50
   1   9  -8  585.80   19.24
   1  -9   8  599.05   18.56
  -1   9   8  544.75   19.98
   1  -9   7  163.12    6.38
   1  -9   7  162.05    9.88
  -1  -9  -7  167.58   10.30
   1   9  -7  171.93    7.00
   1   9  -7  174.07   10.46
  -1   9   7  156.15    9.98
   1   9  -7  168.98    7.07
  -1   9   7  163.32    7.14
  -1   9   7  181.31    7.22
  -1   9   7  174.76    6.79
  -1   9   7  177.16    7.09
  -1   9   7  169.16    7.23
  -1   9   7  157.98    7.54
   1   9  -6   12.23    1.41
   1  -9   6   11.00    1.47
   1   9  -6   11.49    2.47
  -1   9   6    7.91    2.02
   1   9  -6    9.40    1.25
  -1   9   6    8.33    1.25
  -1   9   6    7.82    1.11
  -1   9   6    7.99    1.22
  -1   9   6    9.04    1.42
   1  -9   6   10.40    2.31
  -1  -9  -6   10.15    2.36
   1   9  -5   23.61    3.56
  -1   9   5   22.62    3.40
   1   9  -5   24.75    2.04
  -1   9   5   22.57    1.88
  -1   9   5   18.99    1.75
  -1   9   5   19.84    1.98
   1  -9   5   20.71    1.97
   1   9  -5   23.97    1.99
   1  -9   5   24.68    3.48
  -1  -9  -5   26.09    3.72
   1   9  -4  823.78   30.42
  -1   9   4  816.45   30.22
   1  -9   4  785.98   29.87
  -1  -9  -4  805.51   30.40
  -1   9   4  785.01   25.02
  -1  -9  -3  311.09   14.95
   1  -9   3  295.43   14.40
   1   9  -3  285.70   14.61
  -1   9   3  302.81   12.77
   1   9  -3  298.58   10.62
  -1   9   3  290.55   10.52
   1  -9   2   87.52    6.78
  -1  -9  -2   82.40    6.69
   1   9  -2   85.98    6.83
  -1   9   2   73.82    5.08
  -1   9   2   77.40    5.41
  -1   9   2   79.92    3.99
   1   9  -2   84.02    4.10
  -1  -9  -1  351.24   16.20
   1   9  -1  343.94   16.18
  -1   9   1  319.07   13.55
  -1   9   1  358.66   13.70
   1   9  -1  347.23   11.99
   1  -9   0 1959.37   65.68
  -1  -9   0 2036.96   66.31
   1   9   0 1980.06   66.24
  -1   9   0 2033.60   62.51
   1   9   0 2048.18   64.13
  -1   9   0 2082.74   62.72
   1   9   0 2094.69   60.91
  -1   9   0 2014.55   60.80
   1  -9  -1  345.61   15.97
   1   9   1  339.89   14.89
  -1   9  -1  353.78   12.09
   1  -9  -2   69.73    6.09
  -1  -9   2   77.70    6.47
   1   9   2   87.00    6.93
   1   9   2   83.34    6.21
   1   9   2   78.93    4.02
  -1   9  -2   86.20    4.09
  -1  -9   3  299.81   14.65
   1  -9  -3  292.94   14.51
   1   9   3  290.22   14.77
   1   9   3  310.98   14.55
  -1   9  -3  307.63   10.75
   1  -9  -4  810.26   29.95
  -1  -9   4  789.79   29.86
  -1   9  -4  794.04   25.02
   1   9   4  801.21   30.33
  -1   9  -4  773.69   30.01
   1   9   4  811.20   30.41
   1   9   5   21.27    3.57
   1   9   5   25.23    2.03
   1  -9  -5   19.06    3.14
  -1  -9   5   23.04    3.42
  -1   9  -5   23.89    1.92
   1   9   5   21.01    2.04
   1   9   5   19.30    1.95
   1   9   5   22.50    3.46
  -1   9  -5   19.98    3.25
  -1  -9   6    9.05    1.29
   1   9   6    9.51    2.21
  -1   9  -6    9.34    2.21
   1   9   6    8.02    1.34
  -1  -9   6   10.85    2.37
   1  -9  -6    8.16    2.07
  -1   9  -6    9.12    1.22
  -1   9  -6    7.52    1.08
   1   9   6    8.23    1.39
   1   9   6    7.82    1.14
  -1   9  -7  152.93    9.78
   1   9   7  163.01    9.94
   1   9   7  140.25    7.11
   1   9   7  156.52    7.32
   1   9   7  158.01    6.74
   1   9   7  171.60    7.03
   1  -9  -7  151.52    9.63
  -1  -9   7  143.85    9.38
   1   9   7  167.28    6.81
  -1  -9   7  155.43    6.82
  -1   9  -7  174.71    6.61
   1   9   8  602.61   19.17
   1   9   8  529.97   19.55
   1   9   8  529.86   19.48
  -1  -9   8  609.22   19.82
  -1  -9   8  551.63   18.20
   1   9   8  560.13   18.69
   1   9   9    6.96    1.20
  -1  -9   9    6.70    1.08
   1   9   9    6.92    1.26
  -1  -9   9    8.09    1.47
   1   9  10  132.75    5.90
  -1  -9  10  138.69    6.06
   1   9  10  136.68    6.80
   1   9  10  154.17    6.83
  -1  -9  10  150.37    7.14
   1   9  10  148.53    7.33
   1   9  10  144.08    6.50
   1   9  11  232.06    9.65
   1   9  11  239.74    9.22
  -1  -9  11  218.38    8.66
  -1  -9  11  241.12    9.95
   1   9  11  231.48    9.97
   1   9  11  219.59    8.54
  -1  -9  12  333.13   11.97
   1   9  12  312.22   12.97
  -1  -9  12  354.94   13.04
   1   9  12  336.80   12.88
   1   9  12  340.93   13.33
   1   9  12  342.02   12.48
   1   9  13  205.97    8.21
   1   9  13  210.84    8.77
  -1  -9  13  201.86    8.08
  -1  -9  13  216.27    8.66
   1   9  13  200.08    8.28
   1   9  13  190.25    8.33
  -1  -9  13  206.31    7.76
   1   9  13  200.37    8.77
   1   9  13  194.48    8.66
  -1  -9  13  183.91    8.03
  -1  -9  14   95.87    4.75
   1   9  14   88.03    4.52
  -1  -9  14   86.02    4.31
   1   9  14   91.78    4.84
   1   9  14   83.31    4.46
   1   9  14   87.43    4.82
   1   9  14   82.40    4.67
  -1  -9  14   92.64    4.15
  -1  -9  15  166.89    6.35
   1   9  15  136.83    5.97
  -1  -9  15  148.94    5.63
  -1  -9  15  146.76    5.92
   1   9  15  138.43    6.16
  -1  -9  15  148.84    5.84
   1   9  15  141.45    6.18
   1   9  15  146.83    6.18
  -1  -9  16   11.37    1.05
   1   9  16   10.57    1.10
  -1  -9  16   12.67    1.04
  -1  -9  16   10.82    1.09
  -1  -9  17    2.29    0.39
  -1  10  17    7.40    0.58
  -1  10  16    5.73    0.67
  -1  10  16    5.94    0.77
   1 -10  15   81.84    3.06
   1 -10  15   96.43    3.71
   1 -10  15   81.20    3.90
  -1  10  15   94.17    4.16
  -1  10  15   84.25    4.02
   1 -10  15   89.91    3.95
   1 -10  14    0.93    0.36
  -1  10  14    0.34    0.60
   1 -10  14    1.60    0.57
  -1  10  14    1.17    0.53
  -1  10  14    0.82    0.71
   1 -10  14    1.90    0.72
   1 -10  14    1.44    0.56
  -1  10  13   12.90    1.72
   1 -10  13   15.44    1.24
  -1  10  13   17.75    2.13
  -1  10  13   12.11    1.43
   1 -10  13   14.24    1.42
  -1  10  13   16.20    1.81
   1 -10  13   13.54    1.65
   1 -10  13   17.31    1.79
   1 -10  12   33.32    2.75
   1 -10  12   26.94    1.85
  -1  10  12   31.39    2.81
  -1  10  12   33.47    2.47
  -1  10  12   31.10    3.06
  -1  10  12   31.12    2.51
   1 -10  12   29.18    2.17
   1 -10  12   31.97    2.10
  -1  10  12   27.51    2.20
   1 -10  12   29.01    2.57
   1 -10  12   27.60    2.47
   1 -10  11   58.96    3.02
  -1  10  11   61.45    3.76
  -1  10  11   51.69    3.31
   1 -10  11   55.54    3.59
   1 -10  11   64.18    4.19
   1 -10  11   57.31    3.31
   1 -10  11   66.59    3.27
  -1  10  11   57.30    4.38
  -1  10  11   62.31    3.71
  -1  10  11   56.44    3.73
  -1  10  10   36.50    2.88
  -1  10  10   30.43    2.44
   1 -10  10   31.99    2.69
   1 -10  10   33.41    3.00
  -1  10  10   32.76    2.71
   1 -10  10   37.96    2.35
   1 -10  10   34.09    2.42
   1  10  -9    3.24    0.84
   1 -10   9    2.92    0.92
   1  10  -9    3.19    0.86
  -1  10   9    4.10    1.06
  -1  10   9    4.30    0.94
   1 -10   9    2.50    0.93
   1 -10   9    3.92    0.84
   1 -10   9    3.85    0.75
  -1  10   9    2.75    0.86
   1  10  -8   48.13    3.12
  -1  10   8   41.45    3.43
  -1  10   8   45.69    3.22
   1  10  -8   46.36    3.16
   1 -10   8   46.30    2.60
  -1  10   8   42.82    3.06
   1 -10   8   50.98    3.67
  -1  10   8   40.86    2.84
   1  10  -7  151.71    6.56
  -1  10   7  153.64    6.77
   1  10  -7  152.24    6.67
   1 -10   7  147.55    9.64
  -1 -10  -7  141.77    9.81
  -1  10   7  155.18    6.68
  -1  10   7  152.57    6.38
  -1  10   7  154.75    6.79
  -1  10   7  136.77    7.01
   1  10  -7  145.88    9.95
  -1  10   7  134.77    9.50
   1  10  -6    5.41    1.04
   1 -10   6    4.95    1.07
   1  10  -6    5.78    1.07
   1  10  -6    6.29    2.03
  -1  10   6    6.12    1.92
  -1  10   6    6.41    1.09
  -1  10   6    4.01    0.93
  -1  10   6    4.91    0.98
  -1  10   6    5.38    1.07
  -1  10   6    4.92    1.16
   1 -10   6    5.04    1.77
  -1 -10  -6    6.80    2.05
  -1 -10  -5   21.70    3.65
   1 -10   5   19.21    3.28
   1 -10   5   22.76    2.18
   1  10  -5   27.46    2.24
   1  10  -5   22.84    1.75
   1  10  -5   23.59    3.77
  -1  10   5   19.77    3.40
  -1  10   5   22.76    1.96
  -1  10   5   24.48    2.08
   1  10  -5   21.47    2.03
  -1  10   5   21.06    1.95
  -1  10   5   22.91    2.22
   1 -10   4    6.67    2.01
  -1 -10  -4   10.48    2.58
   1 -10   4   12.04    1.54
   1  10  -4   10.94    1.39
   1  10  -4    9.13    1.12
  -1  10   4   11.14    2.62
   1  10  -4   14.73    2.96
  -1  10   4    7.77    1.16
  -1  10   4   11.77    1.41
   1  10  -4    9.18    1.29
  -1  10   4   10.33    1.23
  -1  10   3   13.11    2.22
   1  10  -3   17.75    1.56
   1  10  -3   25.10    3.90
  -1  10   3   18.91    3.35
   1 -10   3   25.00    3.70
  -1 -10  -3   13.99    2.94
  -1  10   3   18.11    1.81
   1 -10   3   21.88    2.06
   1  10  -3   24.34    2.09
  -1  10   3   19.55    1.70
   1  10  -3   22.50    2.02
   1  10  -2  384.64   18.44
  -1  10   2  360.64   18.09
  -1  10   2  380.54   13.81
   1 -10   2  383.71   18.10
  -1 -10  -2  414.36   18.82
  -1  10   2  378.34   13.52
   1  10  -2  418.83   13.83
  -1  10   2  412.35   15.97
   1  10  -2  385.86   13.09
   1  10  -1   10.81    1.25
   1  10  -1    7.45    1.17
  -1 -10  -1   10.08    2.48
   1  10  -1    6.73    1.13
   1 -10   1   10.46    1.41
  -1  10   1    8.78    1.69
   1  10  -1    5.85    1.97
   1  10   0  284.70    9.99
   1  10   0  270.75   10.14
   1 -10   0  259.88   14.13
  -1  10   0  276.32   10.39
  -1 -10   0  295.66   14.95
   1  10   0  272.71   10.31
  -1  10   0  272.82   10.22
   1  10   0  264.68   10.15
   1 -10   0  291.88   10.45
   1  10   0  284.21   13.06
  -1  10   0  274.77   11.82
   1  10   0  273.60   14.70
  -1  10   0  272.19   14.53
   1  10   1   10.56    1.30
   1  10   1    9.22    1.23
   1 -10  -1   10.88    2.55
  -1  10  -1    9.71    1.36
  -1  10  -1    8.63    1.24
   1 -10  -1   10.61    1.39
   1  10   1    9.34    1.29
  -1  10  -1    6.85    1.47
   1  10   1   15.01    2.57
  -1  10  -1    7.32    2.23
   1  10   2  398.07   13.42
   1  10   2  365.41   13.19
   1 -10  -2  374.45   17.84
  -1 -10   2  383.23   18.15
  -1  10  -2  395.73   13.68
   1  10   2  378.46   13.39
   1 -10  -2  395.97   13.51
  -1  10  -2  384.39   13.37
   1  10   2  376.68   18.26
  -1  10  -2  378.12   18.34
   1  10   2  378.54   17.06
   1  10   3   26.77    3.68
  -1  10  -3   24.46    2.12
   1 -10  -3   20.50    3.40
   1  10   3   18.75    1.84
  -1 -10   3   23.13    3.61
   1 -10  -3   20.35    1.90
   1  10   3   20.21    1.94
   1  10   3   22.83    3.73
  -1  10  -3   18.70    3.35
  -1  10  -3   18.78    1.83
   1  10   3   19.10    1.78
   1  10   3   18.01    1.79
  -1  10  -4   12.74    1.52
   1 -10  -4    9.59    2.46
  -1 -10   4    9.55    2.36
   1  10   4    9.95    1.32
   1 -10  -4   10.13    1.33
   1  10   4    9.18    1.18
  -1  10  -4   13.46    2.79
   1  10   4    8.06    2.22
   1  10   4   12.47    2.72
   1  10   4    8.61    1.23
   1  10   4    7.20    1.20
  -1  10  -4    8.18    1.20
   1 -10  -5   21.18    1.91
  -1  10  -5   26.96    3.93
   1  10   5   19.78    3.47
   1  10   5   23.14    3.83
   1  10   5   24.26    2.08
  -1 -10   5   15.90    3.02
   1  10   5   19.13    1.87
   1 -10  -5   26.65    3.91
  -1  10  -5   23.32    2.08
   1  10   5   18.89    2.02
   1  10   5   19.17    2.05
  -1  10  -5   22.24    1.95
  -1  10  -6    7.66    1.20
  -1 -10   6    5.38    1.07
  -1  10  -6    4.47    1.67
   1  10   6    6.61    2.05
   1  10   6    4.89    1.17
   1  10   6    5.34    1.03
   1  10   6    7.01    1.32
   1  10   6    5.23    0.95
   1 -10  -6    5.64    1.95
  -1 -10   6    5.91    1.91
  -1  10  -6    4.95    0.97
  -1  10  -7  156.20    6.57
  -1 -10   7  141.85    9.54
   1 -10  -7  144.98    9.74
  -1 -10   7  136.29    6.52
   1  10   7  140.74    6.25
   1  10   7  149.94    6.67
  -1  10  -7  167.21    6.49
   1  10   7  150.02    7.15
   1  10   7  132.79    6.89
  -1  10  -7  145.82    9.83
   1  10   7  147.87    9.85
   1  10   8   47.28    3.25
  -1 -10   8   45.44    3.49
   1  10   8   43.01    2.94
   1  10   8   41.19    3.43
   1  10   8   37.85    3.31
   1  10   9    2.79    0.86
   1  10   9    3.74    0.89
  -1 -10   9    2.80    0.69
  -1 -10   9    2.37    0.94
   1  10  10   33.06    2.86
  -1 -10  10   39.45    3.21
   1  10  10   30.59    2.47
   1  10  10   33.43    2.74
  -1 -10  10   28.56    2.13
   1  10  10   29.90    2.92
   1  10  11   58.33    3.91
  -1 -10  11   65.60    4.27
   1  10  11   57.74    3.55
   1  10  11   61.69    3.85
  -1 -10  11   55.76    3.16
   1  10  11   60.66    4.22
   1  10  12   28.67    2.74
  -1 -10  12   37.45    2.92
   1  10  12   27.08    2.28
  -1 -10  12   27.84    2.29
   1  10  12   25.47    2.60
  -1 -10  12   29.41    2.62
   1  10  12   28.62    2.49
  -1 -10  12   29.98    2.10
   1  10  12   33.64    2.76
  -1 -10  13   11.88    1.39
   1  10  13   11.65    1.65
  -1 -10  13   13.15    1.61
   1  10  13   14.00    1.66
   1  10  13   10.15    1.62
   1  10  13   12.69    1.72
  -1 -10  13   12.14    1.52
  -1 -10  13   11.02    1.18
  -1 -10  14    0.89    0.45
  -1 -10  14    0.43    0.47
   1  10  14    1.32    0.60
   1  10  14    1.02    0.70
   1  10  14    1.79    0.69
  -1 -10  14    1.31    0.57
   1  10  14    0.91    0.63
  -1 -10  14    0.89    0.52
  -1 -10  15   83.76    3.58
   1  10  15   80.49    3.93
  -1 -10  15   81.37    3.68
  -1 -10  15   91.16    3.46
   1  10  15   78.83    3.91
   1  10  15   83.18    3.92
   1  10  15   81.45    3.84
  -1 -10  16    5.63    0.69
  -1 -10  17    6.59    0.52
  -1  11  16   43.74    1.92
  -1  11  15    3.06    0.62
   1 -11  15    4.01    0.69
   1 -11  14   39.27    2.38
  -1  11  14   41.93    2.29
   1 -11  14   41.11    2.09
  -1  11  14   38.17    2.47
   1 -11  14   36.62    2.39
  -1  11  14   40.27    2.74
  -1  11  14   34.14    1.93
   1 -11  13    6.80    1.07
  -1  11  13    7.26    1.01
   1 -11  13    7.19    0.93
  -1  11  13    6.43    1.17
   1 -11  13    8.82    1.28
  -1  11  13    8.17    1.41
  -1  11  13    4.11    0.81
  -1  11  12  116.60    5.34
  -1  11  12  110.95    4.93
  -1  11  12  107.31    5.84
  -1  11  12  106.82    5.53
   1 -11  12  103.17    4.58
   1 -11  12  100.12    5.17
   1 -11  12  119.54    5.59
  -1  11  11  180.72    7.44
  -1  11  11  168.31    8.36
  -1  11  11  193.58    7.87
   1 -11  11  179.76    6.99
  -1  11  11  184.57    7.64
   1 -11  11  194.62    8.20
  -1  11  10  148.43    6.76
   1 -11  10  148.47    7.12
   1 -11  10  147.91    6.03
  -1  11  10  148.86    6.65
  -1  11   9  241.33    9.40
   1 -11   9  216.48    9.09
   1 -11   9  227.95    8.42
  -1  11   9  231.02    9.19
   1 -11   9  236.63    9.81
   1  11  -9  221.78    8.84
   1  11  -8  151.18    6.65
   1 -11   8  144.54    6.82
  -1  11   8  162.01    7.00
   1  11  -8  144.73    6.69
   1 -11   8  143.94    6.01
  -1  11   8  161.19    6.86
   1 -11   8  153.79    7.33
  -1  11   8  149.04    7.37
  -1  11   7   45.54    3.18
   1  11  -7   43.16    3.13
   1 -11   7   38.09    4.83
  -1  11   7   45.82    3.12
   1  11  -7   47.55    3.19
  -1  11   7   49.11    3.08
  -1  11   7   48.59    3.29
  -1  11   7   44.73    3.53
  -1  11   7   39.81    4.99
  -1  11   6   60.51    3.72
   1  11  -6   62.33    3.87
   1  11  -6   63.80    6.54
  -1  11   6   61.90    6.43
  -1  11   6   62.23    3.68
  -1  11   6   60.06    3.61
   1 -11   6   63.82    4.03
   1  11  -6   59.41    3.74
  -1  11   6   58.88    3.99
  -1  11   6   65.89    3.83
  -1 -11  -6   56.52    6.26
   1 -11   6   61.48    6.27
  -1 -11  -5   69.29    6.94
   1 -11   5   65.48    6.46
   1  11  -5   67.94    3.48
   1  11  -5   59.01    6.41
  -1  11   5   56.86    6.29
  -1  11   5   68.61    3.74
   1  11  -5   67.61    3.99
   1 -11   5   77.33    4.36
  -1  11   5   61.16    3.71
  -1  11   5   63.78    3.72
  -1  11   5   57.37    3.87
  -1  11   5   64.01    3.75
   1  11  -5   60.59    3.88
  -1 -11  -4  275.12   15.69
   1 -11   4  278.40   15.24
   1  11  -4  299.70   10.38
  -1  11   4  275.29   15.49
   1  11  -4  292.73   16.08
  -1  11   4  282.91   10.38
  -1  11   4  275.55   10.50
   1  11  -4  299.48   11.12
   1 -11   4  303.78   11.35
  -1  11   4  283.87   10.87
   1  11  -4  302.05   11.19
   1  11  -3   51.05    3.39
   1 -11   3   50.40    3.46
   1  11  -3   53.74    3.03
   1  11  -3   49.24    5.81
  -1  11   3   46.32    5.65
  -1  11   3   51.58    3.31
  -1 -11  -3   48.26    5.83
   1 -11   3   39.45    5.08
   1  11  -3   46.65    3.28
  -1  11   3   45.64    2.93
   1  11  -2    5.05    0.95
  -1  11   2    3.75    1.69
   1  11  -2    3.80    1.71
  -1  11   2    5.19    0.90
  -1  11   2    5.06    1.07
  -1 -11  -2    2.75    1.39
   1 -11   2    3.95    1.80
   1  11  -2    4.80    1.64
  -1  11   2    4.44    1.33
   1  11  -2    4.70    1.00
   1 -11   1  147.58    6.57
   1  11  -1  146.87    6.07
   1  11  -1  143.55    6.44
  -1  11   1  131.86    5.66
  -1 -11  -1  145.67   10.42
  -1  11   1  124.07    7.61
   1  11  -1  148.77    8.88
   1  11  -1  125.27    9.87
   1 -11   0  155.99    6.77
   1  11   0  143.65    6.53
   1  11   0  132.36    6.31
  -1  11   0  141.17    6.48
   1  11   0  148.49    6.30
  -1  11   0  155.28    6.85
   1 -11   0  127.65    9.68
  -1 -11   0  148.93   10.53
  -1  11   0  143.76    7.96
   1  11   0  140.89    8.93
   1  11   0  148.01   10.64
  -1  11   0  162.69   10.97
   1 -11  -1  149.27    6.52
   1  11   1  143.82    6.19
   1  11   1  129.98    6.13
  -1  11  -1  143.87    6.37
   1 -11  -1  137.16    9.92
  -1  11  -1  139.30    6.51
   1  11   1  132.98    6.27
  -1  11  -1  137.00   10.25
   1  11   1  130.19    8.69
  -1  11  -1  137.39    7.72
   1  11   2    4.97    1.08
   1 -11  -2    6.56    1.14
  -1  11  -2    7.02    1.25
   1  11   2    5.40    1.03
   1  11   2    6.04    1.09
  -1  11  -2   10.00    1.85
   1  11   2    6.90    1.99
  -1  11  -2    5.40    1.04
   1  11   2    5.26    1.01
   1 -11  -2    3.10    1.60
  -1 -11   2    6.36    2.13
  -1  11  -2    2.32    1.40
   1  11   2    4.79    1.89
   1 -11  -3   49.17    3.27
   1  11   3   45.31    3.05
   1  11   3   50.06    3.21
   1 -11  -3   43.74    5.36
   1  11   3   49.67    3.27
  -1  11  -3   50.34    3.45
  -1 -11   3   51.75    5.77
  -1  11  -3   51.18    3.30
   1  11   3   44.17    5.07
  -1  11  -3   61.03    6.42
   1  11   3   46.47    5.67
   1  11   4  282.52   15.65
  -1  11  -4  260.83   15.14
   1  11   4  271.49   10.65
   1  11   4  281.81   10.38
   1 -11  -4  288.37   10.68
  -1  11  -4  287.46   10.66
   1 -11  -4  282.05   15.43
  -1  11  -4  295.77   10.98
  -1 -11   4  263.22   14.92
   1  11   4  271.64   10.63
   1  11   4  308.98   15.60
   1  11   5   62.37    3.98
   1  11   5   64.99    4.01
   1  11   5   60.63    3.64
  -1  11  -5   72.12    6.92
   1  11   5   55.62    6.26
   1 -11  -5   66.44    3.80
  -1 -11   5   66.76    4.04
  -1 -11   5   61.27    6.32
  -1  11  -5   68.44    4.00
   1  11   5   54.56    3.65
   1 -11  -5   69.34    6.78
  -1  11  -5   66.03    3.78
   1 -11  -6   63.00    6.45
  -1  11  -6   62.73    3.84
  -1 -11   6   68.68    6.64
   1  11   6   60.54    4.07
   1  11   6   57.78    3.96
   1  11   6   75.82    4.04
  -1  11  -6   63.19    6.49
   1  11   6   68.84    6.73
  -1 -11   6   59.00    3.87
   1  11   6   56.37    3.29
  -1  11  -6   66.38    3.75
  -1  11  -7   48.41    3.20
  -1 -11   7   37.05    4.71
  -1 -11   7   48.29    3.32
  -1  11  -7   46.27    3.00
   1  11   7   42.83    2.83
   1  11   7   44.13    3.45
   1  11   7   45.60    3.51
   1  11   7   43.03    3.09
   1  11   7   41.55    5.10
  -1 -11   8  128.48    6.32
  -1 -11   8  153.49    7.32
   1  11   8  146.01    6.25
   1  11   8  160.84    6.82
   1  11   8  141.64    7.14
   1  11   8  144.52    7.20
  -1 -11   9  224.92    9.71
   1  11   9  225.27    8.75
   1  11   9  231.12    9.24
   1  11  10  138.00    6.44
   1  11  10  139.47    6.11
  -1 -11  10  150.03    7.05
  -1 -11  10  132.02    5.39
   1  11  10  151.00    7.13
   1  11  11  183.29    7.86
   1  11  11  184.91    7.68
   1  11  11  187.13    7.32
  -1 -11  11  196.45    8.19
   1  11  11  179.14    8.07
  -1 -11  11  164.61    6.47
   1  11  12  107.10    5.45
  -1 -11  12  105.99    4.77
   1  11  12  106.44    5.25
   1  11  12  118.27    5.30
  -1 -11  12  103.74    4.27
  -1 -11  12  119.23    5.58
  -1 -11  12   98.61    5.19
   1  11  12   97.69    5.39
   1  11  12  107.66    5.43
  -1 -11  13    8.09    1.17
   1  11  13    6.35    1.06
  -1 -11  13    6.03    0.75
  -1 -11  13    6.34    0.97
   1  11  13    5.58    1.17
   1  11  13    7.53    1.23
  -1 -11  13    6.24    0.91
   1  11  13    6.76    1.17
   1  11  13    3.92    0.91
   1  11  14   38.23    2.36
  -1 -11  14   37.13    2.18
  -1 -11  14   37.83    1.83
  -1 -11  14   43.19    2.52
   1  11  14   38.62    2.45
  -1 -11  14   36.16    2.02
   1  11  14   37.30    2.47
   1  11  15    3.70    0.67
  -1 -11  15    3.82    0.58
  -1 -11  15    3.12    0.45
   1  11  15    3.28    0.61
   1  11  16   39.77    1.77
  -1 -11  16   43.09    1.74
  -1  12  15   26.37    1.43
  -1  12  15   28.39    1.37
   1 -12  15   26.13    1.38
   1 -12  14   30.19    1.81
  -1  12  14   24.03    1.83
  -1  12  14   27.93    1.62
  -1  12  14   26.27    1.75
   1 -12  13   72.09    3.64
  -1  12  13   87.70    3.80
  -1  12  13   72.21    3.95
  -1  12  13   64.62    3.06
   1 -12  13   79.72    3.69
  -1  12  13   76.16    3.41
   1 -12  13   79.19    3.13
  -1  12  13   80.35    3.85
  -1  12  12  195.59    7.69
   1 -12  12  194.64    7.60
   1 -12  12  189.04    7.43
  -1  12  12  175.39    6.90
   1 -12  12  184.75    6.59
  -1  12  12  196.06    7.45
  -1  12  12  183.21    6.87
  -1  12  12  190.36    8.00
  -1  12  11   29.79    2.33
   1 -12  11   27.80    1.81
   1 -12  11   30.73    2.49
  -1  12  11   27.50    2.42
  -1  12  11   25.20    2.53
  -1  12  11   24.37    1.98
   1 -12  10   57.95    3.78
  -1  12  10   64.51    3.72
   1 -12  10   54.68    2.89
   1 -12   9   35.20    2.20
   1  12  -9   36.11    2.62
  -1  12   9   41.80    2.96
  -1  12   9   36.51    2.71
   1 -12   9   38.25    3.04
   1 -12   8   30.26    2.46
  -1  12   8   28.09    2.43
  -1  12   8   25.73    2.62
   1  12  -8   26.63    2.31
   1 -12   8   29.34    2.72
  -1  12   8   28.73    2.39
   1  12  -7   29.19    2.46
  -1  12   7   26.75    2.39
  -1  12   7   29.84    2.76
   1  12  -7   26.49    2.41
  -1  12   7   26.55    2.39
  -1  12   7   27.92    2.33
   1 -12   6  514.06   17.38
   1 -12   6  440.09   16.12
   1  12  -6  494.42   22.79
  -1  12   6  461.28   22.30
  -1  12   6  498.13   16.60
   1 -12   6  453.50   21.65
   1  12  -6  493.09   17.02
  -1 -12  -6  497.62   22.82
  -1  12   6  511.14   16.91
  -1  12   6  495.02   17.41
  -1  12   6  501.17   16.86
   1  12  -6  487.38   17.09
  -1  12   6  513.42   16.90
   1 -12   5   38.88    3.07
   1  12  -5   39.22    3.00
   1  12  -5   43.13    2.64
  -1  12   5   39.85    5.29
   1  12  -5   32.50    4.90
  -1  12   5   31.21    2.44
   1 -12   5   34.25    4.81
  -1 -12  -5   36.51    5.16
  -1  12   5   34.22    2.89
  -1  12   5   36.96    2.74
  -1  12   5   36.27    2.71
   1  12  -5   38.14    2.97
  -1  12   5   31.47    2.64
   1  12  -4  238.65   12.51
   1 -12   4  258.22   10.15
   1  12  -4  252.21    9.99
   1  12  -4  249.68    9.19
   1  12  -4  237.20   14.59
  -1  12   4  246.51   14.76
  -1  12   4  232.67    8.99
  -1 -12  -4  253.77   14.85
   1 -12   4  240.93   14.23
  -1  12   4  245.79    9.73
  -1  12   4  241.42    9.36
  -1  12   4  241.47    9.80
   1  12  -4  245.44    9.95
  -1  12   4  250.12    9.49
   1  12  -3   36.98    4.37
   1  12  -3   42.73    2.83
  -1  12   3   41.05    5.48
   1  12  -3   37.85    5.31
  -1  12   3   41.64    2.81
   1  12  -3   45.32    3.29
   1 -12   3   43.32    5.49
  -1 -12  -3   40.71    5.44
  -1  12   3   44.53    3.18
   1  12  -3   47.25    3.34
   1  12  -2  302.83   10.90
   1  12  -2  303.88   16.89
  -1  12   2  307.74   16.94
  -1  12   2  291.87   10.67
   1  12  -2  318.70   11.69
   1 -12   2  262.14   15.69
  -1 -12  -2  309.23   16.90
  -1  12   2  290.00   11.30
   1  12  -2  280.77   14.15
   1  12  -1   49.16    3.21
   1  12  -1   53.23    3.55
  -1  12   1   52.71    3.07
   1 -12   1   60.23    3.85
   1  12  -1   49.35    5.06
  -1 -12  -1   48.44    6.01
   1  12  -1   50.67    6.24
   1  12   0   57.49    5.58
   1  12   0   70.02    3.89
  -1  12   0   56.19    6.58
   1  12   0   75.76    7.72
   1  12   0   67.41    4.13
   1 -12   0   70.27    7.13
  -1 -12   0   59.46    6.62
   1 -12   0   70.39    4.22
  -1  12   0   66.08    4.01
   1  12   0   57.36    3.80
  -1  12  -1   53.38    4.58
   1  12   1   49.34    5.26
   1 -12  -1   56.37    3.70
   1  12   1   55.95    3.50
  -1  12  -1   57.67    3.67
   1  12   1   52.44    3.24
  -1  12  -1   58.53    6.74
   1  12   1   48.65    3.38
   1  12   1   53.15    3.60
  -1  12  -1   58.33    3.87
   1 -12  -1   59.61    6.54
   1  12   2  296.64   16.88
  -1  12  -2  287.38   16.56
  -1  12  -2  283.39   12.92
   1  12   2  290.43   15.00
  -1  12  -2  301.87   11.26
   1  12   2  281.96   10.80
   1 -12  -2  313.08   11.48
   1 -12  -2  291.47   16.38
  -1  12  -2  304.96   11.65
  -1 -12   2  290.27   16.35
   1  12   2  285.13   11.24
   1  12   3   43.38    5.70
  -1  12  -3   37.89    5.40
   1  12   3   40.92    2.99
   1  12   3   39.01    4.89
  -1  12  -3   38.92    3.87
  -1  12  -3   46.12    3.21
   1 -12  -3   42.12    3.11
  -1 -12   3   41.73    5.49
  -1  12  -3   48.20    3.46
   1 -12  -3   38.08    5.20
   1  12   3   41.98    3.12
   1  12   4  231.24   14.50
  -1  12  -4  265.08   15.11
   1  12   4  234.38    9.58
   1  12   4  236.58    9.72
   1  12   4  240.14    9.16
  -1  12  -4  236.18   11.39
   1  12   4  244.19   14.00
  -1  12  -4  255.08    9.75
   1 -12  -4  251.46    9.75
  -1 -12   4  252.00   10.00
  -1  12  -4  250.10    9.97
   1 -12  -4  252.04   14.71
  -1 -12   4  224.78   13.97
   1  12   4  233.54    9.68
   1  12   5   37.17    2.97
   1  12   5   35.22    2.94
   1  12   5   37.22    2.66
  -1  12  -5   33.97    4.89
   1  12   5   38.45    5.21
  -1  12  -5   37.07    2.80
  -1 -12   5   35.89    2.93
   1 -12  -5   39.17    2.86
   1 -12  -5   40.62    5.34
  -1 -12   5   27.92    4.36
  -1  12  -5   34.48    2.85
   1  12   6  485.51   17.38
   1  12   6  482.19   17.26
   1  12   6  493.86   16.74
  -1  12  -6  482.41   22.40
   1  12   6  462.97   22.22
  -1  12  -6  503.25   17.12
  -1 -12   6  454.88   21.69
   1 -12  -6  454.88   22.23
  -1 -12   6  479.65   17.08
   1 -12  -6  499.18   16.74
  -1  12  -6  524.88   16.92
   1  12   7   25.86    2.25
   1  12   7   21.81    1.84
  -1 -12   7   26.56    2.37
   1  12   7   25.70    2.58
   1  12   7   23.67    2.46
   1  12   8   24.28    2.51
   1  12   8   27.49    2.72
   1  12   8   27.19    2.34
  -1 -12   8   25.34    2.53
  -1 -12   9   37.33    3.03
   1  12   9   36.09    3.05
   1  12   9   35.40    2.71
   1  12   9   38.20    2.99
   1  12  10   52.92    3.34
   1  12  10   50.93    3.67
  -1 -12  10   59.31    3.80
   1  12  11   29.13    2.30
   1  12  11   24.50    2.33
  -1 -12  11   26.83    1.93
   1  12  11   26.63    2.45
  -1 -12  11   33.57    2.61
  -1 -12  12  209.01    7.86
   1  12  12  190.34    7.75
  -1 -12  12  189.60    6.89
   1  12  12  193.19    7.50
  -1 -12  12  190.68    7.61
  -1 -12  12  190.56    7.04
   1  12  12  188.43    7.58
   1  12  12  186.24    7.78
   1  12  12  192.48    7.69
  -1 -12  13   77.75    3.18
   1  12  13   75.67    3.80
   1  12  13   83.31    3.77
   1  12  13   77.12    3.70
  -1 -12  13   76.25    3.72
   1  12  13   79.12    3.79
   1  12  13   72.70    3.79
  -1 -12  13   71.25    3.28
  -1 -12  14   30.85    1.82
   1  12  14   27.73    1.73
   1  12  14   26.17    1.73
  -1 -12  14   26.92    1.33
   1  12  14   26.44    1.76
  -1 -12  14   28.66    1.55
   1  12  15   25.99    1.34
  -1 -12  15   24.63    1.18
   1 -13  14   14.81    0.99
  -1  13  14   13.34    0.87
  -1  13  14   14.92    1.00
  -1  13  13   92.38    3.64
  -1  13  13   96.95    3.97
  -1  13  13   97.63    4.20
  -1  13  12    2.06    0.63
  -1  13  12    2.10    0.47
  -1  13  12    0.92    0.64
   1 -13  12    0.62    0.39
  -1  13  12    1.57    0.51
  -1  13  12    2.24    0.68
  -1  13  11   38.16    2.63
  -1  13  11   43.82    2.61
   1 -13  11   33.56    2.41
   1 -13  11   35.36    1.79
  -1  13  11   36.01    2.75
  -1  13  11   36.32    2.13
   1 -13  11   39.31    2.59
   1 -13  11   35.46    2.43
  -1  13  11   35.07    2.14
   1 -13  10   17.36    1.79
  -1  13  10   15.06    1.42
  -1  13  10   18.89    1.62
  -1  13  10   18.51    2.05
  -1  13  10   19.09    1.78
   1  13  -9   34.21    2.49
   1 -13   9   40.18    2.90
  -1  13   9   36.68    2.63
   1  13  -8   17.40    1.80
  -1  13   8   17.15    1.80
   1 -13   8   17.57    1.95
   1  13  -7    6.78    1.22
  -1 -13  -7    7.93    1.25
  -1  13   7    8.24    1.44
  -1  13   7    5.49    1.06
   1  13  -6   53.77    5.23
   1  13  -6   55.25    3.62
  -1  13   6   53.37    3.43
  -1  13   6   56.82    3.49
  -1  13   6   55.82    3.81
  -1  13   5   20.97    2.23
  -1  13   5   23.84    2.13
   1 -13   5   23.23    2.35
   1  13  -5   24.88    2.35
   1  13  -5   21.02    1.83
  -1  13   5   22.62    2.06
   1  13  -5   20.28    3.15
   1 -13   5   18.88    3.57
  -1 -13  -5   19.12    3.76
   1  13  -5   19.37    2.14
  -1  13   5   20.71    2.08
   1  13  -5   20.74    3.86
  -1  13   5   22.59    4.08
  -1  13   4    8.66    1.33
  -1  13   4    9.74    1.53
   1  13  -4    9.98    1.30
  -1  13   4   10.64    1.39
   1  13  -4    9.56    1.51
   1  13  -4   11.18    2.39
   1 -13   4   11.91    1.73
   1 -13   4    8.18    2.58
  -1 -13  -4   10.30    2.82
   1  13  -4   11.07    1.62
   1  13  -4    8.44    2.56
  -1  13   4    7.84    2.54
  -1  13   4   12.78    1.67
   1  13  -3   26.06    4.44
  -1  13   3   21.49    4.04
   1  13  -3   19.36    1.85
   1  13  -3   17.55    2.06
  -1  13   3   19.79    1.87
   1  13  -3   15.85    2.88
   1 -13   3   14.40    3.43
  -1 -13  -3   15.12    3.50
   1  13  -3   20.08    2.17
  -1  13   3   19.39    1.87
  -1  13   3   22.26    2.24
   1  13  -2    3.92    0.91
  -1  13   2    1.91    0.89
   1  13  -2    1.06    0.90
   1 -13   2    1.41    0.78
   1  13  -2    2.60    0.87
   1 -13   2    2.54    1.41
  -1 -13  -2    3.69    1.80
   1  13  -2    1.66    1.41
  -1  13   2    3.28    1.97
  -1  13   2    3.23    0.88
   1 -13   1    1.55    0.85
   1  13  -1    1.12    0.66
   1  13  -1    1.78    0.84
  -1  13   1    2.36    0.76
   1  13  -1    2.24    1.43
  -1 -13  -1    2.11    1.47
   1  13  -1    1.45    1.09
   1 -13   0   68.83    4.30
  -1  13   0   66.97    3.60
   1 -13   0   68.99    7.22
   1  13   0   63.42    4.15
  -1 -13   0   68.77    7.35
   1  13   0   60.89    7.12
  -1  13   0   68.48    7.50
   1  13   0   70.51    3.84
  -1  13   0   78.49    4.45
   1  13   0   63.45    6.05
   1  13   1    0.39    0.77
   1  13   1    1.63    0.81
   1 -13  -1    0.52    1.02
  -1  13  -1    2.20    1.53
  -1  13  -1    1.33    0.81
   1  13   1    2.39    0.85
   1 -13  -1    2.43    0.95
   1  13   2    3.28    1.47
   1  13   2    0.49    0.69
   1  13   2    2.78    1.55
  -1  13  -2    3.25    1.74
   1  13   2    2.08    0.79
   1 -13  -2    1.93    0.84
  -1  13  -2    1.89    0.81
   1 -13  -2    1.54    1.31
  -1 -13   2    0.52    1.18
   1 -13  -3   21.97    2.20
  -1 -13   3   18.10    2.08
   1  13   3   18.43    1.95
   1 -13  -3   19.44    3.85
  -1 -13   3   19.80    3.82
   1  13   3   19.38    2.15
   1  13   3   15.87    3.61
  -1  13  -3   15.91    3.56
  -1  13  -3   19.10    2.07
   1  13   3   21.04    3.59
  -1 -13   4   10.71    1.62
   1 -13  -4   12.35    1.65
   1  13   4   10.16    1.59
   1  13   4   12.21    3.09
  -1  13  -4    6.69    2.29
   1 -13  -4    9.09    2.65
  -1 -13   4   10.31    2.69
  -1  13  -4   11.04    1.54
   1  13   4    9.83    1.51
   1  13   5   20.48    2.18
   1  13   5   19.76    2.18
   1  13   5   20.76    1.88
   1  13   5   20.77    3.86
  -1  13  -5   16.79    3.51
  -1 -13   5   21.27    2.21
   1 -13  -5   20.36    2.06
  -1  13  -5   24.14    2.20
   1 -13  -5   22.64    4.00
  -1 -13   5   18.34    3.59
   1 -13  -6   58.27    3.44
  -1 -13   6   50.32    3.48
   1  13   6   49.61    3.54
   1  13   6   53.17    3.72
   1  13   6   49.20    3.14
  -1 -13   7    4.69    1.03
   1  13   7    8.31    1.44
   1  13   7   10.05    1.58
   1  13   7    7.94    1.22
   1  13   8   17.22    2.05
   1  13   8   14.55    1.62
   1  13   8   16.79    1.92
  -1 -13   8   17.48    1.97
   1  13   9   33.98    2.86
  -1 -13   9   40.65    2.93
   1  13   9   36.71    2.57
   1  13   9   35.77    2.78
   1  13  10   20.75    1.95
   1  13  10   18.33    1.93
  -1 -13  10   16.59    1.77
  -1 -13  10   14.65    1.33
   1  13  10   17.91    1.69
  -1 -13  10   18.64    1.42
  -1 -13  11   35.71    1.92
   1  13  11   38.68    2.65
  -1 -13  11   35.30    2.45
   1  13  11   39.04    2.70
  -1 -13  11   35.27    2.01
   1  13  11   36.40    2.36
  -1 -13  11   39.34    2.60
   1  13  12    0.81    0.45
  -1 -13  12    1.59    0.44
   1  13  12    1.31    0.62
   1  13  12    2.66    0.70
  -1 -13  12    1.47    0.59
  -1 -13  12    0.95    0.34
   1  13  12    1.39    0.60
  -1 -13  12    2.09    0.59
  -1 -13  13   87.18    3.33
   1  13  13   89.35    3.79
   1  13  13   99.49    3.91
  -1 -13  13   95.11    3.84
   1  13  13   96.17    3.91
   1  13  14   11.63    0.88
   1  13  14   13.54    0.86
   1  13  14   12.40    0.87
  -1  14  13    9.13    0.74
  -1  14  13    9.82    0.75
  -1  14  12  117.12    4.27
  -1  14  12  132.69    4.80
  -1  14  12  128.19    4.97
  -1  14  11    3.48    0.69
   1 -14  11    3.73    0.69
   1 -14  11    2.24    0.54
  -1  14  11    2.41    0.48
   1 -14  11    3.19    0.73
  -1  14  11    3.05    0.71
  -1  14  11    2.50    0.75
  -1  14  10   75.71    3.34
   1 -14  10   89.84    4.09
  -1  14  10   83.27    3.83
  -1  14  10   83.80    4.31
  -1  14  10   79.20    3.41
  -1  14   9   35.99    2.36
   1 -14   9   36.15    2.51
  -1  14   9   30.45    1.91
   1 -14   8  113.79    5.25
  -1  14   8  118.13    5.01
   1  14  -8  104.85    4.89
  -1  14   7   22.72    1.93
  -1  14   7   21.82    2.19
   1 -14   7   18.89    1.95
  -1 -14  -7   20.35    1.88
  -1  14   7   17.93    1.44
   1  14  -7   20.12    1.94
  -1 -14  -6  419.47   14.40
   1  14  -6  404.32   14.48
  -1  14   6  407.73   14.04
  -1  14   6  410.10   14.65
  -1 -14  -5   18.79    2.01
   1  14  -5   19.10    2.02
  -1  14   5   19.65    1.82
  -1  14   5   19.89    1.90
  -1  14   5   19.31    2.08
   1 -14   4  104.26    5.41
  -1  14   4   95.61    4.64
   1  14  -4   95.80    5.25
  -1  14   4   95.78    5.07
  -1  14   4   98.79    4.78
  -1  14   3   37.09    2.61
  -1  14   3   38.19    2.93
  -1  14   3   38.81    2.95
   1  14  -3   38.92    3.09
  -1  14   3   37.40    2.54
   1 -14   2  178.02    7.62
   1  14  -2  148.42    9.65
  -1  14   2  154.45    6.57
   1 -14   2  137.68   10.78
   1  14  -2  160.76    7.38
  -1 -14  -2  151.33   11.25
  -1  14   2  154.56   11.62
   1  14  -2  172.37   12.28
  -1  14   2  162.68    7.28
   1 -14   1   29.39    2.65
   1  14  -1   24.85    3.65
  -1  14   1   24.31    2.05
   1  14  -1   25.28    2.15
  -1 -14  -1   35.08    5.07
   1  14  -1   18.55    3.90
  -1  14   0   18.37    2.07
   1  14   0   15.34    1.71
  -1  14   0   10.15    1.33
   1  14   0   14.35    2.81
   1 -14   0   12.48    3.09
  -1 -14   0   13.65    3.29
   1  14   0   12.62    1.75
   1  14   0   15.29    3.49
  -1  14   0   15.62    3.49
  -1 -14   0   15.90    1.96
   1 -14   0   14.67    1.90
  -1  14  -1   26.21    2.46
  -1  14  -1   25.71    2.03
   1  14   1   26.72    2.30
   1  14   1   26.16    3.84
   1  14   1   24.17    2.42
   1 -14  -1   29.57    4.66
  -1  14  -1   21.02    4.19
   1 -14  -1   27.49    2.54
  -1  14  -2  166.55    7.38
   1  14   2  163.19    7.01
   1  14   2  156.53    7.35
  -1 -14   2  158.82   11.51
   1 -14  -2  175.28   12.05
  -1 -14   2  162.72    7.54
   1 -14  -2  175.38    7.54
  -1  14  -2  159.75   11.82
   1  14   2  142.58   11.35
   1 -14  -3   45.08    3.17
  -1 -14   3   41.62    3.18
   1  14   3   37.35    2.85
   1  14   3   35.76    2.87
  -1  14  -3   40.49    3.03
  -1 -14   4   94.64    5.23
   1 -14  -4   99.86    5.10
   1  14   4   99.47    5.08
   1  14   4   97.11    5.14
  -1  14  -4  106.00    5.23
   1  14   5   17.59    2.02
   1  14   5   18.97    2.00
   1  14   5   18.90    1.63
  -1 -14   5   18.36    2.01
   1 -14  -5   19.13    1.91
   1  14   6  395.70   13.75
   1  14   6  382.71   13.81
   1 -14  -6  392.01   13.15
  -1 -14   6  374.60   13.47
   1  14   6  357.53   12.71
  -1 -14   7   22.96    2.17
   1  14   7   25.61    2.23
   1  14   7   23.10    2.17
   1  14   7   22.71    2.25
   1  14   7   21.24    1.82
  -1 -14   8  117.22    5.41
   1  14   8  116.30    5.34
   1  14   8  112.92    5.45
   1  14   8  102.89    4.77
  -1 -14   9   34.77    2.52
   1  14   9   38.09    2.58
   1  14   9   35.38    2.59
   1  14   9   35.30    2.29
   1  14  10   79.36    3.63
  -1 -14  10   86.02    3.99
   1  14  10   93.21    4.08
   1  14  10   84.53    4.04
   1  14  11    2.92    0.69
   1  14  11    2.73    0.72
   1  14  11    3.15    0.71
  -1 -14  11    3.38    0.68
  -1 -14  11    2.39    0.57
   1  14  11    1.90    0.59
   1  14  12  114.43    4.23
   1  14  12  126.57    4.60
   1  14  12  125.50    4.68
   1  14  13    8.44    0.66
   1  14  13    9.48    0.74
   1  14  13    7.10    0.56
   1  14  13    9.28    0.75
  -1  15  12   65.86    2.57
   1 -15  11   55.84    2.46
  -1  15  11   53.47    2.44
  -1  15  11   51.74    2.59
  -1  15  10   24.09    1.47
   1 -15  10   21.23    1.47
  -1  15  10   17.47    1.02
   1 -15  10   22.97    1.56
  -1  15  10   23.80    1.63
   1 -15  10   23.40    1.61
  -1  15   9   32.92    1.90
   1 -15   9   34.11    2.11
  -1  15   8   72.41    3.40
   1 -15   8   73.07    3.68
  -1  15   7   17.11    1.47
   1  15  -7   15.90    1.59
  -1 -15  -7   18.17    1.56
   1 -15   7   19.09    1.76
  -1  15   6    9.12    1.11
   1  15  -6    5.99    1.06
  -1 -15  -6    6.35    1.08
  -1  15   6    8.90    1.33
   1 -15   6    7.42    1.17
  -1 -15  -5   28.03    2.32
   1  15  -5   30.85    2.47
  -1  15   5   25.88    2.03
  -1  15   5   32.22    2.52
  -1  15   5   28.60    2.02
  -1 -15  -4  110.14    5.37
   1  15  -4  112.12    5.52
  -1  15   4  118.58    5.48
  -1  15   4  112.14    4.95
  -1  15   4  105.47    4.68
  -1 -15  -3   30.15    2.59
  -1  15   3   37.33    2.71
  -1  15   3   36.95    2.43
   1  15  -3   29.05    2.62
   1 -15   2   11.73    1.66
  -1 -15  -2   12.38    1.65
   1  15  -2    9.37    1.28
  -1  15   2   10.75    1.29
  -1  15   2   10.34    1.47
   1  15  -2   12.69    1.71
  -1  15   1   28.08    2.12
   1  15  -1   29.16    2.26
   1 -15   1   33.48    2.75
  -1 -15  -1   30.54    2.64
  -1 -15   0  189.76    8.08
   1 -15   0  196.49    8.12
   1  15   0  183.49    7.41
  -1  15   0  179.16    7.07
   1  15   0  178.64    7.95
   1 -15  -1   28.36    2.50
   1  15   1   30.17    2.37
  -1  15  -1   28.71    2.08
   1  15   1   29.45    2.60
   1  15   2    8.32    1.35
  -1  15  -2   10.97    1.23
   1  15   2   11.51    1.49
  -1 -15   2   11.98    1.68
   1 -15  -2   10.31    1.51
   1  15   3   32.34    2.51
  -1  15  -3   33.14    2.17
   1  15   3   33.84    2.63
  -1 -15   3   34.76    2.80
   1 -15  -3   34.15    2.65
   1  15   4  115.63    5.37
   1  15   4  111.33    5.42
  -1  15  -4  112.24    4.69
  -1 -15   4  113.63    5.55
   1 -15  -4  108.89    5.23
  -1 -15   5   26.13    2.29
   1 -15  -5   28.14    2.17
   1  15   5   35.01    2.55
   1  15   5   31.97    2.54
   1  15   6    7.61    1.24
   1  15   6    7.60    1.15
   1  15   6    6.26    1.13
  -1 -15   6    7.20    1.12
  -1 -15   6    6.58    1.08
   1  15   7   17.33    1.64
   1  15   7   14.30    1.23
  -1 -15   7   17.89    1.69
  -1 -15   8   72.92    3.71
   1  15   8   78.06    3.77
   1 -15  -9   26.17    1.72
  -1 -15   9   31.67    2.07
   1  15   9   31.34    2.03
   1  15  10   22.95    1.63
   1  15  10   27.12    1.71
  -1 -15  10   24.21    1.60
  -1 -15  10   26.19    1.64
   1  15  10   23.90    1.61
   1  15  11   48.04    2.26
   1  15  11   50.92    2.36
   1  15  11   55.27    2.42
   1  15  12   75.91    2.77
   1 -16  10   31.40    1.45
  -1  16  10   27.44    1.38
   1 -16   9    3.74    0.61
   1  16  -9    3.53    0.54
  -1  16   9    3.48    0.61
   1 -16   8   74.47    3.29
  -1  16   8   70.93    2.87
   1 -16   7   41.98    2.39
  -1  16   7   37.23    1.91
  -1 -16  -6   15.68    1.33
   1  16  -6   15.31    1.29
   1 -16   6   12.21    1.28
  -1  16   6   13.47    1.08
  -1  16   5    4.06    0.88
  -1 -16  -5    3.22    0.77
   1  16  -5    3.46    0.74
  -1  16   4   30.11    2.22
   1  16  -4   25.72    1.86
  -1 -16  -4   23.73    2.00
  -1  16   3  117.95    4.88
   1  16  -3  117.84    5.03
  -1  16   3  130.51    5.49
  -1 -16  -3  119.70    5.44
  -1  16   2  120.18    4.94
  -1  16   2  116.32    5.32
   1  16  -2  133.93    5.29
  -1 -16  -2  126.92    5.67
   1 -16   2  112.27    5.13
  -1 -16  -1    6.89    1.23
  -1  16   1    6.82    1.12
  -1  16   1    7.26    0.97
   1  16  -1    6.70    1.04
  -1  16   0   36.43    2.21
   1  16   0   36.84    2.44
  -1 -16   0   34.18    2.66
   1 -16  -1    6.08    1.13
   1  16   1    5.67    1.03
   1  16   1    7.45    1.17
  -1  16  -1    7.40    0.97
  -1 -16   2  115.78    5.48
  -1  16  -2  112.20    4.67
   1  16   2  122.33    5.34
   1  16   2  120.46    5.21
   1  16   2  114.42    4.83
  -1 -16   3  121.23    5.55
   1  16   3  119.30    5.38
  -1  16  -3  121.17    4.77
   1  16   3  118.85    5.27
   1  16   3  121.00    5.03
  -1 -16   4   26.61    2.13
   1  16   4   23.61    1.82
   1  16   4   28.49    2.12
  -1  16  -4   27.02    1.73
   1  16   4   25.64    2.12
  -1  16  -5    2.44    0.56
   1  16   5    3.76    0.87
  -1 -16   5    3.43    0.79
   1  16   5    2.86    0.82
   1  16   5    2.99    0.71
  -1  16  -6   12.87    1.05
   1  16   6   12.10    1.23
  -1 -16   6   13.12    1.32
  -1  16  -7   40.74    1.96
  -1 -16   7   42.82    2.42
   1  16   7   41.42    2.31
   1 -16  -8   66.65    3.04
   1  16   8   78.74    3.27
  -1 -16   8   78.19    3.34
  -1  16  -8   70.18    2.72
   1  16   9    4.20    0.63
   1  16   9    4.01    0.61
   1  16   9    4.33    0.61
   1  16  10   27.03    1.40
  -1 -16  10   27.18    1.38
   1  16  10   26.25    1.30
  -1  17   8  146.19    4.76
  -1  17   8  146.32    4.91
   1  17  -8  130.34    4.57
   1 -17   8  141.99    4.65
  -1  17   7   64.81    2.92
   1  17  -7   68.46    2.65
   1 -17   7   62.08    2.62
   1  17  -6   18.74    1.25
   1 -17   5   20.55    1.50
   1  17  -5   23.24    1.48
  -1 -17  -5   21.11    1.40
   1 -17   4  120.67    5.00
   1  17  -4  132.91    4.92
  -1  17   4  134.67    5.19
  -1 -17  -4  121.99    4.95
   1  17  -3   59.82    2.87
  -1  17   3   61.67    3.07
  -1 -17  -3   56.15    2.99
  -1  17   2   11.85    1.27
   1  17  -2   13.22    1.24
  -1 -17  -2   12.40    1.30
   1 -17   1    9.96    1.09
  -1  17   1    9.43    0.92
  -1  17   1   11.44    1.23
   1  17  -1   10.57    1.14
   1  17  -1   10.53    1.20
  -1 -17  -1   12.68    1.34
   1 -17   0  128.95    5.24
   1  17   0  135.47    5.25
  -1  17   0  117.79    4.67
  -1  17   0  143.58    5.39
   1  17   0  137.58    5.37
  -1 -17   0  126.48    5.43
  -1  17  -1   10.54    0.94
   1  17   1   11.50    1.19
   1  17   1   12.24    1.27
  -1  17  -1   12.40    1.25
   1 -17  -1    9.61    1.14
   1  17   2   12.28    1.28
  -1  17  -2   11.40    0.95
   1  17   2   11.40    1.21
  -1  17  -2   10.98    1.16
  -1 -17   2    9.38    1.19
   1  17   3   52.65    2.40
  -1 -17   3   56.86    2.98
  -1  17  -3   51.40    2.35
   1  17   3   58.07    2.98
   1  17   3   60.99    2.94
  -1 -17   4  120.74    4.77
   1  17   4  110.53    4.26
   1  17   4  120.60    4.75
   1  17   4  120.86    4.88
  -1  17  -4  115.85    4.13
  -1 -17   5   21.78    1.51
   1 -17  -5   21.84    1.55
  -1  17  -5   19.33    1.09
   1  17   5   20.33    1.29
   1 -17  -6   16.31    1.25
   1  17   6   19.53    1.18
   1 -17  -7   50.97    2.28
   1  17   7   57.24    2.25
   1  17   8  139.23    4.70
   1  18  -5   27.12    1.26
  -1  18   5   27.38    1.43
   1  18  -5   25.82    1.30
   1  18  -4    5.07    0.56
   1  18  -4    5.83    0.63
   1  18  -3   30.58    1.59
   1  18  -3   32.41    1.69
   1  18  -2   15.38    1.14
   1  18  -2   16.62    1.14
  -1  18   2   17.22    1.22
   1  18  -1    2.45    0.51
  -1  18   1    2.72    0.56
   1  18  -1    2.90    0.56
   1  18   0    1.76    0.49
  -1  18   0    2.00    0.48
   1  18   0    1.74    0.46
   1 -18  -1    1.86    0.47
   1  18   1    1.90    0.49
   1  18   1    1.70    0.49
  -1  18  -1    2.62    0.53
   1 -18  -2   16.18    1.17
   1  18   2   18.60    1.23
   1  18   2   18.48    1.30
  -1  18  -2   17.73    1.22
  -1  18  -3   33.01    1.68
   1 -18  -4    4.87    0.59
  -1  18  -4    6.35    0.62
  -1  18  -5   26.74    1.23
   1 -18  -5   21.80    1.21
  -2   0   0 1379.86   42.44
   2   0   0 1394.18   40.92
  -2   0  -1  491.27   16.50
   2   0   1  485.22   15.45
   2   0  -1  496.43   16.71
  -2   0   2 2717.58   80.20
  -2   0  -2 2706.80   80.13
   2   0   2 2679.55   80.42
   2   0  -2 2703.69   80.38
  -2   0   3  349.26   12.19
  -2   0  -3  328.95   12.07
   2   0   3  324.53   12.71
  -2   0   3  335.36   12.25
   2   0   3  335.10   12.31
   2   0  -3  353.24   12.37
  -2   0  -4 2312.67   68.06
  -2   0   4 2266.47   68.03
   2   0   4 2262.10   69.32
  -2   0   4 2186.22   68.62
   2   0   4 2321.01   68.39
   2   0  -4 2301.78   68.22
  -2   0   5   15.49    1.61
  -2   0  -5   11.80    1.44
   2   0   5   13.47    1.96
  -2   0   5   14.25    1.91
   2   0  -5   13.93    1.59
   2   0   5   12.75    1.57
  -2   0   6  730.57   24.37
  -2   0  -6  683.79   22.35
  -2   0   6  683.65   22.29
   2   0  -6  715.60   22.49
   2   0   6  696.40   22.47
   2   0   6  663.16   21.16
   2   0   6  730.48   24.96
  -2   0   7  118.39    5.50
  -2   0  -7  120.82    5.58
  -2   0   7  141.10    4.87
   2   0   7  129.61    4.77
   2   0  -7  129.63    5.70
   2   0   7  127.24    5.65
   2   0   7  138.35    8.03
   2   0   7  130.94    5.17
   2   0   8 1620.73   48.57
   2   0   8 1725.21   53.89
  -2   0   8 1651.13   48.08
   2   0   8 1588.79   48.01
   2   0   9  520.29   16.73
   2   0   9  552.21   21.92
  -2   0   9  493.35   16.11
   2   0  10  372.06   12.26
   2   0  10  416.74   12.94
   2   0  10  364.02   12.98
   2   0  10  360.75   12.61
  -2   0  10  374.38   13.16
  -2   0  10  379.92   12.97
   2   0  10  372.95   17.81
  -2   0  10  357.77   12.81
   2   0  10  363.18   12.18
  -2   0  10  360.80   12.51
   2   0  11    2.23    0.57
  -2   0  11    1.61    0.66
   2   0  11    1.06    0.44
  -2   0  11    1.66    0.75
   2   0  11    3.59    1.53
  -2   0  11    1.13    0.59
  -2   0  11    1.29    0.58
   2   0  11    1.35    0.52
   2   0  11    1.21    0.46
   2   0  11    0.67    0.49
  -2   0  11    2.95    0.72
   2   0  11    1.29    0.54
  -2   0  11    0.63    0.55
   2   0  11    1.17    0.59
   2   0  11    0.30    0.52
   2   0  11    2.26    0.64
   2   0  11    0.99    0.58
   2   0  11    1.11    0.58
   2   0  12  919.33   28.26
  -2   0  12  941.14   28.74
   2   0  12 1019.12   29.14
  -2   0  12  914.31   29.48
  -2   0  12  984.60   29.54
   2   0  12  901.20   28.80
  -2   0  12  911.19   28.62
   2   0  12  914.02   28.28
   2   0  12  976.13   36.26
  -2   0  12  910.93   29.05
   2   0  12  850.67   28.16
   2   0  12  898.91   28.32
   2   0  12  936.49   28.35
  -2   0  12  904.07   29.29
   2   0  12  883.16   28.21
   2   0  13  169.99    6.69
  -2   0  13  182.28    7.23
   2   0  13  177.14    7.34
   2   0  13  178.50    7.36
  -2   0  13  169.09    7.52
   2   0  13  152.20    6.88
  -2   0  13  170.42    7.01
  -2   0  13  175.44    7.72
   2   0  13  174.09    6.78
   2   0  13  169.53    6.73
   2   0  13  163.51    6.69
  -2   0  13  177.68    7.63
   2   0  13  183.81    6.85
   2   0  13  175.61   12.02
  -2   0  13  175.12    7.37
  -2   0  14    6.30    1.15
  -2   0  14    5.62    1.15
  -2   0  14    7.64    1.31
   2   0  14    5.28    1.11
   2   0  14    6.45    1.10
   2   0  14    6.93    0.99
  -2   0  14    6.80    1.12
   2   0  14    4.48    0.85
   2   0  14    5.57    0.93
  -2   0  14    6.41    1.05
   2   0  14    4.97    0.90
  -2   0  14    4.99    1.08
   2   0  15    1.19    0.72
  -2   0  15    0.28    0.61
  -2   0  15    0.74    0.58
   2   0  15    1.36    0.53
  -2   0  15    0.09    0.51
   2   0  15    0.43    0.52
   2   0  15   -0.09    0.57
  -2   0  15    0.52    0.57
  -2   0  15    0.15    0.72
  -2   0  16   -0.12    0.59
  -2   0  16    0.63    0.62
  -2   0  16    0.79    0.59
   2   0  16    1.47    0.59
   2   0  16    1.22    0.56
  -2   0  16    0.46    0.46
  -2   0  16    0.81    0.57
  -2   0  17   18.15    1.74
   2   0  17   23.66    1.61
   2   0  17   22.13    1.65
  -2   0  17   20.74    1.94
  -2   0  18  215.84    7.58
   2   0  18  229.84    7.20
  -2   0  18  208.19    7.72
  -2   0  19    4.38    0.64
  -2   1  19  105.25    3.95
  -2   1  19  101.94    3.92
   2  -1  18   26.52    1.55
  -2   1  18   25.79    1.85
  -2   1  18   22.09    1.75
  -2   1  18   25.26    1.82
  -2   1  18   25.07    1.67
  -2   1  17    6.93    1.04
  -2   1  17    6.77    1.13
   2  -1  17    6.87    0.97
   2  -1  17    6.66    0.88
  -2   1  17    7.31    1.19
  -2   1  16   29.50    2.25
  -2   1  16   28.36    2.17
   2  -1  16   31.19    2.28
   2  -1  16   32.87    2.08
  -2   1  16   26.28    2.21
  -2   1  16   29.17    2.52
  -2   1  15  281.80   10.52
  -2   1  15  284.26   10.76
   2  -1  15  313.56   10.20
  -2   1  15  307.11   10.61
  -2   1  15  277.84   10.60
   2  -1  15  265.65    9.76
  -2   1  15  273.42   10.76
  -2   1  15  290.16   11.29
   2  -1  15  282.87   10.07
  -2   1  14   39.24    3.10
   2  -1  14   47.10    2.82
   2  -1  14   47.32    2.85
  -2   1  14   48.80    3.10
   2  -1  14   40.79    2.59
  -2   1  14   45.38    2.77
   2  -1  14   51.50    2.88
   2  -1  14   43.95    3.04
  -2   1  14   47.37    3.41
  -2   1  14   51.58    3.28
  -2   1  14   50.35    3.21
  -2   1  14   43.83    2.52
  -2   1  13   32.93    2.57
  -2   1  13   29.67    2.63
   2  -1  13   30.66    2.26
   2  -1  13   33.14    2.34
   2  -1  13   33.90    2.44
   2  -1  13   29.43    2.14
  -2   1  13   33.46    2.55
   2  -1  13   32.29    2.12
  -2   1  13   32.61    2.28
   2  -1  13   34.76    2.33
   2  -1  13   34.93    2.62
  -2   1  13   30.13    2.73
   2  -1  13   31.37    2.41
   2  -1  13   34.00    2.26
  -2   1  13   32.01    2.56
   2  -1  13   30.10    4.62
  -2   1  13   33.02    2.17
  -2   1  12  117.77    5.42
   2  -1  12  110.22    4.78
   2  -1  12  104.49    4.85
  -2   1  12  120.74    5.12
   2  -1  12  118.06    5.02
  -2   1  12  118.37    5.49
   2  -1  12  114.81    5.39
   2  -1  12  113.57    5.08
  -2   1  12  108.19    5.65
   2  -1  12  112.67    5.04
   2  -1  12  115.55    4.90
   2  -1  12  134.33    5.61
  -2   1  12  114.29    5.82
  -2   1  12  125.48    5.60
   2  -1  12  121.68    9.54
  -2   1  12  108.79    4.80
   2  -1  11  176.51    6.63
  -2   1  11  193.54    7.31
   2  -1  11  170.72    7.07
  -2   1  11  183.53    6.93
   2  -1  11  177.66    6.81
  -2   1  11  193.75    7.89
   2  -1  11  204.31    7.41
   2  -1  11  170.19    6.65
  -2   1  11  174.94    7.60
   2  -1  11  180.96    6.94
   2  -1  11  177.78    6.87
   2  -1  11  181.08    6.95
   2  -1  11  178.46    7.25
   2  -1  11  195.03   12.04
  -2   1  11  175.19    7.31
  -2   1  11  157.58    6.57
   2  -1  10  136.82    5.59
   2  -1  10  162.48    6.06
  -2   1  10  145.85    6.39
   2  -1  10  136.13    5.84
   2  -1  10  137.51    5.60
  -2   1  10  136.60    6.04
  -2   1  10  140.94    6.03
   2  -1  10  139.60    9.64
  -2   1  10  135.73    5.80
   2  -1  10  132.05    5.33
   2  -1   9   14.96    1.31
   2  -1   9   14.50    1.48
   2  -1   9   18.51    3.17
   2  -1   8  244.74    8.41
   2  -1   8  250.02    8.87
   2  -1   8  235.29   12.34
   2  -1   7  730.42   21.82
   2  -1   7  731.79   22.26
   2  -1   7  786.77   26.80
   2  -1   7  718.64   23.08
  -2   1   7  667.27   22.78
  -2  -1  -7  696.20   22.91
  -2   1   6  165.45    8.43
   2  -1   6  155.92    5.81
   2  -1   6  158.32    8.50
  -2   1   6  152.20    6.73
  -2  -1  -6  146.45    6.67
   2   1  -6  167.09    6.88
   2  -1   6  165.78    6.98
  -2   1   5   57.31    3.52
  -2  -1  -5   56.72    3.52
   2  -1   5   57.73    4.34
  -2   1   5   55.85    4.19
   2  -1   5   60.78    3.70
   2   1  -5   62.59    3.67
  -2   1   4   42.50    2.91
   2  -1   4   38.83    3.25
  -2   1   4   39.38    3.21
   2   1  -4   39.29    2.84
   2  -1   4   36.62    2.82
  -2   1   3  261.39    9.65
   2  -1   3  236.86    9.94
  -2   1   3  233.76    9.74
   2   1  -3  252.75    9.66
   2  -1   3  247.68    9.68
   2   1  -2  415.76   14.70
  -2   1   2  421.48   14.58
   2   1  -1   19.78    1.97
   2   1   0   36.32    2.08
  -2   1   0   39.75    2.73
   2   1   1   18.90    1.50
   2  -1  -1   17.36    0.76
  -2   1  -1   18.46    1.80
   2   1   2  397.86   13.85
   2   1   2  417.71   14.55
  -2   1  -2  421.34   14.38
  -2  -1   3  241.61    9.29
   2   1   3  254.76    9.83
   2  -1  -3  248.49    9.72
  -2   1  -3  258.03    9.68
  -2  -1   4   36.90    2.77
   2   1   4   38.84    2.84
   2  -1  -4   39.12    2.87
  -2   1  -4   36.30    2.71
  -2  -1   5   59.51    3.86
   2  -1  -5   52.71    3.45
   2   1   5   60.39    3.61
  -2  -1   5   54.09    3.36
  -2   1  -5   54.36    3.46
   2   1   6  160.16    6.83
   2  -1  -6  162.72    6.84
   2   1   6  153.04    5.73
  -2   1  -6  151.55    6.75
  -2  -1   6  157.77    6.67
  -2  -1   7  693.46   22.81
  -2   1  -7  670.14   22.93
   2   1   7  705.00   22.18
   2  -1  -7  731.99   23.11
  -2  -1   7  762.09   21.91
  -2  -1   8  251.52    8.59
  -2  -1   9   12.71    1.20
  -2  -1  10  137.57    5.47
   2   1  10  128.83    5.24
  -2  -1  10  139.18    5.79
   2   1  10  125.89    5.79
   2   1  10  146.98    5.86
  -2  -1  10  134.76    5.49
   2   1  10  131.43    5.24
  -2  -1  10  125.43    5.91
   2   1  10  137.21    5.70
  -2  -1  11  189.10    6.94
  -2  -1  11  175.13    6.85
   2   1  11  170.07    6.74
   2   1  11  172.85    7.27
   2   1  11  172.27    6.61
   2   1  11  168.17    7.12
  -2  -1  11  180.03    7.20
   2   1  11  169.68    7.31
  -2  -1  11  174.12    7.25
   2   1  11  171.86    6.55
   2   1  11  166.33    6.53
   2   1  11  176.18    6.59
  -2  -1  11  185.94    7.55
   2   1  11  178.90    7.12
   2   1  11  175.70    6.64
   2   1  12  112.00    4.99
  -2  -1  12  108.77    5.08
   2   1  12  114.82    4.89
  -2  -1  12  109.60    5.23
  -2  -1  12  109.50    5.33
   2   1  12  114.91    5.31
  -2  -1  12  120.98    5.82
  -2  -1  12  118.72    5.52
  -2  -1  12  114.15    5.47
   2   1  12  105.53    4.71
   2   1  12  112.05    4.80
   2   1  12  108.28    4.76
  -2  -1  12  114.19    5.57
   2   1  12  118.87    5.36
   2   1  12  115.31    4.89
   2   1  13   33.57    2.67
  -2  -1  13   37.78    2.54
   2   1  13   32.00    2.26
  -2  -1  13   28.71    2.37
   2   1  13   30.96    2.18
  -2  -1  13   33.76    2.79
   2   1  13   32.78    2.45
  -2  -1  13   30.02    2.52
  -2  -1  13   31.48    2.64
   2   1  13   28.37    2.13
   2   1  13   37.78    2.37
  -2  -1  13   31.89    2.63
   2   1  13   32.53    2.50
   2   1  14   46.88    2.88
  -2  -1  14   46.61    3.19
   2   1  14   43.99    2.72
   2   1  14   47.36    3.19
  -2  -1  14   46.03    2.94
   2   1  14   47.10    3.02
   2   1  14   50.76    2.83
  -2  -1  14   42.00    2.91
  -2  -1  14   47.54    3.39
  -2  -1  14   44.10    3.16
   2   1  14   45.47    2.63
   2   1  15  275.36   10.04
  -2  -1  15  293.41   10.82
  -2  -1  15  280.61   10.11
   2   1  15  267.97   10.33
   2   1  15  289.66   10.37
   2   1  15  263.13    9.59
  -2  -1  15  283.52   10.45
  -2  -1  15  260.19   10.32
  -2  -1  16   32.69    2.22
  -2  -1  16   28.81    2.42
   2   1  16   28.62    2.10
  -2  -1  16   28.16    2.49
  -2  -1  16   30.42    2.34
  -2  -1  16   31.87    2.48
  -2  -1  16   32.28    2.41
  -2  -1  17    5.18    0.80
  -2  -1  17    7.62    1.10
  -2  -1  17    5.38    0.98
  -2  -1  17    7.33    1.06
  -2  -1  17    6.18    0.92
  -2  -1  17    5.53    1.04
  -2  -1  18   24.37    1.50
  -2  -1  18   22.61    1.63
  -2  -1  18   23.24    1.68
  -2  -1  18   23.71    1.80
  -2  -1  19  117.32    4.19
  -2  -1  19  109.23    4.16
  -2   2  19   11.40    0.96
  -2   2  18   83.62    3.90
   2  -2  18   85.26    3.30
  -2   2  18   74.43    3.34
  -2   2  17   61.56    3.61
  -2   2  17   57.08    3.33
   2  -2  17   62.04    2.88
   2  -2  17   56.76    3.06
  -2   2  17   58.60    3.01
  -2   2  16   37.39    2.63
  -2   2  16   29.41    2.54
  -2   2  16   35.63    2.38
  -2   2  16   37.29    2.50
  -2   2  16   31.49    2.49
   2  -2  16   32.02    2.11
   2  -2  15    4.58    0.89
  -2   2  15    5.28    0.79
  -2   2  15    4.77    1.09
  -2   2  15    4.76    1.13
  -2   2  15    3.91    0.99
  -2   2  15    5.90    1.11
   2  -2  15    4.23    0.89
  -2   2  15    3.70    0.84
   2  -2  15    2.55    0.63
  -2   2  15    4.25    1.03
  -2   2  15    3.00    0.99
   2  -2  15    5.41    0.97
  -2   2  15    4.26    1.07
  -2   2  14  193.08    7.72
  -2   2  14  201.55    7.92
   2  -2  14  178.09    7.06
   2  -2  14  196.78    7.35
  -2   2  14  188.96    8.11
  -2   2  14  195.05    8.17
  -2   2  14  194.35    7.85
  -2   2  14  183.44    7.15
  -2   2  14  175.80    8.21
   2  -2  14  190.67    7.50
   2  -2  14  191.71    7.44
  -2   2  14  183.02    8.09
  -2   2  13   99.73    4.90
   2  -2  13   96.09    4.95
   2  -2  13   95.76    4.63
  -2   2  13   94.20    5.23
   2  -2  13  103.18    4.74
  -2   2  13   95.05    4.35
   2  -2  13   95.43    4.50
  -2   2  13  100.36    5.25
  -2   2  13   97.16    5.43
   2  -2  13   93.69    5.23
   2  -2  13  100.53    4.93
   2  -2  13  100.28    8.67
  -2   2  13  103.53    5.03
  -2   2  13  101.65    5.01
   2  -2  13   96.01    4.40
  -2   2  13  102.08    4.54
   2  -2  13   96.72    4.38
   2  -2  12  213.20    8.52
  -2   2  12  220.23    8.47
   2  -2  12  225.74    8.26
   2  -2  12  217.01    8.19
  -2   2  12  211.66    8.93
  -2   2  12  226.37    8.63
   2  -2  12  202.77    7.82
  -2   2  12  206.75    7.80
   2  -2  12  213.83    8.00
  -2   2  12  209.06    9.06
  -2   2  12  221.85    8.89
   2  -2  12  230.08    8.51
   2  -2  12  201.58    8.80
   2  -2  12  235.60   13.69
  -2   2  12  216.84    8.50
   2  -2  12  206.39    7.76
  -2   2  12  197.98    7.88
   2  -2  12  227.32    8.33
   2  -2  11  111.36    5.23
  -2   2  11  111.28    5.13
   2  -2  11  103.89    4.78
   2  -2  11  109.13    4.91
   2  -2  11  112.59    4.97
  -2   2  11  106.21    5.10
  -2   2  11  110.63    5.10
   2  -2  11  109.93    4.50
   2  -2  11  105.27    4.66
  -2   2  11  107.50    4.63
  -2   2  11  110.05    5.20
   2  -2  11  126.35    5.26
  -2   2  11  109.16    5.64
   2  -2  11  109.33    4.60
   2  -2  11  109.47    4.94
  -2   2  11  112.50    5.21
   2  -2  11  127.39    9.35
   2  -2  10  392.14   13.39
   2  -2  10  382.09   13.08
   2  -2  10  403.86   13.87
  -2   2  10  406.82   14.48
   2  -2  10  429.58   19.30
  -2   2  10  400.72   13.89
   2  -2  10  394.98   13.52
   2  -2  10  399.84   13.45
   2  -2  10  398.21   13.52
   2  -2  10  425.14   13.63
  -2   2  10  403.92   14.14
   2  -2   9  179.01    7.04
   2  -2   9  172.75   10.60
   2  -2   9  176.84    6.68
   2  -2   8  139.57    8.92
   2  -2   8  149.63    5.88
   2  -2   8  143.16    5.53
   2  -2   7   12.59    1.06
   2  -2   7   11.92    1.07
   2  -2   7   10.16    1.41
   2  -2   7   10.76    2.06
   2  -2   7   13.75    1.24
  -2  -2  -7    9.67    1.35
  -2   2   7   10.81    1.41
  -2   2   6    2.73    1.17
   2  -2   6    2.57    0.75
  -2   2   6    4.20    0.92
   2  -2   6    3.57    1.12
   2  -2   6    3.93    0.63
  -2   2   5  270.87   10.17
   2  -2   5  251.68   11.17
  -2   2   5  235.84   11.03
  -2   2   4 1670.62   50.64
   2  -2   4 1615.30   51.42
   2   2  -4 1670.85   50.63
  -2   2   3   94.81    5.02
   2  -2   3   99.31    5.35
   2   2  -3   96.87    5.08
  -2   2   2  260.64   10.03
   2  -2   2  250.98    9.87
   2   2  -2  248.04    9.95
   2   2  -1  995.93   31.62
  -2   2   0  989.88   30.70
   2   2   0 1015.26   30.90
   2   2   0  919.21   29.55
  -2   2  -1  960.39   29.73
   2   2   1  906.54   28.81
   2   2   2  245.41    9.47
  -2   2  -2  260.24    9.91
   2   2   2  235.28    9.56
   2   2   2  257.75    9.96
  -2  -2   3   96.37    4.40
   2   2   3   97.02    5.11
  -2   2  -3  103.24    5.22
   2   2   3   93.80    5.15
   2   2   3   98.95    5.15
  -2  -2   4 1620.66   49.79
   2   2   4 1688.97   50.62
  -2   2  -4 1678.18   50.54
   2   2   4 1627.32   51.25
   2   2   5  265.32   10.36
  -2   2  -5  263.38   10.38
   2   2   5  272.48   11.49
   2  -2  -6    2.88    0.81
  -2   2  -6    3.69    0.86
   2   2   6    2.82    0.55
   2   2   6    3.68    1.11
  -2  -2   7   13.37    1.12
  -2  -2   7   11.94    1.06
  -2  -2   7   12.61    1.46
  -2   2  -7   12.86    1.57
   2   2   7   13.10    2.28
   2   2   7   14.32    1.26
   2  -2  -7   11.96    1.51
  -2  -2   8  143.58    5.57
   2   2   8  145.45    8.94
   2   2   8  149.48    5.89
  -2  -2   9  183.95    6.89
   2   2   9  183.85   10.76
   2   2   9  186.31    7.20
  -2  -2  10  409.53   14.09
   2   2  10  417.42   19.12
  -2  -2  10  426.37   14.52
   2   2  10  447.67   14.22
   2   2  10  405.65   14.02
  -2  -2  10  418.98   13.80
  -2  -2  10  413.23   13.61
   2   2  10  394.44   14.23
  -2  -2  10  398.27   13.87
  -2  -2  11  100.28    4.62
   2   2  11  106.84    4.97
   2   2  11  108.48    5.30
   2   2  11   98.00    4.35
   2   2  11  107.01    5.08
   2   2  11  103.56    5.02
  -2  -2  11  108.24    5.01
   2   2  11  110.96    5.19
  -2  -2  11  107.79    5.00
   2   2  11  112.87    8.67
  -2  -2  11  118.49    5.27
   2   2  11  109.89    5.14
  -2  -2  11  119.22    5.01
   2   2  12  209.57    8.10
  -2  -2  12  214.87    8.04
  -2  -2  12  222.00    8.73
   2   2  12  188.88    7.49
   2   2  12  217.04    8.52
  -2  -2  12  222.37    8.40
   2   2  12  221.58    8.58
  -2  -2  12  230.52    8.99
   2   2  12  212.34    8.35
   2   2  12  205.16    8.32
  -2  -2  12  210.47    8.42
   2   2  12  219.54   13.15
  -2  -2  12  211.07    8.58
  -2  -2  12  218.65    8.24
   2   2  13   96.44    8.44
  -2  -2  13   98.17    4.98
  -2  -2  13  100.82    5.29
   2   2  13  107.39    4.90
  -2  -2  13   90.65    4.91
   2   2  13   94.13    4.77
   2   2  13   99.93    4.85
   2   2  13  102.36    5.11
   2   2  13  102.50    5.06
  -2  -2  13  101.65    5.13
  -2  -2  13  106.72    5.26
   2   2  13   96.72    4.23
   2   2  13  109.95    5.39
   2   2  13   92.95    4.61
   2   2  14  180.77    7.34
   2   2  14  194.66    8.10
   2   2  14  174.60    7.35
  -2  -2  14  185.98    8.28
  -2  -2  14  180.71    7.85
  -2  -2  14  207.17    8.00
  -2  -2  14  190.76    7.93
   2   2  14  199.63    7.63
  -2  -2  14  197.51    7.91
  -2  -2  14  191.54    8.12
  -2  -2  15    3.77    0.98
   2   2  15    4.10    0.84
   2   2  15    2.50    0.81
  -2  -2  15    3.83    1.02
  -2  -2  15    5.28    1.09
  -2  -2  15    4.12    0.90
  -2  -2  15    5.25    1.04
   2   2  15    3.06    0.82
  -2  -2  16   27.14    2.08
  -2  -2  16   31.42    2.46
  -2  -2  16   30.66    2.26
   2   2  16   32.94    2.17
  -2  -2  16   29.88    2.47
  -2  -2  16   34.85    2.39
  -2  -2  16   35.38    2.48
  -2  -2  17   49.86    2.67
   2   2  17   59.64    2.77
  -2  -2  17   61.83    3.10
  -2  -2  17   56.75    3.10
  -2  -2  17   61.37    3.34
  -2  -2  18   74.45    3.28
  -2  -2  18   75.45    3.38
  -2  -2  18   73.14    3.42
  -2  -2  19   13.17    0.97
  -2  -2  19   13.43    0.96
  -2   3  19   49.07    2.32
  -2   3  18   12.00    1.31
  -2   3  18   11.00    0.97
   2  -3  18   14.09    1.03
  -2   3  17    7.27    1.29
   2  -3  17    7.22    1.02
   2  -3  17    7.84    0.90
  -2   3  17    7.15    1.01
  -2   3  17    7.57    0.95
  -2   3  16  123.88    5.78
   2  -3  16  131.98    5.15
  -2   3  16  120.95    5.56
  -2   3  16  124.06    5.82
  -2   3  16  132.44    5.65
  -2   3  16  126.15    5.27
   2  -3  15  283.76    9.52
  -2   3  15  291.00   10.40
  -2   3  15  260.48   10.27
   2  -3  15  287.12    9.70
  -2   3  15  277.39    9.91
  -2   3  15  255.12   10.43
  -2   3  15  254.31   10.71
   2  -3  15  287.49    9.93
  -2   3  15  264.15   10.41
   2  -3  15  274.41    9.89
  -2   3  15  259.99    9.53
   2  -3  14   76.39    4.40
   2  -3  14   81.51    4.23
   2  -3  14   85.60    4.25
  -2   3  14   85.59    4.78
  -2   3  14   85.41    4.56
   2  -3  14   76.06    3.80
  -2   3  14   82.75    4.61
   2  -3  14   88.56    4.11
  -2   3  14   83.26    3.61
  -2   3  14   90.70    4.89
  -2   3  14   84.21    4.26
  -2   3  14   83.98    4.07
  -2   3  14   85.73    5.02
   2  -3  14   81.97    4.78
  -2   3  14   86.30    4.42
  -2   3  13  173.75    7.22
  -2   3  13  178.44    7.48
   2  -3  13  166.43    6.64
  -2   3  13  160.98    6.30
  -2   3  13  182.07    7.64
   2  -3  13  174.24    6.85
   2  -3  13  164.81    7.72
  -2   3  13  174.92    8.03
   2  -3  13  178.31    6.65
  -2   3  13  183.46    7.22
   2  -3  13  180.29    7.13
   2  -3  13  186.83    7.16
  -2   3  13  165.30    7.61
  -2   3  13  175.68    7.84
   2  -3  13  171.57    7.44
   2  -3  13  177.14    7.21
  -2   3  13  163.07    6.83
  -2   3  12    9.43    1.29
   2  -3  12    7.02    2.20
   2  -3  12    6.82    0.99
  -2   3  12    8.32    1.32
  -2   3  12    8.21    1.25
  -2   3  12    5.53    1.11
  -2   3  12    8.36    1.35
  -2   3  12    9.12    1.53
   2  -3  12    9.11    1.08
   2  -3  12    9.37    1.25
   2  -3  12    8.07    1.17
   2  -3  12    6.46    1.17
  -2   3  12   10.64    1.36
   2  -3  12    8.24    1.21
   2  -3  12    8.86    1.46
  -2   3  12    7.83    1.11
   2  -3  11   48.33    5.51
  -2   3  11   45.93    2.95
   2  -3  11   43.51    2.57
   2  -3  11   48.86    2.82
  -2   3  11   46.93    3.01
  -2   3  11   43.16    3.06
  -2   3  11   46.99    2.79
   2  -3  11   52.38    3.03
   2  -3  11   42.47    3.18
  -2   3  11   42.87    3.32
   2  -3  11   43.91    2.46
   2  -3  11   47.96    2.92
   2  -3  11   50.56    2.91
   2  -3  11   46.32    3.06
  -2   3  11   43.69    2.83
   2  -3  11   43.38    2.80
  -2   3  10  714.83   22.57
   2  -3  10  722.16   28.29
  -2   3  10  694.05   22.65
   2  -3  10  705.33   22.11
   2  -3  10  698.68   22.30
  -2   3  10  710.64   22.74
  -2   3  10  709.16   22.78
   2  -3  10  655.65   23.10
  -2   3  10  728.11   23.63
   2  -3  10  653.47   21.79
  -2   3  10  752.64   23.10
   2  -3  10  738.60   22.53
   2  -3  10  690.63   22.49
   2  -3   9  309.52   14.96
   2  -3   9  297.98   10.41
   2  -3   8  607.03   19.25
   2  -3   8  590.95   23.56
   2  -3   8  592.20   18.97
   2  -3   8  618.41   19.14
  -2   3   7  173.30    8.11
   2  -3   7  205.63    7.01
   2  -3   7  185.04    8.31
   2  -3   7  193.08   10.08
   2  -3   7  185.86    6.95
   2  -3   6   23.81    1.60
   2  -3   6   27.17    3.13
  -2   3   6   19.72    2.19
   2  -3   5   95.90    5.95
  -2   3   5  105.59    5.61
   2  -3   4  325.09   13.14
  -2   3   4  344.08   12.90
  -2   3   4  337.74   13.66
  -2   3   3  250.95   10.08
   2  -3   3  227.93    9.76
   2  -3   3  231.55    9.93
   2   3  -3  257.58   10.26
  -2   3   3  242.84   10.36
  -2   3   2  521.69   17.84
   2  -3   2  479.90   17.19
   2  -3   2  505.17   17.80
   2   3  -2  522.97   17.81
   2   3  -2  500.84   17.91
   2   3  -1  201.79    8.71
   2   3  -1  200.90    8.75
   2  -3   0    0.15    0.39
  -2   3   0    0.15    0.39
   2   3   0    0.31    0.49
   2   3   0   -0.16    0.40
   2   3   1  184.54    7.87
   2  -3  -1  209.52    8.61
  -2   3  -1  187.86    8.33
   2   3   2  447.62   16.26
   2   3   2  503.21   17.20
  -2  -3   2  456.92   14.94
   2   3   2  496.65   16.86
   2   3   2  480.05   17.09
   2  -3  -2  517.85   17.22
  -2   3  -2  521.61   17.25
   2   3   3  248.40   10.21
   2   3   3  238.87   10.17
  -2  -3   3  251.54    8.53
   2  -3  -3  261.12   10.26
  -2   3  -3  251.91   10.23
   2   3   3  239.69    9.90
   2   3   4  345.73   13.38
  -2   3  -4  347.69   13.06
   2   3   4  334.96   13.53
  -2   3  -5  101.37    5.49
   2   3   5   97.10    5.91
  -2   3  -6   20.54    2.22
   2   3   6   23.80    1.55
   2   3   6   19.44    2.55
  -2   3  -7  184.31    8.45
  -2  -3   7  209.89    7.19
   2  -3  -7  182.89    8.39
   2   3   7  201.61    7.20
   2   3   7  196.56   10.18
  -2  -3   8  588.31   19.13
  -2  -3   8  646.12   19.33
   2   3   8  590.11   19.28
   2   3   8  644.86   23.92
   2   3   9  315.32   15.04
  -2  -3   9  309.91   10.71
  -2  -3  10  729.35   22.57
   2   3  10  676.84   22.30
   2   3  10  708.75   22.51
   2   3  10  758.39   22.47
   2   3  10  706.34   22.08
   2   3  10  723.67   22.35
   2   3  10  632.76   21.43
   2   3  10  696.28   22.58
   2   3  10  685.78   22.38
   2   3  10  697.89   22.66
  -2  -3  10  688.23   22.22
   2   3  10  700.43   27.57
  -2  -3  10  715.79   22.16
   2   3  10  686.66   21.61
  -2  -3  10  702.79   22.71
   2   3  11   44.41    2.90
   2   3  11   45.31    2.77
   2   3  11   43.18    2.48
   2   3  11   41.65    2.93
   2   3  11   45.64    2.97
   2   3  11   50.26    3.26
  -2  -3  11   44.38    2.87
   2   3  11   43.14    5.13
  -2  -3  11   43.89    2.79
   2   3  11   39.45    2.79
   2   3  11   40.23    2.89
  -2  -3  12    9.11    1.24
   2   3  12    9.68    1.13
   2   3  12    7.13    1.15
   2   3  12    8.56    1.27
   2   3  12   10.37    1.47
   2   3  12    9.56    1.35
  -2  -3  12   11.74    1.56
   2   3  12   13.51    2.95
  -2  -3  12   10.07    1.34
   2   3  12    7.30    1.20
   2   3  12    7.35    1.22
  -2  -3  12    7.79    1.32
  -2  -3  13  172.66    7.52
   2   3  13  173.54    7.23
   2   3  13  166.64    7.38
   2   3  13  179.41    7.56
   2   3  13  187.92    7.92
   2   3  13  174.03    7.22
   2   3  13  174.64    6.74
  -2  -3  13  184.65    7.77
  -2  -3  13  167.75    7.59
   2   3  13  176.91    7.15
   2   3  13  182.32    7.67
  -2  -3  13  174.52    7.32
  -2  -3  13  193.84    8.04
  -2  -3  13  189.90    7.47
  -2  -3  14   83.53    4.26
   2   3  14   76.07    4.00
   2   3  14   79.29    4.52
  -2  -3  14   79.94    4.42
   2   3  14   81.33    3.77
  -2  -3  14   85.09    4.54
   2   3  14   75.26    3.94
   2   3  14   74.81    4.31
   2   3  14   73.57    4.12
   2   3  14   78.42    4.03
   2   3  14   74.23    4.24
  -2  -3  14   74.51    3.94
  -2  -3  14   84.40    4.67
  -2  -3  14   77.72    4.30
   2   3  15  283.95    9.46
  -2  -3  15  287.72   10.35
  -2  -3  15  264.48   10.18
   2   3  15  267.94    9.61
   2   3  15  274.77   10.22
  -2  -3  15  246.04    9.44
  -2  -3  15  271.38   10.44
  -2  -3  15  273.37   10.14
  -2  -3  15  281.73   10.00
   2   3  15  261.77    9.63
   2   3  15  266.79   10.36
  -2  -3  15  263.22   10.51
  -2  -3  16  129.37    5.63
   2   3  16  137.44    5.10
   2   3  16  127.17    5.12
   2   3  16  131.37    5.74
  -2  -3  16  128.07    5.41
  -2  -3  16  131.34    5.96
   2   3  16  122.41    5.58
  -2  -3  16  108.86    4.84
  -2  -3  16  136.80    5.66
  -2  -3  16  130.02    5.82
  -2  -3  17    6.64    1.07
  -2  -3  17    6.01    0.93
  -2  -3  17    5.65    1.00
  -2  -3  17    6.39    0.97
  -2  -3  17    6.29    0.96
  -2  -3  18   13.94    1.12
  -2  -3  18   12.09    1.22
  -2  -3  18   13.57    1.11
  -2  -3  18   12.15    1.11
  -2  -3  19   46.20    2.07
  -2  -3  19   56.34    2.19
  -2   4  19   26.06    1.49
  -2   4  18   15.31    1.46
   2  -4  18   15.06    1.02
  -2   4  17   83.80    4.03
   2  -4  17   92.82    3.68
  -2   4  17   90.89    4.66
  -2   4  16   12.70    1.56
  -2   4  16   11.13    1.38
  -2   4  16   11.42    1.19
   2  -4  16    8.75    1.04
  -2   4  15   64.59    3.38
   2  -4  15   72.06    3.42
  -2   4  15   64.89    3.69
  -2   4  15   59.32    4.05
  -2   4  15   61.94    3.95
  -2   4  15   71.61    3.95
   2  -4  15   64.24    3.18
  -2   4  15   61.92    3.77
   2  -4  15   64.84    3.49
   2  -4  15   67.99    3.55
   2  -4  15   62.00    3.72
  -2   4  15   67.51    3.40
  -2   4  14   96.12    4.65
  -2   4  14  103.24    5.22
   2  -4  14   99.17    4.44
  -2   4  14  103.12    5.10
   2  -4  14  109.69    4.67
  -2   4  14  104.84    5.67
   2  -4  14   97.53    5.41
  -2   4  14   95.49    5.34
   2  -4  14  109.54    4.93
  -2   4  14   98.01    5.30
   2  -4  14  105.67    4.92
   2  -4  14  100.05    5.19
  -2   4  14  106.18    4.75
  -2   4  13   15.56    1.63
  -2   4  13   14.57    1.78
  -2   4  13   15.08    1.79
   2  -4  13   13.45    1.38
   2  -4  13   14.95    1.51
  -2   4  13   15.12    1.77
  -2   4  13   14.84    1.84
   2  -4  13   14.58    1.94
  -2   4  13   14.53    1.99
   2  -4  13   17.61    1.95
   2  -4  13   16.05    1.67
   2  -4  13   18.57    1.74
  -2   4  13   12.80    1.81
  -2   4  13   16.24    2.00
  -2   4  13   15.47    1.61
   2  -4  13   17.11    1.74
  -2   4  13   13.39    1.51
  -2   4  12  167.00    6.89
   2  -4  12  193.54   11.70
   2  -4  12  158.44    6.39
  -2   4  12  179.29    7.32
  -2   4  12  166.35    7.20
   2  -4  12  172.80    6.72
  -2   4  12  162.19    7.39
  -2   4  12  160.57    6.72
   2  -4  12  165.09    7.67
  -2   4  12  150.95    7.63
   2  -4  12  171.37    7.33
  -2   4  12  158.17    7.48
   2  -4  12  163.58    6.22
  -2   4  12  171.12    6.78
   2  -4  12  172.78    7.05
   2  -4  11   12.52    1.17
   2  -4  11   11.97    1.67
  -2   4  11   13.46    1.84
  -2   4  11   11.50    1.49
  -2   4  11   13.06    1.41
  -2   4  11   13.76    1.51
   2  -4  11   10.55    2.51
   2  -4  11   11.56    1.25
   2  -4  11   11.28    1.30
  -2   4  11    9.40    1.37
   2  -4  11   12.24    1.42
  -2   4  11   13.03    1.66
  -2   4  11   12.12    1.38
  -2   4  11   10.98    1.46
   2  -4  10   60.33    2.95
  -2   4  10   69.51    3.48
   2  -4  10   63.14    3.95
  -2   4  10   62.21    4.03
  -2   4  10   72.16    4.03
  -2   4  10   66.50    3.53
   2  -4  10   64.51    6.09
   2  -4  10   71.54    3.32
   2  -4  10   62.77    3.52
   2  -4  10   68.26    3.57
  -2   4  10   70.14    3.81
  -2   4  10   62.09    3.56
   2  -4  10   62.71    3.31
  -2   4  10   68.18    3.74
   2  -4   9   75.27    3.79
   2  -4   9   80.86    3.85
   2  -4   9   84.42    3.81
   2  -4   9   80.03    4.04
  -2   4   9   69.64    3.77
  -2   4   9   75.23    3.75
   2  -4   9   71.42    6.24
   2  -4   9   70.00    4.11
   2  -4   9   78.37    3.91
   2  -4   8  118.62    7.76
   2  -4   8  111.23    4.78
   2  -4   8  113.79    4.87
   2  -4   8   98.61    5.70
  -2  -4  -7  198.51    9.16
   2  -4   7  203.79    7.31
   2  -4   7  212.51   10.48
   2  -4   7  192.75    7.17
  -2   4   7  187.87    8.84
   2  -4   6  159.43    8.36
   2  -4   6  152.54    5.71
  -2   4   6  153.09    9.10
   2  -4   6  156.47    5.80
  -2   4   6  149.64    7.59
   2  -4   5  435.22   16.19
   2  -4   5  440.15   16.60
  -2   4   5  430.98   17.46
  -2   4   5  431.61   16.27
  -2   4   4   83.74    5.18
   2  -4   4   76.56    4.85
   2  -4   4   79.18    5.02
   2   4  -4   76.89    5.09
  -2   4   4   86.45    5.62
   2   4  -3   66.57    4.69
   2  -4   3   81.22    4.54
  -2   4   3   67.67    4.59
   2  -4   3   71.88    4.71
  -2   4   3   71.21    4.84
   2  -4   2  446.47   15.64
   2   4  -2  452.41   16.74
  -2   4   2  461.10   16.72
   2  -4   2  442.45   16.63
   2   4  -1  142.20    7.15
  -2   4   0  115.57    6.19
   2  -4   0  121.85    6.24
   2   4   0  120.28    6.23
  -2   4   0  103.89    3.61
  -2   4  -1  143.15    7.39
   2  -4  -1  149.41    7.39
   2   4   1  156.33    7.09
   2   4   2  430.38   16.37
   2   4   2  418.36   15.34
  -2   4  -2  472.26   16.63
   2  -4  -2  451.08   16.51
   2   4   2  464.07   16.39
   2   4   3   67.86    4.62
   2  -4  -3   74.63    4.76
   2   4   3   68.60    4.21
   2   4   3   77.44    4.94
  -2   4  -3   71.88    4.66
  -2   4  -4   76.78    4.97
   2   4   4   76.09    4.76
   2  -4  -4   84.78    5.12
   2   4   4   79.71    5.02
   2   4   4   83.60    5.57
  -2   4  -5  438.26   16.44
   2   4   5  439.29   16.59
   2  -4  -5  445.05   16.44
   2   4   6  148.06    5.62
   2   4   6  156.23    8.18
  -2   4  -6  151.53    7.62
  -2  -4   6  157.36    5.75
   2   4   7  197.84    7.17
   2   4   7  207.65   10.29
  -2   4  -7  199.63    9.06
  -2  -4   7  205.03    7.29
  -2  -4   7  177.73    8.70
   2   4   8  113.42    4.77
   2   4   8  112.99    7.56
  -2  -4   8  116.88    4.91
  -2  -4   8  100.04    5.69
  -2  -4   9   82.61    3.95
   2   4   9   86.80    6.67
  -2  -4   9   73.90    3.71
  -2  -4   9   77.70    3.90
  -2  -4   9   77.42    3.79
   2   4   9   72.60    3.58
   2   4   9   70.92    3.29
  -2  -4  10   63.83    3.75
  -2  -4  10   65.99    3.61
   2   4  10   62.79    3.75
   2   4  10   59.26    2.98
   2   4  10   66.27    3.38
   2   4  10   61.80    3.60
  -2  -4  10   61.52    3.43
   2   4  10   66.29    3.60
   2   4  10   68.77    6.22
  -2  -4  10   60.78    3.38
   2   4  10   56.51    3.56
   2   4  10   64.99    3.60
   2   4  10   67.53    3.88
   2   4  10   54.25    3.34
  -2  -4  11   10.90    1.44
  -2  -4  11   14.06    1.49
   2   4  11    9.36    2.34
   2   4  11   11.70    1.56
   2   4  11   11.06    1.48
   2   4  11   12.77    1.24
   2   4  11   10.17    1.30
  -2  -4  11   12.41    1.44
   2   4  11   13.57    1.58
  -2  -4  11   14.60    1.65
   2   4  11   11.31    1.43
   2   4  11    9.91    1.44
   2   4  11   11.29    1.62
   2   4  11   10.98    1.49
   2   4  11   11.13    1.38
  -2  -4  12  171.98    7.08
   2   4  12  164.71    6.35
   2   4  12  157.62    7.06
  -2  -4  12  172.69    7.24
   2   4  12  161.61    6.69
   2   4  12  163.83    7.30
   2   4  12  171.43    7.17
   2   4  12  156.31   10.60
  -2  -4  12  165.95    6.86
   2   4  12  169.32    7.01
   2   4  12  157.35    7.20
  -2  -4  12  172.93    7.43
  -2  -4  12  168.25    7.15
  -2  -4  13   11.67    1.61
   2   4  13   14.37    1.60
   2   4  13   14.36    1.72
   2   4  13   13.27    1.66
   2   4  13   14.95    1.86
   2   4  13   13.40    1.64
  -2  -4  13   15.93    1.65
   2   4  13   13.71    1.34
  -2  -4  13   15.66    1.75
   2   4  13   15.93    1.61
   2   4  13   16.66    1.91
  -2  -4  13   13.59    1.53
  -2  -4  13   18.50    1.99
  -2  -4  13   17.08    1.73
  -2  -4  14   97.50    4.72
   2   4  14   96.48    4.77
   2   4  14  104.96    5.35
  -2  -4  14  104.65    5.07
   2   4  14  104.61    4.39
  -2  -4  14  101.05    5.24
   2   4  14   94.65    4.52
   2   4  14  101.00    5.20
   2   4  14   99.70    5.01
   2   4  14   95.58    4.66
   2   4  14  100.80    5.05
  -2  -4  14   94.94    4.89
  -2  -4  14  100.16    5.16
   2   4  15   59.08    3.40
  -2  -4  15   71.18    3.59
   2   4  15   61.15    3.80
   2   4  15   69.82    3.24
  -2  -4  15   72.12    3.82
  -2  -4  15   68.85    3.96
   2   4  15   62.09    3.28
   2   4  15   64.58    3.73
   2   4  15   62.94    3.82
  -2  -4  15   69.20    3.91
  -2  -4  15   67.63    3.70
  -2  -4  16   14.21    1.56
   2   4  16    9.87    1.34
  -2  -4  16   10.05    1.19
  -2  -4  16   10.24    1.34
   2   4  16   10.24    1.31
  -2  -4  16   10.10    1.24
  -2  -4  17   89.61    3.78
  -2  -4  17   82.25    4.11
  -2  -4  17   91.35    4.11
  -2  -4  17   86.19    3.82
  -2  -4  17   87.14    4.04
  -2  -4  18   17.41    1.19
  -2  -4  18   15.80    1.32
  -2  -4  18   15.75    1.15
  -2  -4  18   15.42    1.20
  -2  -4  19   29.81    1.48
  -2   5  19    3.51    0.46
  -2   5  19    3.05    0.41
  -2   5  18   10.11    1.12
   2  -5  18   12.72    0.85
  -2   5  17   36.36    2.61
  -2   5  17   33.44    2.21
   2  -5  17   38.94    1.93
  -2   5  16  155.11    6.40
  -2   5  16  153.81    6.65
   2  -5  16  154.03    5.71
  -2   5  15   31.94    2.23
   2  -5  15   35.56    2.18
  -2   5  15   32.07    2.81
  -2   5  15   31.88    2.71
   2  -5  15   36.54    2.40
  -2   5  15   37.89    2.73
   2  -5  15   30.68    2.51
  -2   5  15   34.01    2.12
  -2   5  14   86.57    4.68
   2  -5  14   84.22    3.89
   2  -5  14   82.82    3.93
  -2   5  14   77.71    4.21
   2  -5  14   84.66    4.91
   2  -5  14   80.98    4.57
  -2   5  14   82.21    4.87
  -2   5  14   83.28    4.68
  -2   5  14   91.37    4.04
   2  -5  14   85.92    4.37
  -2   5  14   86.55    4.22
  -2   5  13   84.25    4.19
   2  -5  13   80.09    3.90
  -2   5  13   85.74    4.65
  -2   5  13   82.76    4.41
   2  -5  13   91.23    4.12
  -2   5  13   82.53    4.84
   2  -5  13   83.93    5.01
   2  -5  13   78.27    4.58
  -2   5  13   86.31    5.04
  -2   5  13   85.23    4.92
  -2   5  13   88.04    4.09
   2  -5  13   86.65    4.49
  -2   5  13   82.95    4.25
  -2   5  12   73.19    3.81
   2  -5  12   70.81    3.56
  -2   5  12   72.04    4.01
  -2   5  12   75.85    4.28
   2  -5  12   73.96    3.74
  -2   5  12   66.06    4.34
  -2   5  12   72.36    3.83
   2  -5  12   71.94    4.56
   2  -5  12   67.57    4.15
   2  -5  12   71.69    3.87
   2  -5  12   78.81    4.05
  -2   5  12   69.21    4.52
  -2   5  12   76.65    3.71
   2  -5  12   72.01    4.03
  -2   5  11   44.49    2.68
  -2   5  11   45.56    3.02
   2  -5  11   44.33    3.43
  -2   5  11   47.84    3.46
  -2   5  11   41.10    2.76
   2  -5  11   50.26    5.31
  -2   5  11   46.85    2.84
   2  -5  11   45.07    2.64
   2  -5  11   43.52    2.69
  -2   5  11   50.09    3.28
   2  -5  11   48.41    3.09
   2  -5  11   49.86    2.95
   2  -5  11   45.33    2.92
  -2   5  11   43.45    3.10
  -2   5  10  212.26    8.04
   2  -5  10  231.80   12.47
  -2   5  10  224.28    8.29
   2  -5  10  222.60    8.03
   2  -5  10  222.63    8.16
  -2   5  10  220.26    8.80
   2  -5  10  234.73    8.82
   2  -5  10  226.67    8.49
   2  -5  10  226.15    8.35
  -2   5  10  240.77    9.34
  -2   5  10  218.04    8.60
   2  -5  10  211.83    9.17
   2  -5  10  216.43    8.52
   2  -5   9  251.95   10.38
  -2   5   9  279.96   10.16
   2  -5   9  267.72    9.75
   2  -5   9  277.11    9.66
   2  -5   9  281.89    9.39
  -2   5   9  269.98    9.98
   2  -5   9  273.12   10.06
   2  -5   9  266.04   13.42
  -2   5   9  269.54    9.62
   2  -5   8  279.78   10.02
   2  -5   8  266.94   13.08
  -2  -5  -7  315.38   13.07
   2  -5   7  307.59   10.57
   2  -5   7  313.21   13.71
   2  -5   7  295.42   10.24
   2  -5   6  797.53   24.54
   2  -5   6  873.63   28.36
  -2  -5  -6  887.56   28.51
   2  -5   6  851.69   27.89
  -2   5   6  843.27   28.07
  -2   5   6  848.60   30.02
   2  -5   5  557.88   20.41
   2  -5   5  570.66   20.73
  -2   5   5  567.20   21.93
  -2   5   5  561.41   20.90
   2   5  -5  584.31   21.22
   2  -5   4  620.80   21.53
  -2   5   4  623.61   22.91
   2  -5   4  624.33   22.33
   2   5  -4  636.45   22.56
  -2   5   4  605.85   22.29
   2  -5   3    8.61    1.35
   2  -5   3    3.16    1.11
  -2   5   3    3.04    1.14
   2   5  -3    9.50    1.72
  -2   5   3    1.96    0.93
   2  -5   2  493.74   17.27
  -2   5   2  517.61   18.62
   2  -5   2  526.54   19.09
  -2   5   2  524.99   19.15
   2   5  -2  502.89   18.91
  -2   5   1  204.69    6.76
   2   5  -1  201.84    9.64
   2  -5   1  212.11    8.10
  -2   5   0  287.48    9.17
   2  -5   0  285.18   12.10
  -2   5   0  283.46   12.21
   2   5   0  265.49   11.91
   2  -5  -1  215.28    9.99
   2   5   1  233.57    9.76
  -2   5  -1  228.08   10.24
   2   5   1  206.61    8.29
   2   5   2  505.03   17.32
   2   5   2  554.24   19.17
   2  -5  -2  527.88   19.14
   2   5   2  486.10   18.87
  -2   5  -2  512.86   19.14
   2   5   3    5.85    1.08
   2  -5  -3   11.71    1.87
   2   5   3    2.73    1.07
   2   5   3    8.27    1.62
  -2   5  -3    1.29    0.74
   2   5   4  618.64   21.50
   2   5   4  659.16   23.67
   2  -5  -4  625.64   22.53
  -2   5  -4  649.98   22.74
   2   5   4  609.17   22.41
   2   5   5  552.08   20.15
   2  -5  -5  567.68   20.72
   2   5   5  565.07   22.23
  -2   5  -5  590.39   20.97
   2   5   5  561.39   20.75
   2   5   6  815.13   24.90
   2   5   6  867.03   28.52
   2  -5  -6  834.01   28.22
  -2  -5   6  804.54   28.08
  -2   5  -6  805.41   24.86
  -2   5  -6  857.82   28.40
  -2   5  -7  301.33   12.88
  -2  -5   7  296.62   10.48
   2   5   7  314.62   10.29
   2   5   7  303.74   13.45
  -2  -5   7  295.45   12.67
  -2  -5   8  275.07    9.77
  -2  -5   8  250.45   11.25
   2   5   8  288.39   13.07
  -2  -5   8  264.64    9.32
   2   5   9  267.43   13.21
  -2  -5   9  251.25    9.27
   2   5   9  278.15   10.13
  -2  -5   9  262.47    9.22
   2   5   9  241.10    8.82
   2   5   9  255.91    9.28
   2   5   9  259.70    9.71
   2   5   9  261.24   10.02
   2   5   9  278.40    9.68
  -2  -5   9  279.20    9.99
  -2  -5   9  264.36    9.63
   2   5   9  284.15   10.32
  -2  -5   9  281.27    9.92
  -2  -5  10  226.01    8.17
   2   5  10  221.97   12.03
  -2  -5  10  202.46    7.86
   2   5  10  212.35    7.65
   2   5  10  211.37    8.56
   2   5  10  212.01    8.02
  -2  -5  10  213.28    8.44
  -2  -5  10  229.88    8.47
   2   5  10  198.65    8.20
   2   5  10  222.01    8.98
  -2  -5  10  234.99    8.70
  -2  -5  10  208.80    8.34
   2   5  10  226.21    8.89
   2   5  10  214.77    8.43
  -2  -5  10  233.54    8.65
  -2  -5  11   47.28    3.13
   2   5  11   51.64    5.33
  -2  -5  11   45.06    2.76
  -2  -5  11   44.18    2.68
   2   5  11   45.03    2.49
   2   5  11   42.67    3.05
   2   5  11   42.90    2.69
  -2  -5  11   41.42    2.91
   2   5  11   46.29    3.00
  -2  -5  11   46.77    2.98
   2   5  11   43.07    3.25
   2   5  11   40.48    3.10
   2   5  11   42.18    3.12
   2   5  11   45.38    2.98
   2   5  11   40.50    2.95
  -2  -5  12   77.47    4.28
   2   5  12   74.89    4.47
   2   5  12   72.75    4.38
   2   5  12   69.49    4.01
  -2  -5  12   75.14    3.80
  -2  -5  12   69.93    3.70
   2   5  12   76.38    3.52
  -2  -5  12   80.28    4.13
   2   5  12   72.03    4.19
   2   5  12   64.32    3.61
  -2  -5  12   73.71    4.10
  -2  -5  12   71.29    4.01
   2   5  12   76.59    4.39
   2   5  12   68.99    3.92
   2   5  12   71.17    4.02
  -2  -5  13   92.51    4.77
   2   5  13   82.69    4.83
  -2  -5  13   93.00    4.32
   2   5  13   97.81    5.17
  -2  -5  13   95.58    4.39
   2   5  13   87.78    3.94
  -2  -5  13   95.24    4.63
   2   5  13   84.54    4.17
   2   5  13   80.37    4.59
  -2  -5  13   85.67    4.59
   2   5  13   82.18    4.49
   2   5  13   80.98    4.31
  -2  -5  13   87.90    4.52
   2   5  13   86.96    4.44
   2   5  13   87.62    4.82
  -2  -5  14   96.90    4.65
   2   5  14   85.23    4.65
   2   5  14   81.80    4.20
   2   5  14   77.72    4.33
  -2  -5  14   94.99    4.48
   2   5  14   79.97    3.98
  -2  -5  14   86.16    4.79
   2   5  14   88.12    4.47
  -2  -5  14   90.85    4.25
   2   5  14   86.56    4.79
  -2  -5  14   83.73    4.33
  -2  -5  14   90.79    4.65
   2   5  15   39.79    2.83
   2   5  15   34.24    2.39
  -2  -5  15   31.26    2.60
  -2  -5  15   36.10    2.32
  -2  -5  15   35.66    2.56
  -2  -5  15   33.05    2.33
   2   5  15   32.37    2.42
   2   5  16  143.18    5.95
   2   5  16  142.22    6.20
  -2  -5  16  154.17    5.77
  -2  -5  16  146.91    5.77
  -2  -5  16  141.24    6.22
  -2  -5  16  152.90    6.09
  -2  -5  17   37.76    2.06
  -2  -5  17   35.57    2.01
  -2  -5  17   41.36    2.32
  -2  -5  17   38.34    2.38
  -2  -5  18   11.21    0.81
  -2  -5  18   11.73    1.01
  -2  -5  19    3.86    0.42
   2  -6  18   12.62    0.72
   2  -6  17   14.13    0.99
  -2   6  17   12.38    1.21
  -2   6  16  134.18    5.54
  -2   6  16  121.14    5.66
  -2   6  16  119.60    4.95
   2  -6  16  130.55    4.77
  -2   6  15   28.09    2.05
   2  -6  15   26.27    1.78
  -2   6  15   32.70    2.66
   2  -6  15   25.08    2.23
  -2   6  15   31.71    2.45
   2  -6  15   29.46    2.50
  -2   6  14  105.01    5.25
  -2   6  14  103.46    5.14
  -2   6  14   93.00    4.48
   2  -6  14   99.79    4.33
   2  -6  14   97.96    5.36
  -2   6  14   99.80    5.36
   2  -6  14   95.48    5.08
   2  -6  14  103.03    4.89
  -2   6  14  101.77    4.73
  -2   6  14  101.41    5.52
   2  -6  14  104.77    4.71
  -2   6  14   88.37    4.89
   2  -6  14  104.61    4.77
  -2   6  13  117.56    5.93
   2  -6  13  127.93    5.22
  -2   6  13  119.99    5.44
  -2   6  13  111.31    6.15
   2  -6  13  130.18    6.53
  -2   6  13  123.89    5.41
  -2   6  13  111.62    6.16
   2  -6  13  124.17    6.03
   2  -6  13  135.54    5.71
  -2   6  13  134.91    6.64
   2  -6  13  127.64    5.54
  -2   6  13  120.61    4.99
   2  -6  13  130.81    5.83
  -2   6  13  117.82    5.47
   2  -6  12  279.55    9.49
  -2   6  12  252.18    9.68
  -2   6  12  264.19   10.42
   2  -6  12  264.73    9.47
   2  -6  12  254.00   10.81
  -2   6  12  243.70   10.63
   2  -6  12  272.53    9.75
   2  -6  12  270.00    9.88
  -2   6  12  256.71   10.89
  -2   6  12  268.87   10.95
  -2   6  12  278.01    9.78
  -2   6  12  257.47    9.40
  -2   6  12  254.10    9.14
   2  -6  12  257.23   10.04
  -2   6  11  276.38   10.01
   2  -6  11  275.67   11.62
  -2   6  11  297.36   11.75
   2  -6  11  293.46   10.56
   2  -6  11  299.06   10.78
  -2   6  11  298.33   10.36
   2  -6  11  319.36   10.41
   2  -6  11  298.58   10.34
  -2   6  11  291.14   10.65
  -2   6  11  278.65   11.14
   2  -6  11  302.01   10.99
  -2   6  11  275.18   11.55
  -2   6  11  304.49   10.67
   2  -6  11  298.07   11.17
   2  -6  10  139.51    6.39
  -2   6  10  135.82    5.64
   2  -6  10  145.75    9.09
   2  -6  10  145.78    5.68
   2  -6  10  141.99    5.69
  -2   6  10  142.54    6.50
  -2   6  10  136.65    6.30
  -2   6  10  130.75    6.70
   2  -6  10  144.92    5.90
   2  -6  10  138.54    5.98
  -2   6  10  145.61    6.34
   2  -6  10  132.99    6.25
  -2   6  10  138.55    5.96
  -2   6  10  136.79    6.75
   2  -6  10  133.00    6.76
  -2   6   9   22.99    1.76
   2  -6   9   22.77    3.22
   2  -6   9   24.27    1.79
  -2   6   9   27.41    2.26
   2  -6   9   27.71    2.53
   2  -6   9   27.81    1.89
   2  -6   9   26.74    1.96
   2  -6   9   27.00    2.05
   2  -6   9   26.85    2.24
   2  -6   8   66.56    3.67
   2  -6   8   68.16    3.38
   2  -6   8   69.64    3.51
  -2   6   8   70.09    3.78
   2  -6   8   75.24    3.34
  -2   6   8   62.86    3.61
  -2   6   8   68.85    3.29
   2  -6   8   64.25    5.32
  -2   6   7   53.85    2.76
   2  -6   7   54.41    3.13
  -2  -6  -7   60.02    4.97
   2  -6   7   55.29    4.66
  -2   6   7   59.65    2.82
   2  -6   6   25.56    2.86
   2   6  -6   24.95    3.13
   2  -6   6   27.13    3.14
  -2   6   6   23.40    3.44
  -2  -6  -6   21.46    2.98
  -2   6   6   23.46    1.64
   2  -6   5   69.23    4.75
  -2   6   5   80.79    5.78
  -2   6   5   76.78    6.15
   2   6  -5   75.37    5.72
  -2  -6  -5   71.75    5.60
   2  -6   5   81.11    5.66
  -2   6   5   75.48    3.42
   2  -6   4  869.15   28.15
  -2   6   4  862.36   30.41
   2   6  -4  860.03   29.94
  -2  -6  -4  916.23   30.38
   2  -6   4  872.05   29.95
  -2   6   4  826.98   26.01
  -2   6   4  848.05   30.08
   2  -6   3  645.89   22.16
  -2   6   3  704.67   24.46
  -2   6   3  661.51   20.72
   2   6  -3  711.40   24.65
   2  -6   3  682.34   24.47
  -2   6   3  660.45   24.50
   2  -6   2  626.73   21.20
  -2   6   2  643.38   20.15
  -2   6   2  668.92   23.28
   2   6  -2  679.52   23.94
   2  -6   2  679.84   23.97
  -2   6   2  658.65   24.09
  -2   6   1  309.71   10.35
  -2   6   1  305.01   12.56
   2   6  -1  321.09   13.64
   2  -6   1  321.02   11.21
   2  -6   0  146.75    5.96
   2   6   0  139.87    5.83
  -2   6   0  147.06    5.55
  -2   6   0  150.04    5.59
   2   6   0  145.30    7.37
   2   6   0  150.58    8.22
   2  -6   0  154.43    8.24
  -2   6   0  147.18    8.25
  -2   6  -1  311.92   10.70
   2   6   1  358.92   13.66
   2  -6  -1  335.43   14.01
   2   6   1  320.53   11.35
  -2   6  -1  335.06   14.17
   2   6   2  633.65   21.31
   2   6   2  728.16   24.24
  -2   6  -2  648.31   20.42
   2   6   2  655.97   24.03
   2  -6  -2  686.64   24.14
  -2   6  -2  690.41   24.29
   2   6   3  664.61   22.15
   2   6   3  720.60   25.15
  -2   6  -3  666.71   20.84
   2   6   3  663.08   24.43
   2  -6  -3  688.56   24.50
  -2   6  -3  675.51   24.59
   2   6   4  857.69   28.07
   2   6   4  900.97   31.41
   2   6   4  849.46   30.00
  -2  -6   4  853.65   29.94
   2  -6  -4  863.56   30.02
  -2   6  -4  845.52   26.19
  -2   6  -4  905.64   30.33
   2   6   5   76.73    4.85
   2   6   5   73.17    5.50
   2   6   5   66.00    6.02
  -2  -6   5   80.77    5.68
   2  -6  -5   78.63    5.64
  -2   6  -5   73.81    3.38
  -2   6  -5   72.94    5.53
  -2   6  -6   23.62    1.65
   2  -6  -6   26.17    3.09
   2   6   6   24.63    2.76
   2   6   6   21.64    1.49
  -2  -6   6   23.45    2.96
   2   6   6   23.92    3.01
  -2   6  -6   26.19    3.12
  -2  -6   7   59.88    4.77
   2   6   7   59.03    4.67
  -2  -6   7   52.25    2.66
  -2  -6   7   57.00    3.17
  -2  -6   8   57.13    4.72
   2   6   8   67.95    3.78
  -2  -6   8   68.16    3.14
   2   6   8   61.23    3.18
   2   6   8   69.68    3.67
   2   6   8   64.64    5.22
  -2  -6   8   60.69    3.07
   2   6   8   64.14    3.76
  -2  -6   8   68.81    3.66
  -2  -6   9   25.34    2.05
   2   6   9   32.16    2.57
   2   6   9   26.91    2.08
  -2  -6   9   26.47    1.84
   2   6   9   30.00    2.42
   2   6   9   24.47    1.90
   2   6   9   24.14    2.12
   2   6   9   28.60    2.40
  -2  -6   9   27.28    1.89
   2   6   9   25.24    3.33
  -2  -6   9   28.73    2.22
  -2  -6   9   26.70    2.21
   2   6  10  134.66    8.63
  -2  -6  10  130.22    5.45
   2   6  10  140.12    6.39
  -2  -6  10  136.03    5.46
   2   6  10  129.72    6.20
   2   6  10  118.25    5.44
   2   6  10  134.14    6.01
   2   6  10  138.38    6.38
  -2  -6  10  147.73    5.87
   2   6  10  130.63    5.81
  -2  -6  10  141.18    6.02
   2   6  10  143.87    6.57
  -2  -6  10  141.83    6.27
   2   6  11  290.93   10.66
   2   6  11  305.36   11.26
   2   6  11  279.13   10.45
  -2  -6  11  299.70   10.56
   2   6  11  301.46   11.36
  -2  -6  11  292.22   10.67
  -2  -6  11  291.94   10.08
  -2  -6  11  273.59    9.99
   2   6  11  280.32   10.95
  -2  -6  11  298.89   10.41
   2   6  11  269.74   10.08
   2   6  11  270.39   11.02
  -2  -6  11  267.55   10.64
  -2  -6  11  295.60   10.95
  -2  -6  12  267.16    9.82
   2   6  12  250.21   10.26
  -2  -6  12  256.75    9.16
  -2  -6  12  251.07    9.35
   2   6  12  235.79    9.08
   2   6  12  249.84   10.01
  -2  -6  12  262.08    9.92
   2   6  12  247.52    9.56
  -2  -6  12  249.60    9.07
   2   6  12  251.59   10.00
   2   6  12  253.20    9.64
   2   6  12  261.58   10.21
  -2  -6  12  265.24    9.60
  -2  -6  13  126.67    5.56
   2   6  13  122.59    5.95
   2   6  13  115.62    5.19
  -2  -6  13  116.88    5.34
  -2  -6  13  137.70    6.01
   2   6  13  120.14    5.60
  -2  -6  13  128.46    5.33
   2   6  13  119.75    5.76
  -2  -6  13  128.45    5.82
   2   6  13  124.71    6.08
   2   6  13  132.88    5.75
  -2  -6  14  113.08    5.08
   2   6  14   99.51    5.09
   2   6  14   98.57    4.62
   2   6  14   92.63    4.62
  -2  -6  14   96.75    4.43
  -2  -6  14  100.75    5.12
  -2  -6  14   99.44    4.44
   2   6  14   93.54    5.05
   2   6  14   88.07    4.82
  -2  -6  14   97.08    4.79
  -2  -6  14   98.58    4.55
   2   6  15   22.97    1.93
  -2  -6  15   26.01    1.88
  -2  -6  15   30.74    2.21
   2   6  15   25.41    2.15
  -2  -6  15   24.89    2.18
   2   6  15   24.82    2.02
  -2  -6  15   27.35    1.90
   2   6  15   24.94    2.21
   2   6  16  118.82    5.53
  -2  -6  16  138.76    5.16
  -2  -6  16  142.97    5.47
  -2  -6  16  128.54    5.57
  -2  -6  16  130.41    5.01
  -2  -6  17   13.34    1.25
  -2  -6  17   12.95    1.22
  -2  -6  17   11.13    0.90
  -2  -6  18   13.30    1.03
  -2   7  18    4.48    0.56
   2  -7  17   88.23    3.04
  -2   7  17   83.43    3.57
  -2   7  17   81.98    3.82
  -2   7  16   66.50    3.65
   2  -7  16   73.68    2.90
  -2   7  16   68.03    3.21
  -2   7  16   73.71    3.58
  -2   7  15   24.95    2.09
   2  -7  15   23.66    1.55
  -2   7  15   24.65    2.28
   2  -7  15   24.43    2.14
   2  -7  15   22.75    2.04
   2  -7  15   25.65    1.92
  -2   7  15   22.77    1.79
   2  -7  14   20.91    1.56
  -2   7  14   20.58    2.22
  -2   7  14   23.73    2.39
   2  -7  14   23.59    1.90
  -2   7  14   20.10    2.15
   2  -7  14   20.29    2.19
   2  -7  14   21.33    2.12
  -2   7  14   19.91    2.04
  -2   7  14   23.35    2.18
   2  -7  14   20.70    1.87
  -2   7  14   21.10    1.83
  -2   7  13  136.68    7.01
  -2   7  13  132.96    5.86
  -2   7  13  140.43    6.86
   2  -7  13  137.64    6.99
   2  -7  13  156.94    6.32
  -2   7  13  143.80    7.20
   2  -7  13  161.45    6.24
  -2   7  13  153.32    6.84
   2  -7  13  147.07    5.72
   2  -7  13  149.44    6.48
  -2   7  13  146.43    6.22
  -2   7  12  310.53   10.87
  -2   7  12  305.53   12.27
   2  -7  12  327.73   11.12
   2  -7  12  309.04   10.84
  -2   7  12  303.65   11.90
   2  -7  12  307.71   12.19
   2  -7  12  299.21   11.26
  -2   7  12  309.55   11.76
  -2   7  12  272.53   10.44
  -2   7  11    6.75    1.42
  -2   7  11    6.07    1.06
  -2   7  11    5.33    0.82
   2  -7  11    7.01    1.08
   2  -7  11    5.65    0.91
  -2   7  11    3.89    1.06
  -2   7  11    4.48    1.04
   2  -7  11    7.43    1.38
  -2   7  11    5.67    0.93
  -2   7  11    5.71    1.28
   2  -7  11    6.45    1.08
   2  -7  11    7.62    1.30
   2  -7  11    5.86    1.11
   2  -7  11    5.30    1.31
   2  -7  10   11.87    1.59
  -2   7  10   11.70    1.68
   2  -7  10   13.11    1.85
   2  -7  10    7.54    1.11
   2  -7  10   10.49    1.31
  -2   7  10    8.80    1.39
   2  -7  10    8.29    1.05
  -2   7   9   20.37    1.99
   2   7  -9   22.93    1.93
   2  -7   9   23.35    1.83
   2  -7   9   20.25    1.79
   2  -7   9   18.80    2.24
  -2   7   9   18.96    2.11
   2  -7   9   22.98    2.14
  -2   7   9   21.93    2.10
   2  -7   8  172.11    9.38
   2  -7   8  183.53    7.61
  -2   7   8  190.41    7.62
   2   7  -8  188.45    7.36
   2  -7   8  188.68    7.05
   2  -7   8  185.37    7.14
  -2   7   8  178.13    7.46
   2  -7   7  124.70    7.86
  -2   7   7  127.38    5.30
  -2   7   7  140.63    5.89
   2  -7   7  131.25    7.46
   2   7  -7  147.13    8.78
  -2   7   7  132.42    5.80
  -2   7   7  131.41    6.00
   2  -7   7  137.82    5.38
   2  -7   7  132.65    5.40
   2  -7   7  130.19    5.83
  -2  -7  -7  137.01    8.46
   2   7  -6  310.94   14.22
  -2  -7  -6  304.19   14.15
   2  -7   6  280.86   13.40
  -2   7   6  308.60   15.03
   2  -7   6  294.10   12.28
  -2   7   6  285.96   10.06
  -2  -7  -5   48.47    4.73
   2  -7   5   46.49    4.47
  -2   7   5   42.67    4.60
   2   7  -5   45.77    4.65
   2  -7   5   44.28    3.48
  -2   7   5   44.82    2.57
   2  -7   4   10.39    1.53
   2  -7   4   13.61    2.37
  -2  -7  -4    9.96    2.14
   2   7  -4   12.23    2.32
  -2   7   4   14.10    2.46
  -2   7   4   11.76    1.22
  -2   7   4   12.13    2.34
  -2  -7  -3  782.29   28.11
   2  -7   3  773.32   27.89
   2   7  -3  753.99   27.89
  -2   7   3  758.63   27.50
  -2   7   3  752.79   23.64
  -2   7   3  791.00   28.29
  -2   7   2  773.39   26.85
   2   7  -2  777.35   27.87
  -2   7   2  773.47   27.94
  -2   7   2  751.53   23.44
  -2  -7  -2  742.28   27.76
   2  -7   2  732.81   27.49
  -2   7   1  442.61   13.93
  -2   7   1  427.33   16.29
   2   7  -1  424.13   17.62
   2   7  -1  388.51   13.41
  -2  -7  -1  438.64   17.71
   2   7   0 1623.46   48.55
  -2   7   0 1542.36   45.31
   2   7   0 1493.43   49.59
  -2   7   0 1522.91   49.88
  -2   7   0 1441.47   45.01
  -2  -7   0 1513.65   49.62
   2  -7   0 1508.59   49.54
   2   7   1  469.64   17.17
   2   7   1  389.33   13.53
  -2   7  -1  466.04   18.05
  -2   7  -1  425.29   13.70
   2  -7  -1  410.04   17.32
  -2  -7   2  763.53   27.30
   2  -7  -2  759.03   27.31
   2   7   2  769.38   27.04
  -2   7  -2  747.78   23.02
  -2   7  -2  800.85   27.66
   2   7   2  694.65   23.19
   2   7   2  755.82   27.63
  -2   7  -3  745.74   27.47
  -2   7  -3  740.83   23.03
   2   7   3  708.94   23.67
   2   7   3  775.51   27.57
   2  -7  -3  768.81   27.31
  -2  -7   3  769.39   27.49
   2   7   4   12.51    2.33
  -2   7  -4   11.68    2.31
   2   7   4   14.35    1.72
  -2   7  -4   12.93    1.28
   2  -7  -4   14.29    2.48
  -2  -7   4   12.42    2.33
  -2   7  -5   42.49    2.49
  -2  -7   5   45.38    4.42
   2  -7  -5   45.78    4.44
   2   7   5   46.99    4.54
   2   7   5   43.91    3.37
  -2   7  -6  293.28    9.83
   2   7   6  279.86   11.74
  -2  -7   6  264.56   13.00
   2  -7  -6  258.15   12.91
   2   7   6  284.71   13.46
   2  -7  -7  136.27    8.17
   2   7   7  131.80    5.97
  -2  -7   7  129.46    5.78
   2   7   7  127.46    5.85
   2   7   7  128.13    6.05
  -2  -7   7  127.17    7.95
   2   7   7  133.45    5.80
   2   7   7  132.40    7.31
   2   7   7  126.69    8.06
  -2  -7   8  172.44    9.63
   2   7   8  192.37    7.66
  -2  -7   8  192.88    6.79
   2   7   8  191.85    7.82
   2   7   8  176.74    7.38
   2   7   8  190.15    7.95
   2   7   8  170.63    7.84
  -2  -7   8  181.07    7.01
  -2  -7   8  180.22    7.51
  -2  -7   8  181.46    6.58
   2   7   8  182.17    9.39
   2   7   9   23.36    2.16
  -2  -7   9   23.27    1.67
   2   7   9   20.22    1.94
   2   7   9   17.22    1.63
   2   7   9   21.70    2.17
  -2  -7   9   20.08    1.77
  -2  -7   9   20.09    1.98
   2   7   9   18.89    2.74
  -2  -7   9   20.39    1.51
  -2  -7  10   10.36    1.14
   2   7  10    8.48    1.50
   2   7  10    8.80    1.19
  -2  -7  10    9.06    1.21
   2   7  10    9.41    1.48
   2   7  10    9.54    1.36
  -2  -7  10    8.22    0.97
  -2  -7  10   10.61    1.46
  -2  -7  11    7.19    1.31
   2   7  11    7.84    1.39
  -2  -7  11    6.54    0.97
   2   7  11    5.97    1.20
   2   7  11    8.15    1.44
   2   7  11    7.26    1.14
  -2  -7  11    7.76    1.28
  -2  -7  11    5.51    1.00
  -2  -7  11    6.84    1.07
   2   7  11    7.57    1.22
   2   7  11    6.70    1.28
   2   7  11    6.71    1.33
  -2  -7  12  306.72   10.70
  -2  -7  12  300.33   10.91
   2   7  12  326.51   11.77
  -2  -7  12  296.21   10.43
   2   7  12  298.90   11.52
  -2  -7  12  324.06   11.49
   2   7  12  279.98   10.69
   2   7  12  286.09   11.55
   2   7  12  303.87   11.77
   2   7  12  299.84   11.62
   2   7  12  304.61   11.08
  -2  -7  13  146.89    6.21
   2   7  13  138.48    6.55
  -2  -7  13  157.31    6.64
  -2  -7  13  149.30    5.93
  -2  -7  13  150.37    6.60
  -2  -7  13  148.17    5.82
   2   7  13  144.04    6.72
   2   7  13  133.76    6.45
   2   7  13  150.58    6.28
   2   7  13  139.25    6.63
   2   7  13  135.72    5.99
  -2  -7  14   20.97    1.94
   2   7  14   24.46    1.91
  -2  -7  14   21.60    1.66
  -2  -7  14   20.66    2.14
  -2  -7  14   20.82    2.00
   2   7  14   17.63    1.91
  -2  -7  14   23.74    1.75
   2   7  14   18.92    1.98
  -2  -7  14   21.18    1.83
  -2  -7  15   23.56    1.58
  -2  -7  15   24.43    2.17
  -2  -7  15   26.99    1.77
   2   7  15   21.68    1.96
  -2  -7  15   24.28    1.84
  -2  -7  15   23.98    2.00
   2   7  16   69.36    3.51
  -2  -7  16   68.20    3.54
  -2  -7  16   68.88    2.79
  -2  -7  16   65.11    3.45
  -2  -7  16   72.75    3.44
  -2  -7  17   78.69    3.52
  -2  -7  17   85.27    3.51
  -2  -7  17   86.43    3.65
  -2  -7  18    5.77    0.56
  -2   8  17   74.59    3.19
  -2   8  17   78.68    3.11
  -2   8  16   70.37    3.54
  -2   8  16   80.20    3.72
  -2   8  16   72.21    3.20
  -2   8  16   80.91    3.54
   2  -8  16   71.79    2.68
  -2   8  15   56.57    3.13
   2  -8  15   47.28    2.18
   2  -8  15   48.74    2.99
  -2   8  15   48.00    2.66
   2  -8  15   50.39    2.68
  -2   8  15   48.35    3.13
   2  -8  14   15.08    1.75
  -2   8  14   15.82    1.92
  -2   8  14   15.82    1.54
   2  -8  14   15.82    1.59
   2  -8  14   17.62    1.58
  -2   8  14   15.86    1.92
   2  -8  14   15.46    1.80
  -2   8  14   15.80    1.77
  -2   8  14   15.31    1.69
   2  -8  14   16.44    1.23
  -2   8  13   28.74    2.77
  -2   8  13   24.97    1.91
   2  -8  13   30.85    2.37
  -2   8  13   26.80    2.69
   2  -8  13   28.60    2.13
   2  -8  13   27.01    2.54
  -2   8  13   26.95    2.48
   2  -8  13   28.63    1.79
  -2   8  13   28.18    2.48
  -2   8  12   63.95    4.01
   2  -8  12   55.68    3.56
  -2   8  12   57.33    4.19
  -2   8  12   58.02    3.27
  -2   8  12   58.58    3.73
   2  -8  12   61.84    3.42
   2  -8  12   66.50    3.41
   2  -8  12   58.07    4.11
  -2   8  12   54.87    3.80
   2  -8  11  271.23   10.49
   2  -8  11  254.54    9.07
  -2   8  11  257.30   10.50
  -2   8  11  276.00   10.38
   2  -8  11  253.31   10.90
  -2   8  11  256.80   10.54
   2  -8  11  268.10   10.35
   2  -8  11  259.96   10.15
  -2   8  11  256.97   11.13
  -2   8  11  262.55    9.65
   2  -8  11  255.43    9.62
   2  -8  11  276.70    9.64
  -2   8  10  123.93    5.80
   2  -8  10  119.42    5.93
  -2   8  10  115.97    5.79
   2  -8  10  117.94    6.41
  -2   8  10  113.76    5.99
   2  -8  10  121.53    5.36
   2  -8  10  124.26    5.28
   2  -8   9   25.74    2.03
   2  -8   9   31.76    2.14
   2  -8   9   29.79    2.49
   2  -8   9   26.73    2.70
  -2   8   9   24.38    2.42
  -2   8   9   23.80    2.18
   2   8  -9   25.84    2.18
  -2   8   9   24.06    2.25
   2   8  -8   39.53    2.73
  -2   8   8   42.05    2.90
   2  -8   8   37.41    2.85
  -2   8   8   43.62    2.93
   2  -8   8   34.88    2.39
   2  -8   8   41.27    2.48
  -2   8   7  364.02   12.89
  -2   8   7  401.73   13.60
   2   8  -7  403.89   17.74
  -2   8   7  372.54   13.76
   2  -8   7  356.61   16.57
   2   8  -7  377.00   13.29
  -2   8   7  376.09   13.41
  -2  -8  -7  395.39   17.59
   2  -8   7  385.39   12.85
   2  -8   7  417.82   12.88
  -2   8   6  123.64    5.47
  -2   8   6  139.18    5.87
  -2   8   6  131.16    5.99
   2  -8   6  128.49    8.43
  -2   8   6  122.98    5.65
   2   8  -6  133.32    5.76
  -2  -8  -6  146.31    9.26
   2   8  -6  133.33    8.93
   2  -8   6  141.49    5.30
  -2  -8  -5  615.77   23.78
   2  -8   5  575.87   22.92
  -2   8   5  560.61   18.42
  -2   8   5  596.68   23.69
   2   8  -5  551.66   23.09
  -2  -8  -4  370.78   17.19
   2  -8   4  374.03   16.85
  -2   8   4  375.51   12.73
  -2   8   4  379.59   16.79
   2   8  -4  375.23   17.00
  -2  -8  -3 1405.87   47.75
   2  -8   3 1441.47   47.60
  -2   8   3 1395.10   42.42
  -2   8   3 1415.80   46.84
   2   8  -3 1407.03   47.79
   2   8  -2  835.60   30.75
  -2  -8  -2  806.36   30.58
   2  -8   2  842.61   30.70
  -2   8   2  820.32   25.81
  -2   8   2  829.17   30.88
  -2   8   2  859.12   29.57
  -2  -8  -1   74.68    6.30
  -2   8   1   84.18    5.74
   2   8  -1   84.05    6.64
   2   8   0   42.33    4.62
  -2  -8   0   41.18    4.58
   2  -8   0   46.84    4.72
  -2   8   0   42.27    2.61
  -2   8   0   41.43    4.64
  -2   8   0   43.51    3.82
  -2   8   0   42.11    2.80
   2  -8  -1   83.96    6.49
  -2   8  -1   75.45    3.79
  -2   8  -1   80.30    6.52
  -2   8  -1   77.48    5.10
  -2   8  -1   81.85    4.22
  -2   8  -2  843.14   26.23
   2   8   2  868.40   31.41
  -2   8  -2  888.52   31.49
  -2  -8   2  813.28   30.82
   2  -8  -2  812.60   30.66
  -2  -8   3 1399.89   47.57
   2  -8  -3 1392.68   47.29
  -2   8  -3 1411.45   42.37
   2   8   3 1393.07   47.74
  -2  -8   4  344.13   16.38
   2  -8  -4  373.99   16.70
   2   8   4  381.74   17.08
  -2   8  -4  377.89   12.66
   2   8   5  516.89   17.42
  -2   8  -5  560.62   17.46
  -2  -8   5  550.90   21.99
   2  -8  -5  527.08   21.78
   2   8   5  547.50   22.29
   2   8   5  523.64   17.85
   2   8   6  117.73    5.87
   2   8   6  124.45    5.80
   2   8   6  133.38    5.89
   2   8   6  126.47    5.62
   2   8   6  143.26    9.01
   2   8   6  129.22    5.61
  -2  -8   6  128.50    8.45
  -2   8  -6  135.04    5.48
   2  -8  -6  107.79    7.96
   2   8   7  369.53   13.56
   2   8   7  352.44   13.73
   2   8   7  396.38   13.62
   2   8   7  390.55   17.28
  -2  -8   7  384.03   16.99
   2  -8  -7  370.92   16.89
  -2   8  -7  396.65   12.92
   2   8   7  376.99   13.29
  -2  -8   7  380.77   12.45
  -2  -8   8   40.62    2.33
  -2  -8   8   36.97    2.84
   2   8   8   40.20    3.02
   2   8   8   43.19    3.06
   2   8   9   27.30    2.27
   2   8   9   27.75    2.47
  -2  -8   9   27.25    2.41
  -2  -8   9   21.67    1.69
   2   8   9   24.75    2.41
  -2  -8   9   28.28    2.00
   2   8  10  116.48    5.53
  -2  -8  10  118.81    5.81
   2   8  10  122.22    5.82
  -2  -8  10  115.66    4.81
   2   8  10  113.20    5.90
  -2  -8  10  107.22    4.95
   2   8  11  232.55    9.04
   2   8  11  260.47   10.43
  -2  -8  11  290.85   10.41
  -2  -8  11  252.97    8.95
   2   8  11  262.18   10.17
   2   8  11  247.13   10.12
   2   8  11  257.73    9.72
   2   8  11  250.71   10.20
  -2  -8  11  264.71   10.09
  -2  -8  11  254.27    9.26
   2   8  11  231.31   10.20
  -2  -8  12   53.53    3.44
  -2  -8  12   61.72    3.07
   2   8  12   61.52    3.81
   2   8  12   63.20    3.93
   2   8  12   58.65    3.46
   2   8  12   50.40    3.69
   2   8  12   57.41    3.80
  -2  -8  12   55.95    3.60
  -2  -8  12   58.85    3.24
   2   8  12   54.92    3.82
  -2  -8  13   29.58    2.33
  -2  -8  13   32.09    2.04
   2   8  13   31.74    2.59
  -2  -8  13   32.28    2.49
   2   8  13   25.55    2.38
   2   8  13   24.78    2.36
  -2  -8  13   29.62    2.11
   2   8  13   28.21    2.48
   2   8  14   14.68    1.64
  -2  -8  14   14.07    1.73
  -2  -8  14   15.68    1.61
   2   8  14   13.34    1.62
   2   8  14   16.91    1.76
  -2  -8  14   16.97    1.66
  -2  -8  15   46.17    2.88
   2   8  15   42.56    2.75
  -2  -8  15   49.16    2.72
  -2  -8  16   65.65    3.34
  -2  -8  16   76.12    3.29
  -2  -8  16   75.71    3.51
  -2  -8  17   78.64    3.32
  -2  -8  17   89.25    3.26
  -2   9  17   16.48    0.94
  -2   9  16   14.70    1.17
  -2   9  16   13.69    1.07
  -2   9  15   41.47    2.68
   2  -9  15   51.50    2.82
  -2   9  15   48.84    2.69
  -2   9  15   41.41    2.37
  -2   9  14   31.03    2.59
   2  -9  14   33.12    2.23
  -2   9  14   30.77    2.53
   2  -9  14   37.00    2.17
  -2   9  14   28.26    2.26
  -2   9  14   27.04    2.18
  -2   9  13    3.82    1.15
   2  -9  13    2.51    0.68
  -2   9  13    1.10    0.74
   2  -9  13    2.93    0.76
   2  -9  13    4.38    1.04
  -2   9  13    3.00    0.87
  -2   9  13    3.26    0.91
  -2   9  12  265.82   10.31
  -2   9  12  254.96   10.83
   2  -9  12  270.88    9.40
  -2   9  12  253.45   10.04
   2  -9  12  241.04   10.30
   2  -9  12  256.83    9.87
  -2   9  12  255.75    9.55
   2  -9  12  243.91   10.01
  -2   9  12  274.53   10.12
   2  -9  11   42.46    3.15
  -2   9  11   42.13    3.23
   2  -9  11   43.99    2.73
   2  -9  11   40.40    3.33
  -2   9  11   44.68    3.24
  -2   9  11   45.07    3.75
   2  -9  11   44.97    3.09
   2  -9  11   42.46    3.20
  -2   9  11   41.42    3.04
  -2   9  10  164.70    7.17
   2   9 -10  162.36    6.91
   2  -9  10  167.98    7.40
   2   9 -10  164.30    6.77
   2  -9  10  152.49    6.41
   2  -9  10  153.70    7.65
  -2   9  10  154.50    7.20
  -2   9   9    4.21    1.05
  -2   9   9    3.71    0.98
   2   9  -9    3.80    0.73
  -2   9   9    3.93    0.99
   2   9  -9    2.69    0.77
   2  -9   9    2.28    0.82
   2   9  -9    4.69    0.92
   2  -9   9    3.39    1.12
   2  -9   9    4.50    0.85
   2  -9   8   33.43    2.73
   2   9  -8   38.12    2.31
  -2   9   8   31.05    2.71
   2  -9   8   35.02    2.31
  -2   9   8   30.79    2.60
  -2   9   8   33.74    2.64
   2   9  -8   38.27    2.72
  -2  -9  -7   26.55    3.86
  -2   9   7   22.42    1.91
  -2   9   7   25.42    2.21
   2   9  -7   26.28    1.88
   2   9  -7   20.22    3.41
  -2   9   7   17.83    3.12
   2  -9   7   25.33    1.85
  -2   9   7   22.92    2.28
   2  -9   7   22.14    3.35
  -2   9   7   26.99    2.24
   2   9  -7   27.45    2.23
   2  -9   6    9.12    1.19
   2   9  -6    7.63    1.00
   2   9  -6    8.07    2.16
  -2   9   6    7.42    1.15
   2  -9   6    7.79    2.03
  -2  -9  -6    6.52    2.03
  -2   9   6    5.68    1.03
  -2   9   6    8.96    1.39
   2   9  -6    7.71    1.16
  -2   9   6    8.90    1.23
   2  -9   5   56.59    3.37
   2   9  -5   66.46    3.26
   2   9  -5   64.05    6.19
  -2   9   5   60.50    3.43
   2  -9   5   62.31    5.85
  -2  -9  -5   61.57    6.12
  -2   9   5   60.45    3.42
  -2   9   5   61.47    3.44
   2   9  -5   58.64    3.49
  -2   9   5   63.56    3.70
  -2   9   4  103.96    7.70
   2  -9   4  115.65    5.45
   2   9  -4  118.13    4.80
   2   9  -4  112.51    8.41
  -2   9   4  109.50    4.91
  -2  -9  -4  114.16    8.54
   2  -9   4  107.52    8.06
   2   9  -4  113.61    5.18
  -2   9   4  102.32    5.03
  -2   9   4  102.31    4.96
   2   9  -3  185.23    7.45
  -2   9   3  173.26   10.15
   2   9  -3  194.72    7.07
  -2   9   3  187.07    7.41
  -2  -9  -3  181.30   11.11
   2  -9   3  171.65   10.78
   2   9  -3  178.36   11.06
   2  -9   2   91.15    7.46
  -2  -9  -2   99.14    7.81
   2   9  -2   95.99    7.69
   2  -9   2  106.24    5.03
  -2   9   2   99.00    6.89
  -2   9   2   98.76    4.72
  -2  -9  -1  113.13    8.31
  -2   9   1  100.02    6.71
   2   9  -1  105.15    8.10
  -2  -9   0  122.29    8.64
   2  -9   0  112.88    8.26
  -2   9   0  118.53    5.33
  -2   9   0  127.59    7.33
   2   9   0  117.00    8.70
   2  -9  -1  110.32    7.98
  -2   9  -1  106.00    6.42
  -2   9  -1   99.98    5.24
  -2   9  -1  102.81    4.85
   2   9   2   95.85    4.52
  -2   9  -2  102.74    4.80
   2   9   2   97.40    7.86
  -2  -9   2  100.11    7.80
   2  -9  -2  102.19    7.73
  -2   9  -2  100.97    6.03
  -2   9  -3  192.91    7.38
   2   9   3  169.11    6.91
   2   9   3  166.04   10.85
   2   9   3  181.10    7.23
  -2  -9   3  195.63   11.33
   2  -9  -3  190.48   11.08
   2   9   3  187.69   11.10
   2   9   4  103.37    5.06
  -2   9  -4  115.69    5.06
   2   9   4   96.95    4.71
   2   9   4  109.97    5.04
   2   9   4  107.76    8.24
   2   9   4  101.46    5.02
   2   9   4  110.84    8.57
  -2  -9   4  106.14    8.02
   2  -9  -4  112.95    8.23
   2  -9  -5   69.52    6.22
  -2  -9   5   62.18    5.92
   2   9   5   55.24    3.52
   2   9   5   65.21    6.25
   2   9   5   70.70    3.74
   2   9   5   56.06    3.33
   2   9   5   55.48    3.61
   2   9   5   55.39    3.47
   2   9   5   61.32    6.60
   2   9   5   61.44    3.31
  -2   9  -5   60.54    3.39
   2   9   6    8.88    1.30
   2   9   6    5.18    1.03
   2   9   6    8.23    1.28
   2   9   6    7.14    2.03
  -2  -9   6   11.71    2.55
   2  -9  -6    9.77    2.27
  -2   9  -6    7.95    1.12
   2   9   7   21.24    2.12
   2   9   7   23.90    2.14
   2   9   7   26.52    2.41
   2   9   7   22.25    3.47
  -2   9  -7   21.00    3.42
  -2   9  -7   28.00    2.08
  -2  -9   7   23.26    3.55
   2  -9  -7   18.63    3.21
  -2  -9   8   37.27    2.91
   2   9   8   36.46    2.85
   2   9   8   32.09    2.78
   2   9   8   32.20    2.82
   2   9   8   35.29    2.67
  -2  -9   9    2.30    0.89
   2   9   9    3.38    0.89
   2   9   9    3.79    1.02
   2   9   9    4.81    1.01
   2   9   9    3.37    1.02
  -2  -9  10  169.61    7.41
  -2  -9  10  147.01    6.09
   2   9  10  169.92    7.21
  -2  -9  10  151.53    6.60
   2   9  10  161.08    7.44
   2   9  10  163.47    6.94
   2   9  10  174.43    7.51
   2   9  11   42.43    3.22
   2   9  11   43.26    3.33
  -2  -9  11   46.05    3.26
   2   9  11   43.09    3.28
  -2  -9  11   44.41    3.16
  -2  -9  11   42.53    2.85
   2   9  11   45.19    3.15
   2   9  11   39.33    2.84
   2   9  12  270.42   10.01
   2   9  12  241.11   10.11
   2   9  12  246.23   10.05
  -2  -9  12  259.48   10.01
  -2  -9  12  262.79    9.55
   2   9  12  257.66   10.25
  -2  -9  13    2.55    0.76
   2   9  13    2.08    0.76
   2   9  13    3.81    0.94
   2   9  13    4.12    0.99
   2   9  13    2.53    0.83
  -2  -9  13    1.49    0.60
   2   9  14   33.65    2.38
  -2  -9  14   31.67    2.37
  -2  -9  14   36.68    2.40
   2   9  14   28.64    2.24
  -2  -9  14   32.97    2.14
   2   9  14   30.97    2.36
  -2  -9  15   44.53    2.33
   2   9  15   43.10    2.59
  -2  -9  15   43.52    2.57
  -2  -9  16   16.79    1.10
  -2  -9  16   12.85    1.12
  -2  -9  17   18.07    1.06
  -2  -9  17   20.31    1.06
  -2  10  16   30.95    1.54
  -2  10  16   31.38    1.56
  -2  10  15   96.56    3.97
   2 -10  15   92.88    4.03
  -2  10  14   53.78    3.00
  -2  10  14   56.36    3.08
  -2  10  14   53.36    3.26
   2 -10  14   59.77    2.95
  -2  10  14   52.65    3.18
  -2  10  13   12.67    1.69
   2 -10  13   16.89    1.41
  -2  10  13   16.29    1.93
  -2  10  13   15.69    1.56
   2 -10  13   17.14    1.58
  -2  10  13   17.73    1.58
  -2  10  13   14.12    1.59
  -2  10  12   23.64    2.17
   2 -10  12   22.65    1.72
   2 -10  12   23.80    2.22
  -2  10  12   16.17    1.78
  -2  10  12   21.00    2.38
   2 -10  12   20.61    2.08
  -2  10  12   18.95    1.76
   2 -10  12   19.46    1.86
  -2  10  12   23.37    2.07
   2 -10  11  126.01    5.88
  -2  10  11  120.03    5.93
   2 -10  11  116.46    5.79
  -2  10  11  126.49    5.77
  -2  10  11  112.07    6.37
   2 -10  11  116.94    5.01
   2 -10  11  120.59    6.06
  -2  10  11  121.21    5.67
   2 -10  11  113.17    5.55
  -2  10  11  118.05    5.33
   2 -10  10   90.13    4.86
   2 -10  10   80.09    3.95
   2  10 -10   85.15    4.35
  -2  10  10   78.56    4.49
   2 -10  10   88.63    5.12
   2  10 -10   87.89    4.55
  -2  10  10   89.32    4.68
   2  10  -9   18.82    1.59
   2  10  -9   21.39    2.06
  -2  10   9   23.83    2.18
   2 -10   9   21.47    2.19
   2 -10   9   20.32    1.70
   2  10  -9   21.88    2.01
   2 -10   9   19.95    2.29
  -2  10   9   22.78    2.19
  -2  10   8    6.02    0.97
   2  10  -8    5.34    1.04
   2  10  -8    6.27    0.92
  -2  10   8    5.08    1.05
   2  10  -8    3.81    0.92
   2 -10   8    4.27    0.82
   2 -10   8    4.34    1.04
  -2  10   8    5.31    1.11
  -2 -10  -7  237.89   13.38
   2  10  -7  244.68    9.27
   2  10  -7  234.70    8.52
  -2  10   7  227.57   13.04
   2  10  -7  237.28   13.50
  -2  10   7  239.55    8.92
   2 -10   7  205.85   12.38
   2  10  -7  231.31    9.17
  -2  10   7  222.07    9.05
   2 -10   7  224.59    8.24
  -2  10   7  239.31    9.67
   2  10  -6  141.37    6.36
   2 -10   6  130.10    5.96
   2  10  -6  149.24    5.89
   2  10  -6  134.58    9.83
  -2  10   6  142.86    9.84
  -2  10   6  143.73    6.24
   2  10  -6  138.93    6.33
  -2  10   6  145.84    6.22
  -2 -10  -6  143.66   10.16
  -2  10   6  138.40    6.54
   2 -10   6  134.18    9.47
   2 -10   5   64.96    6.44
  -2 -10  -5   66.88    6.80
  -2  10   5   79.35    4.31
   2  10  -5   73.44    4.12
  -2  10   5   72.61    3.90
  -2  10   5   70.04    3.94
   2  10  -5   75.11    3.73
   2 -10   5   67.18    3.84
   2  10  -4  124.99    5.41
   2  10  -4  120.71    9.30
   2 -10   4  124.30    9.12
  -2 -10  -4  133.14    9.74
  -2  10   4  129.11    5.60
   2  10  -4  126.80    5.91
   2 -10   4  143.41    6.34
  -2  10   4  118.92    5.72
  -2  10   4  131.14    5.84
   2  10  -3  234.03    9.09
   2 -10   3  221.18   13.02
  -2 -10  -3  222.74   13.28
  -2  10   3  233.83    9.01
  -2  10   3  232.99   12.27
   2  10  -3  226.50   13.39
   2  10  -3  228.00    8.50
   2  10  -2   64.96    6.54
   2 -10   2   65.18    6.39
  -2 -10  -2   60.91    6.29
  -2  10   2   51.71    5.01
   2 -10   2   64.75    3.88
  -2  10   2   62.42    3.69
   2  10  -2   71.54    3.56
   2  10  -1  270.16    9.77
   2  10  -1  257.93   10.02
  -2 -10  -1  268.35   14.74
   2  10  -1  269.55   10.16
   2 -10   1  293.77   10.54
  -2  10   1  249.12   12.39
   2  10  -1  287.62   15.26
   2  10   0    4.44    0.86
   2  10   0    1.55    0.61
  -2 -10   0    6.00    2.01
   2 -10   0    5.00    1.84
  -2  10   0    1.55    0.88
   2  10   0    4.52    1.70
   2 -10   0    1.50    0.68
   2  10   0    1.71    0.67
  -2  10   0    2.81    0.83
   2  10   1  257.56    9.79
   2 -10  -1  265.37   14.37
   2  10   1  262.57   13.63
   2 -10  -1  287.18   10.26
   2  10   1  258.45    9.87
  -2  10  -1  266.07   10.05
   2  10   1  261.02    9.77
   2  10   2   55.95    3.43
   2 -10  -2   62.23    6.17
  -2 -10   2   57.79    6.10
   2  10   2   60.96    3.46
   2  10   2   58.71    3.51
   2 -10  -2   71.15    3.83
   2  10   2   65.80    6.60
   2  10   2   72.17    6.41
  -2  10  -2   61.52    3.61
   2 -10  -3  213.30   12.70
  -2 -10   3  214.68   12.88
   2  10   3  221.58   13.34
   2  10   3  220.57    8.54
   2  10   3  219.07    8.67
   2 -10  -3  233.23    8.86
   2  10   3  231.59    8.66
   2  10   3  237.38   13.25
  -2  10  -3  231.14    8.84
   2  10   4  119.74    5.56
   2 -10  -4  132.95    9.38
  -2 -10   4  118.96    9.05
   2  10   4  131.87    9.61
   2  10   4  112.01    5.29
   2  10   4  124.65    5.66
  -2  10  -4  127.97    5.70
   2  10   4  125.54    5.79
   2 -10  -4  135.19    5.75
   2  10   4  120.06    9.35
  -2  10  -5   76.93    3.99
   2  10   5   70.95    3.97
   2  10   5   61.31    6.52
   2 -10  -5   69.02    6.59
   2  10   5   63.66    3.70
  -2 -10   5   69.08    6.62
   2  10   5   77.04    7.59
   2  10   5   67.45    4.00
  -2  10  -6  150.89    6.33
   2  10   6  158.83    6.69
   2  10   6  146.53   10.18
  -2  10  -6  132.14    9.58
   2  10   6  140.23    6.64
  -2 -10   6  130.59    9.47
   2 -10  -6  135.94    9.71
   2  10   6  140.80    6.14
  -2 -10   7  202.69    8.83
   2  10   7  229.07    9.47
   2  10   7  238.33    9.32
   2 -10  -7  219.21   12.76
   2  10   7  235.20    8.92
  -2  10  -7  217.64   12.80
   2  10   7  242.28   13.33
  -2  10  -7  248.03    8.90
  -2 -10   7  215.07   12.58
  -2 -10   8    3.53    0.96
   2  10   8    6.18    1.20
   2  10   8    4.93    1.14
   2  10   8    4.72    1.17
   2  10   8    5.26    1.02
  -2 -10   9   20.49    2.19
  -2 -10   9   23.67    1.87
   2  10   9   22.92    2.12
   2  10   9   21.77    2.26
   2  10   9   21.14    2.26
  -2 -10  10   91.92    4.88
  -2 -10  10   74.60    3.87
   2  10  10   84.91    4.44
   2  10  10   86.10    4.73
   2  10  10   76.16    4.65
   2  10  11  120.10    5.99
  -2 -10  11  134.36    6.06
   2  10  11  116.63    5.56
   2  10  11  126.27    5.94
  -2 -10  11  121.20    5.82
  -2 -10  11  112.30    5.05
   2  10  11  115.40    5.95
   2  10  11  122.01    5.96
   2  10  12   18.55    1.86
   2  10  12   20.20    2.02
  -2 -10  12   24.42    2.10
  -2 -10  12   19.80    1.64
   2  10  12   18.90    1.99
   2  10  12   20.35    2.06
   2  10  12   21.06    2.25
   2  10  13   15.55    1.60
   2  10  13   18.09    1.78
   2  10  13   15.63    1.64
  -2 -10  13   17.11    1.70
  -2 -10  13   16.70    1.40
   2  10  13   13.83    1.75
  -2 -10  13   17.37    1.66
   2  10  14   48.12    2.82
  -2 -10  14   58.81    2.98
  -2 -10  14   50.83    2.86
  -2 -10  14   55.20    2.57
   2  10  14   47.93    2.90
   2  10  14   53.36    3.18
  -2 -10  15   91.27    3.73
  -2 -10  15   89.45    3.37
  -2 -10  15   88.69    3.75
   2  10  15   85.21    3.81
   2  10  15   85.82    3.92
  -2 -10  16   30.70    1.60
  -2 -10  16   32.34    1.55
  -2  11  15    7.67    0.73
  -2  11  15    7.97    0.76
  -2  11  14   44.81    2.37
  -2  11  14   38.30    2.21
  -2  11  14   41.93    2.53
  -2  11  14   43.55    2.24
  -2  11  14   42.63    2.43
  -2  11  13   62.55    3.56
   2 -11  13   66.91    3.49
  -2  11  13   63.94    3.67
  -2  11  13   61.47    3.33
  -2  11  13   72.13    3.27
   2 -11  13   60.58    3.15
   2 -11  12   24.45    1.65
  -2  11  12   22.20    2.30
   2 -11  12   30.19    2.30
   2 -11  12   23.51    1.94
  -2  11  12   23.73    1.84
  -2  11  12   24.25    2.09
   2 -11  11   22.99    2.06
  -2  11  11   17.82    1.94
   2 -11  11   19.23    1.95
   2 -11  11   24.27    2.17
   2 -11  11   21.27    1.59
  -2  11  11   25.47    2.55
   2 -11  11   17.96    1.79
  -2  11  11   17.80    1.67
  -2  11  11   20.89    1.96
   2  11 -10   92.30    4.70
  -2  11  10  101.04    4.91
   2 -11  10   95.35    5.13
   2 -11  10   96.21    4.16
  -2  11  10   88.44    4.43
   2 -11  10  103.43    5.14
   2  11 -10   94.10    4.63
  -2  11   9  254.61    9.74
   2  11  -9  249.73    9.75
  -2  11   9  237.80    9.44
   2 -11   9  250.43    8.85
   2  11  -9  254.34    9.65
   2 -11   9  264.61   10.14
   2 -11   9  253.98   10.33
  -2  11   9  259.07    9.42
   2  11  -8   58.26    3.09
   2  11  -8   67.88    3.85
  -2  11   8   59.00    3.59
  -2  11   8   55.12    3.41
   2 -11   8   51.30    2.84
   2 -11   8   64.98    3.96
   2  11  -8   59.60    3.59
   2 -11   7    2.41    1.37
   2  11  -7    5.41    1.08
   2  11  -7    4.85    0.89
  -2  11   7    2.99    1.46
  -2  11   7    4.56    1.14
  -2  11   7    5.49    1.06
   2  11  -7    3.57    0.93
  -2  11   7    4.54    0.96
  -2  11   7    3.99    0.89
  -2 -11  -6   32.53    4.74
   2  11  -6   33.52    2.70
   2 -11   6   33.29    2.47
   2  11  -6   38.18    2.47
  -2  11   6   32.63    4.62
   2  11  -6   40.86    5.27
  -2  11   6   35.96    2.88
   2 -11   6   29.17    4.28
  -2  11   6   38.32    2.71
   2  11  -6   33.18    2.68
  -2  11   6   30.61    2.44
  -2  11   6   31.88    2.54
   2 -11   5  182.57    7.70
   2  11  -5  190.78    7.45
   2  11  -5  184.66   12.31
  -2  11   5  177.30    7.16
  -2  11   5  189.73   12.24
   2 -11   5  191.82   11.98
  -2 -11  -5  203.44   12.82
  -2  11   5  192.92    7.72
   2  11  -5  182.55    7.96
   2  11  -5  197.10    8.11
  -2  11   5  200.87    8.20
  -2  11   5  195.97    7.95
   2  11  -4   11.17    1.35
   2  11  -4   14.76    3.28
  -2  11   4   11.85    2.92
   2 -11   4   13.07    2.92
  -2 -11  -4   11.21    2.85
   2  11  -4   11.38    1.58
  -2  11   4   12.91    1.45
   2  11  -4   12.42    1.65
  -2  11   4   12.58    1.63
  -2  11   4   14.08    1.65
   2  11  -3  300.48   10.54
   2  11  -3  289.40   11.06
   2 -11   3  266.17   15.32
  -2 -11  -3  293.37   16.15
   2  11  -3  248.75   13.68
   2  11  -3  311.47   16.59
   2  11  -3  305.46   11.21
  -2  11   3  279.62   10.88
   2  11  -2  154.13   11.06
   2 -11   2  140.87   10.36
  -2 -11  -2  152.47   10.87
   2  11  -2  146.09    9.42
   2 -11   2  156.60    7.04
  -2  11   2  151.55    6.80
   2  11  -2  155.99    6.45
   2  11  -1  135.12    5.87
   2  11  -1  128.49    6.09
  -2 -11  -1  125.22    9.74
   2 -11   1  141.28    6.40
   2  11  -1  129.02    6.14
   2  11  -1  127.36    8.74
   2  11  -1  124.53   10.03
   2  11   0  806.62   25.04
   2  11   0  742.36   25.11
   2 -11   0  755.77   31.16
  -2 -11   0  757.87   31.54
   2  11   0  784.43   29.91
   2  11   0  763.88   31.96
   2  11   0  777.03   25.24
   2 -11   0  829.92   25.64
  -2  11   0  779.67   25.36
   2  11   1  113.89    5.64
   2 -11  -1  118.09    9.34
   2  11   1  127.08    8.99
   2 -11  -1  133.24    6.12
   2  11   1  127.06    5.89
  -2  11  -1  127.26    5.95
   2  11   1  128.63    5.82
   2  11   2  156.28    6.64
   2  11   2  134.53    6.27
   2 -11  -2  150.41   10.52
  -2 -11   2  133.58   10.14
   2 -11  -2  158.58    6.75
   2  11   2  133.46    6.35
   2  11   2  148.57   10.07
   2  11   2  142.66   10.66
  -2  11  -2  147.45    6.61
  -2  11  -3  296.54   10.81
   2  11   3  302.15   15.73
   2 -11  -3  295.40   10.80
   2  11   3  293.33   10.90
   2  11   3  262.41   10.34
   2  11   3  279.36   10.36
   2 -11  -3  284.67   15.55
   2  11   3  273.92   10.61
  -2 -11   3  280.39   15.75
   2  11   3  298.47   16.34
   2 -11  -4   12.79    2.96
  -2 -11   4    7.95    2.40
   2  11   4   11.57    1.50
   2  11   4   10.91    2.84
  -2  11  -4   13.97    3.06
   2  11   4   10.80    1.37
   2  11   4   11.83    1.46
   2  11   4   16.55    3.38
   2 -11  -4   13.71    1.60
  -2  11  -4   11.96    1.53
   2  11   4   12.82    1.65
   2  11   5  182.84   12.29
  -2  11  -5  176.90   11.82
  -2  11  -5  195.77    7.87
   2  11   5  203.73    7.97
   2 -11  -5  194.67    7.70
   2  11   5  194.22    8.10
   2 -11  -5  197.14   12.34
  -2 -11   5  180.84   11.89
   2  11   5  163.47    7.49
  -2 -11   6   28.76    4.30
  -2  11  -6   34.58    4.75
   2  11   6   35.55    4.89
  -2  11  -6   36.24    2.64
   2  11   6   38.31    2.81
  -2 -11   6   34.25    2.71
   2 -11  -6   33.34    4.71
   2  11   6   33.56    2.38
   2  11   6   36.61    2.93
  -2 -11   7    4.50    1.01
   2  11   7    5.24    1.93
  -2 -11   7    2.07    1.25
  -2  11  -7    4.16    0.89
   2  11   7    4.13    1.00
   2  11   7    3.82    1.06
   2  11   7    4.53    0.90
   2  11   8   58.10    3.71
  -2 -11   8   64.26    3.99
   2  11   8   54.16    3.73
   2  11   8   57.72    3.38
   2  11   9  264.51   10.11
  -2 -11   9  263.21   10.26
   2  11   9  256.55   10.20
   2  11   9  240.36    9.43
  -2 -11  10  101.97    5.16
   2  11  10   99.90    5.04
   2  11  10   88.94    5.03
   2  11  10   91.32    4.57
   2  11  10   92.29    5.01
   2  11  11   18.99    1.99
  -2 -11  11   22.36    2.08
   2  11  11   22.32    1.90
  -2 -11  11   19.40    1.92
   2  11  11   18.93    1.96
   2  11  11   22.14    2.09
  -2 -11  11   18.67    1.43
   2  11  11   22.40    2.18
   2  11  12   24.40    1.91
  -2 -11  12   26.93    2.10
   2  11  12   22.50    2.07
   2  11  12   24.07    2.07
   2  11  12   25.38    2.11
  -2 -11  12   22.65    1.50
   2  11  12   20.52    1.95
   2  11  12   26.38    2.32
  -2 -11  13   70.14    3.41
   2  11  13   64.06    3.41
   2  11  13   66.86    3.65
   2  11  13   58.57    3.26
  -2 -11  13   67.15    3.30
  -2 -11  13   65.50    2.74
   2  11  14   42.73    2.51
  -2 -11  14   45.23    2.31
  -2 -11  14   43.18    2.24
  -2 -11  14   42.93    2.28
  -2 -11  14   40.01    1.78
   2  11  15    8.43    0.88
  -2 -11  15    7.63    0.69
  -2 -11  15    8.32    0.78
   2  11  15    7.01    0.76
  -2  12  15   69.62    2.47
  -2  12  14   18.61    1.18
  -2  12  14   18.41    1.20
  -2  12  13   52.68    2.98
  -2  12  13   55.14    2.60
  -2  12  13   52.30    2.84
   2 -12  13   57.54    2.90
  -2  12  13   55.73    2.73
  -2  12  12   31.14    2.45
   2 -12  12   30.84    2.06
  -2  12  12   34.82    2.07
  -2  12  12   31.11    2.37
   2 -12  12   35.33    2.34
  -2  12  12   34.79    2.29
  -2  12  11   28.12    2.29
  -2  12  11   33.62    2.32
  -2  12  11   31.50    2.68
   2 -12  11   31.46    2.23
  -2  12  11   29.16    2.01
   2 -12  11   30.97    2.28
   2 -12  11   32.94    2.41
  -2  12  10   50.87    2.94
  -2  12  10   56.97    3.26
  -2  12  10   50.38    3.68
   2 -12  10   55.97    3.40
   2 -12  10   54.29    2.57
   2  12 -10   53.82    3.10
   2 -12   9   19.25    1.97
   2  12  -9   17.77    1.77
   2 -12   9   21.17    2.03
   2  12  -9   16.15    1.75
  -2  12   9   20.17    1.90
  -2  12   9   15.01    1.55
  -2  12   8   29.79    2.35
   2  12  -8   26.57    2.32
   2  12  -8   23.42    1.81
   2 -12   8   28.32    2.44
   2 -12   8   28.49    2.53
  -2  12   8   27.60    2.07
   2  12  -8   28.76    2.34
   2  12  -7    5.29    1.10
   2  12  -7    5.68    0.95
  -2  12   7    4.98    0.92
  -2  12   7    4.06    0.95
   2  12  -7    4.38    1.02
  -2  12   7    3.40    0.84
   2 -12   7    6.02    1.18
  -2  12   7    3.98    1.07
   2 -12   6   31.52    2.36
   2  12  -6   31.83    2.63
   2  12  -6   30.35    2.23
  -2  12   6   30.57    4.52
   2  12  -6   26.22    4.29
  -2  12   6   31.34    2.20
   2 -12   6   32.12    4.47
  -2  12   6   32.62    2.73
  -2  12   6   29.78    2.43
  -2 -12  -6   27.17    4.35
  -2  12   6   31.64    2.42
   2  12  -6   27.45    2.48
   2  12  -5   19.13    3.20
   2  12  -5   15.52    1.61
   2 -12   5   18.33    1.82
   2  12  -5   19.31    3.73
  -2  12   5   14.64    1.40
  -2  12   5   15.12    3.26
   2 -12   5   13.24    3.02
  -2 -12  -5   13.04    3.10
  -2  12   5   17.20    1.94
   2  12  -5   16.68    1.93
  -2  12   5   14.74    1.76
  -2  12   5   15.91    1.66
   2  12  -5   17.38    1.96
   2  12  -4   67.57    6.16
   2 -12   4   70.63    3.98
   2  12  -4   70.67    3.79
  -2  12   4   59.45    6.74
   2  12  -4   64.75    7.09
   2 -12   4   64.59    6.76
  -2 -12  -4   62.14    6.90
  -2  12   4   71.38    4.12
   2  12  -4   69.99    4.19
  -2  12   4   68.14    4.04
  -2  12   4   68.42    3.68
   2  12  -4   61.10    3.99
   2  12  -3   23.07    3.55
   2  12  -3   25.98    2.16
   2  12  -3   18.06    3.68
  -2  12   3   25.17    4.30
   2 -12   3   25.51    4.26
  -2 -12  -3   19.95    3.83
  -2  12   3   23.99    2.20
   2  12  -3   24.38    2.36
  -2  12   3   25.25    2.30
   2  12  -3   21.20    2.21
   2  12  -2   95.73    8.93
  -2  12   2  120.66    9.70
   2 -12   2   99.56    8.68
  -2 -12  -2  108.24    9.20
   2 -12   2  111.84    5.72
  -2  12   2  109.35    5.52
   2  12  -2  104.77    7.92
   2  12  -2  106.25    5.15
   2  12  -1  399.69   14.60
  -2 -12  -1  394.83   20.33
   2  12  -1  403.76   14.25
   2  12  -1  406.51   14.69
   2 -12   1  443.04   15.04
   2  12  -1  393.51   18.48
   2  12  -1  396.94   20.64
   2  12   0    1.20    1.12
   2  12   0    2.18    1.52
  -2  12   0    2.62    1.68
   2 -12   0    2.47    1.49
  -2 -12   0    3.59    1.84
   2 -12   0    3.05    0.98
   2  12   0    1.94    0.82
  -2  12   0    3.53    1.05
   2  12   0    2.12    0.82
   2  12   0    1.08    0.65
   2  12   1  411.40   19.22
  -2  12  -1  389.56   20.62
   2 -12  -1  376.87   19.83
   2 -12  -1  433.41   14.87
   2  12   1  408.13   14.62
  -2  12  -1  423.86   14.74
   2  12   1  397.73   14.40
   2  12   1  401.96   14.45
   2  12   2   87.84    7.88
   2  12   2  105.91    5.34
  -2  12  -2  111.21    5.46
   2 -12  -2  109.46    5.45
   2  12   2  107.39    9.38
  -2  12  -2  102.88    9.19
   2  12   2  101.11    5.09
  -2 -12   2   94.15    8.59
   2  12   2   99.14    5.23
   2 -12  -2   87.39    8.25
   2  12   3   23.83    2.25
   2 -12  -3   18.55    3.65
  -2 -12   3   25.05    4.31
   2  12   3   26.79    4.48
  -2  12  -3   26.31    4.39
   2  12   3   20.90    2.02
   2  12   3   23.51    3.98
   2  12   3   20.81    1.89
   2 -12  -3   24.87    2.26
  -2  12  -3   24.23    2.28
   2 -12  -4   67.76    3.91
  -2  12  -4   72.54    4.11
   2  12   4   62.96    3.68
  -2  12  -4   63.32    6.85
   2  12   4   69.26    7.26
   2  12   4   66.93    4.05
   2 -12  -4   66.32    6.94
   2  12   4   64.38    3.91
  -2 -12   4   59.27    6.63
   2  12   4   73.31    7.33
  -2 -12   5   16.38    1.89
   2 -12  -5   17.66    1.80
   2  12   5   15.06    1.69
  -2  12  -5   17.78    1.87
   2  12   5   16.21    3.44
  -2  12  -5   18.64    3.59
   2 -12  -5   15.70    3.32
  -2 -12   5   20.37    3.64
   2  12   5   14.65    1.68
   2  12   5   17.85    2.00
  -2 -12   6   27.07    2.45
  -2  12  -6   28.15    4.28
   2  12   6   29.17    4.50
   2  12   6   31.57    2.71
   2  12   6   31.73    2.81
   2  12   6   34.14    2.58
   2 -12  -6   25.13    4.49
  -2 -12   6   33.15    4.58
  -2  12  -6   32.69    2.51
   2  12   7    4.48    1.11
   2  12   7    2.99    0.84
   2  12   7    5.45    0.91
  -2 -12   7    4.86    1.12
   2  12   7    5.94    1.31
  -2 -12   7    5.72    1.08
  -2  12  -7    3.80    0.88
   2  12   8   23.55    1.92
   2  12   8   23.69    2.45
   2  12   8   22.96    2.30
  -2 -12   8   28.61    2.49
   2  12   8   28.49    2.35
   2  12   9   15.39    1.53
   2  12   9   17.33    1.89
  -2 -12   9   20.12    2.00
   2  12   9   19.21    1.93
   2  12  10   60.70    3.44
   2  12  10   52.46    3.33
   2  12  10   48.06    2.86
  -2 -12  10   57.22    3.46
   2  12  10   49.61    3.36
  -2 -12  11   35.13    2.41
   2  12  11   32.70    2.40
   2  12  11   29.47    2.27
  -2 -12  11   28.31    2.21
   2  12  11   27.88    2.30
   2  12  12   34.34    2.27
  -2 -12  12   32.36    2.06
   2  12  12   32.84    2.24
   2  12  12   33.15    2.42
  -2 -12  12   34.12    2.20
   2  12  12   32.00    2.25
  -2 -12  13   54.04    2.54
   2  12  13   54.36    2.82
  -2 -12  13   52.83    2.57
   2  12  13   57.64    2.99
  -2 -12  13   56.27    2.71
   2  12  13   55.33    2.80
  -2 -12  14   17.66    1.04
  -2 -12  14   18.56    1.15
   2  12  14   17.45    1.30
   2  12  14   18.35    1.29
   2  12  15   60.02    2.23
   2 -13  14    4.65    0.46
  -2  13  13   63.41    2.84
   2 -13  13   66.96    2.77
  -2  13  13   60.00    2.53
  -2  13  13   56.64    2.46
  -2  13  13   60.45    2.45
   2 -13  12  201.24    6.92
  -2  13  12  180.94    6.84
  -2  13  12  183.65    7.08
  -2  13  12  181.24    6.41
  -2  13  12  195.30    6.74
  -2  13  11  110.39    4.97
   2 -13  11  107.30    4.60
  -2  13  11   95.15    4.06
  -2  13  11  101.97    4.52
  -2  13  10  117.78    5.08
  -2  13  10  114.35    4.80
   2 -13  10  108.50    4.92
  -2  13  10  106.60    5.33
   2 -13  10  112.67    4.92
  -2  13  10   97.95    4.33
   2  13 -10  100.97    4.52
   2  13  -9  480.36   15.96
   2 -13   9  504.28   16.32
  -2  13   9  514.98   16.04
  -2  13   8  144.12    5.95
   2  13  -8  132.97    6.02
   2 -13   8  141.27    6.21
   2 -13   8  133.65    6.08
  -2  13   8  136.91    5.52
   2  13  -8  139.97    6.16
  -2  13   7    5.67    1.01
   2  13  -7    7.15    1.21
  -2  13   7    5.99    0.90
  -2  13   7    5.29    1.17
   2  13  -7    5.02    1.04
   2 -13   7    7.89    1.30
   2  13  -7    7.00    0.98
  -2  13   6  103.87    4.93
  -2  13   6   83.93    4.05
  -2  13   6   99.87    5.16
   2  13  -6   97.49    5.04
   2  13  -6  103.72    4.57
   2  13  -6   94.92    4.99
  -2  13   6   96.30    4.61
   2  13  -5  275.20   10.71
  -2  13   5  272.98   10.03
  -2  13   5  289.15   10.62
   2  13  -5  264.90   10.69
   2 -13   5  269.15   10.19
  -2  13   5  280.14   10.70
   2  13  -5  273.83   14.07
   2  13  -5  287.78   10.15
   2  13  -4  269.26   14.22
   2  13  -4  298.07   10.58
   2 -13   4  280.01   10.63
  -2  13   4  285.28   10.94
   2 -13   4  245.35   14.99
  -2 -13  -4  286.51   16.30
  -2  13   4  301.21   11.00
   2  13  -4  291.69   11.17
  -2  13   4  255.41   15.54
   2  13  -4  284.30   16.38
   2  13  -4  298.55   11.21
  -2  13   4  281.10   10.20
   2  13  -3  222.16    8.79
  -2  13   3  236.89    9.33
   2 -13   3  220.41   13.74
  -2 -13  -3  227.77   14.18
  -2  13   3  239.88    9.15
   2  13  -3  222.34    9.35
   2  13  -3  197.56   12.05
  -2  13   3  226.57   14.31
   2  13  -3  218.08   14.24
   2 -13   2    6.00    2.14
  -2 -13  -2    5.20    2.06
   2  13  -2   11.03    1.49
   2  13  -2    4.44    2.10
  -2  13   2    6.44    2.29
   2  13  -2   13.20    2.73
  -2  13   2    7.89    1.43
   2  13  -1  481.92   17.48
  -2 -13  -1  495.67   23.74
   2  13  -1  492.05   17.58
   2 -13   1  541.08   17.94
   2  13  -1  460.79   23.64
   2  13  -1  541.82   17.41
   2  13  -1  478.08   21.69
   2  13   0  107.64    8.44
  -2  13   0  111.61    5.67
   2 -13   0  114.33    9.63
   2  13   0  106.18    5.59
  -2 -13   0   94.11    8.86
   2 -13   0  114.16    5.80
  -2  13   0  107.84    9.62
   2  13   0  106.97    9.60
   2  13   0  113.68    5.51
   2  13   0  108.94    5.56
   2  13   1  477.89   21.98
  -2  13  -1  524.64   17.55
   2  13   1  478.23   17.22
   2 -13  -1  503.37   23.57
   2 -13  -1  519.82   17.53
  -2  13  -1  502.29   23.96
   2  13   1  497.28   17.17
   2  13   1  479.22   17.08
   2  13   2    7.85    1.25
   2  13   2   11.79    2.83
   2 -13  -2    9.63    1.51
   2  13   2    7.79    1.33
   2  13   2    7.27    2.47
  -2  13  -2    2.65    1.61
  -2  13  -2    7.67    1.37
   2 -13  -2    9.10    2.58
  -2 -13   2    8.78    2.63
   2  13   3  215.03    8.97
   2 -13  -3  194.41   13.19
  -2 -13   3  226.66   14.02
   2  13   3  235.60   13.82
   2  13   3  221.85    9.02
   2  13   3  220.22    8.97
   2 -13  -3  237.68    9.14
  -2  13  -3  198.31   13.45
   2  13   3  220.16   14.23
  -2  13  -3  230.57    9.13
   2  13   4  259.12   10.22
  -2 -13   4  267.06   15.39
  -2 -13   4  269.08   10.56
   2  13   4  247.99    9.60
   2  13   4  285.92   10.66
   2  13   4  276.64   10.46
   2 -13  -4  283.05   15.79
  -2  13  -4  274.26   10.36
  -2  13  -4  251.17   15.13
   2  13   4  266.85   15.74
   2  13   5  265.67   10.57
   2  13   5  266.70   10.47
   2  13   5  264.25    9.88
  -2  13  -5  283.75   10.37
  -2 -13   5  268.43   10.50
   2  13   6   96.25    5.11
   2  13   6  101.83    5.32
   2  13   6   94.39    4.66
  -2  13  -6  103.34    4.88
  -2 -13   6   86.04    4.76
   2  13   7    6.62    1.11
   2  13   7    5.23    1.11
   2  13   7    9.38    1.47
  -2 -13   7    6.34    1.16
  -2  13  -7    6.51    1.05
   2  13   7    6.61    1.34
  -2 -13   8  146.20    6.34
   2  13   8  134.43    5.96
   2 -13  -9  467.90   15.56
   2  13   9  478.21   15.83
  -2 -13   9  481.49   16.09
   2  13  10  108.87    4.84
   2  13  10  104.82    4.95
  -2 -13  10  114.24    5.01
   2  13  11  107.00    4.65
  -2 -13  11  106.53    4.27
  -2 -13  11  106.96    4.58
   2  13  11  107.95    4.60
   2  13  11  106.73    4.74
  -2 -13  12  176.02    6.09
   2  13  12  184.81    6.59
  -2 -13  12  180.63    6.44
   2  13  12  185.22    6.77
  -2 -13  12  174.01    6.12
   2  13  12  189.35    6.70
   2  13  13   58.42    2.48
   2  13  13   63.74    2.67
   2  13  13   63.08    2.59
  -2 -13  13   52.56    2.13
  -2 -13  13   47.18    1.98
   2  13  14    3.28    0.40
   2 -14  12    2.88    0.52
  -2  14  12    1.90    0.32
  -2  14  12    2.44    0.50
  -2  14  12    2.41    0.39
  -2  14  12    2.17    0.38
  -2  14  11   97.67    4.09
  -2  14  11  108.29    4.42
  -2  14  11   90.33    3.54
  -2  14  11  100.52    3.95
   2 -14  11  109.64    4.15
  -2  14  10  158.19    6.18
  -2  14  10  156.11    5.72
   2 -14  10  146.88    5.64
   2 -14   9   35.31    2.25
   2 -14   9   30.11    2.12
   2  14  -9   30.46    2.05
  -2  14   9   26.63    1.66
  -2  14   9   34.81    2.06
   2 -14   8   17.06    1.63
   2  14  -8   19.99    1.74
  -2  14   8   19.81    1.58
  -2 -14  -8   18.69    1.59
  -2  14   8   15.56    1.25
  -2  14   7    5.75    0.75
   2  14  -7    6.08    1.08
   2 -14   7    8.08    1.17
  -2  14   7    6.40    0.98
   2  14  -6   61.86    3.65
  -2  14   6   66.19    3.78
   2 -14   6   63.00    3.63
   2  14  -6   57.27    3.08
  -2  14   6   59.55    3.16
   2  14  -5   16.84    1.87
  -2  14   5   17.83    1.79
   2  14  -5   15.23    1.52
   2  14  -5   14.34    1.72
  -2  14   5   14.54    1.72
  -2  14   5   16.35    1.47
   2  14  -4   21.05    2.16
   2 -14   4   21.96    1.96
   2  14  -4   18.32    1.79
   2  14  -4   23.42    2.22
  -2  14   4   21.30    2.06
  -2  14   4   26.94    2.27
   2  14  -3    7.15    1.18
   2 -14   3    9.14    1.31
  -2  14   3    8.05    1.34
   2  14  -3    6.07    1.22
  -2  14   3    8.56    1.34
  -2  14   2   38.53    2.90
   2  14  -2   34.28    2.62
  -2  14   2   34.04    2.60
   2  14  -2   34.47    2.78
   2  14  -1   14.10    1.67
   2  14  -1   14.30    1.83
   2  14  -1   15.24    1.70
   2  14  -1   16.49    1.91
   2  14   0  100.24    5.31
  -2  14   0  105.32    5.36
   2  14   0  101.70    5.20
   2  14   0   97.91    4.93
   2  14   1   14.29    1.78
  -2  14  -1   16.29    1.89
   2  14   1   18.77    1.93
   2  14   2   32.09    2.70
   2  14   2   36.55    2.76
   2  14   2   32.94    2.60
  -2  14  -2   34.05    2.72
   2  14   3    7.24    1.32
   2  14   3    6.17    1.25
   2  14   3    7.48    1.22
  -2 -14   3    6.78    1.32
  -2  14  -3    6.74    1.24
  -2 -14   4   18.27    2.02
   2  14   4   24.10    2.25
   2  14   4   20.27    2.04
  -2  14  -4   20.79    2.02
  -2 -14   5   16.16    1.83
   2  14   5   17.52    1.88
   2  14   5   18.26    1.98
  -2  14  -5   16.66    1.72
   2  14   5   17.40    1.54
   2  14   6   57.95    3.17
  -2 -14   6   62.72    3.65
   2  14   6   63.26    3.82
   2  14   6   62.85    3.75
   2  14   7    8.10    1.33
   2  14   7    7.15    1.02
  -2 -14   7    7.96    1.17
  -2 -14   8   21.94    1.84
   2  14   8   15.62    1.47
   2  14   8   20.50    1.90
   2 -14  -8   19.12    1.69
  -2 -14   9   32.57    2.20
   2 -14  -9   29.89    1.94
   2  14   9   33.99    2.33
   2  14   9   28.91    1.98
   2  14  10  139.27    5.24
  -2 -14  10  131.97    4.73
  -2 -14  10  158.77    5.49
  -2 -14  10  144.66    5.34
  -2 -14  10  118.12    4.53
   2  14  11   97.81    3.51
   2  14  11   97.32    3.77
   2  14  12    2.91    0.54
   2  14  12    3.68    0.56
  -2  15  11   56.68    2.42
   2 -15  11   56.08    2.27
   2 -15  10   30.63    1.65
  -2  15  10   28.30    1.81
  -2  15  10   25.73    1.51
   2 -15   9   27.22    1.75
  -2  15   9   31.26    1.86
  -2  15   9   33.61    2.18
   2 -15   8   44.73    2.53
   2 -15   8   51.00    2.63
   2  15  -8   50.46    2.66
   2 -15   7   16.74    1.49
  -2 -15  -7   17.75    1.49
   2  15  -7   15.81    1.52
   2 -15   6   19.55    1.69
   2  15  -6   18.41    1.74
  -2 -15  -6   14.77    1.53
   2  15  -5   92.45    4.64
  -2  15   5  100.45    4.65
  -2 -15  -5   87.44    4.47
  -2  15   4   20.26    1.90
   2  15  -4   22.27    2.08
   2 -15   3   61.74    3.47
  -2  15   3   60.77    3.69
  -2  15   3   68.07    3.69
   2  15  -3   66.33    3.49
   2  15  -3   66.24    3.90
  -2  15   2   54.84    3.51
   2 -15   2   55.75    3.34
   2  15  -2   58.19    3.32
  -2  15   2   59.40    3.40
   2 -15   1  228.09    8.75
   2  15  -1  209.99    8.88
   2  15  -1  225.24    8.52
  -2  15   1  225.83    8.54
   2  15   0    0.64    0.77
  -2  15   0   -0.13    0.55
   2  15   0    0.65    0.59
   2  15   1  215.62    8.77
  -2  15  -1  221.30    8.85
   2  15   1  228.31    8.61
   2  15   1  214.71    8.44
   2  15   2   58.33    3.53
  -2 -15   2   52.16    3.49
  -2  15  -2   56.67    3.51
   2  15   2   56.94    3.42
   2  15   2   54.27    3.31
  -2 -15   3   59.93    3.73
  -2  15  -3   66.84    3.76
   2  15   3   64.05    3.69
   2  15   3   66.90    3.72
  -2 -15   4   16.24    1.76
  -2  15  -4   17.64    1.73
   2  15   4   16.73    1.76
   2  15   4   16.15    1.78
  -2 -15   5   87.08    4.37
   2  15   5   90.55    4.56
   2  15   5   93.37    4.53
  -2 -15   6   14.79    1.49
   2  15   6   19.29    1.82
   2 -15  -6   15.37    1.55
  -2 -15   7   16.13    1.47
   2 -15  -7   19.83    1.62
   2  15   7   18.42    1.63
  -2 -15   8   50.64    2.63
   2  15   8   49.84    2.73
   2  15   8   41.29    2.18
   2 -15  -8   47.55    2.50
   2  15   9   25.55    1.46
   2 -15  -9   21.59    1.32
  -2 -15   9   27.24    1.64
   2  15   9   27.81    1.83
   2  15  10   28.00    1.70
   2  15  10   30.11    1.78
   2  15  11   52.50    2.25
  -2  16   9   31.71    1.72
   2 -16   9   30.27    1.44
  -2  16   8   12.66    1.21
  -2  16   8   14.51    1.06
  -2 -16  -7   10.09    0.88
   2 -16   7   11.81    0.99
  -2 -16  -6   38.46    2.26
   2  16  -6   46.95    2.34
   2  16  -6   41.83    2.45
  -2 -16  -5   38.61    2.39
   2 -16   5   39.14    2.33
   2  16  -5   45.43    2.66
   2  16  -5   43.57    2.36
   2  16  -4   30.54    2.25
   2  16  -4   29.73    1.99
  -2  16   4   35.14    2.22
  -2 -16  -4   28.88    2.14
   2  16  -3  195.16    7.66
   2  16  -3  195.31    7.18
  -2  16   3  199.12    7.33
  -2 -16  -3  180.85    7.38
   2  16  -2   16.51    1.52
  -2  16   2   14.50    1.47
  -2 -16  -2   14.82    1.60
   2 -16   2   13.64    1.40
  -2 -16  -1   21.60    2.01
   2  16  -1   25.40    1.96
  -2  16   1   27.85    2.01
   2  16  -1   26.94    1.98
   2  16  -1   29.87    2.29
   2 -16   1   25.92    2.02
   2  16   0   24.62    1.96
  -2  16   0   26.79    1.94
   2  16   0   24.66    1.92
   2  16   0   24.09    2.07
   2 -16   0   24.26    1.99
   2  16   1   29.34    2.16
   2  16   1   26.39    2.03
  -2  16  -1   29.14    2.03
  -2 -16   2   13.06    1.56
   2  16   2   15.76    1.60
   2  16   2   17.70    1.60
  -2 -16   3  173.34    7.23
   2 -16  -3  192.42    7.36
   2  16   3  191.18    7.22
   2  16   3  196.64    7.37
  -2 -16   4   29.30    2.12
   2 -16  -4   29.46    2.13
   2  16   4   32.57    2.27
   2  16   4   32.33    2.17
   2 -16  -5   44.25    2.54
  -2 -16   5   39.07    2.31
   2  16   5   38.20    2.48
   2  16   5   40.96    2.40
   2  16   6   41.45    2.36
   2 -16  -6   41.41    2.10
  -2 -16   6   42.44    2.30
   2 -16  -6   39.78    2.32
   2 -16  -7   10.45    1.01
   2  16   7   11.55    1.12
   2 -16  -8   11.27    0.86
   2  16   8   17.36    1.23
   2  16   9   28.51    1.59
   2  16   9   32.12    1.60
   2  17  -7    0.41    0.25
  -2  17   7    0.42    0.27
   2  17  -6    8.82    0.78
  -2 -17  -5   18.42    1.24
   2  17  -5   20.76    1.35
  -2 -17  -4    3.89    0.66
   2  17  -4    3.76    0.65
   2  17  -3    3.53    0.69
  -2  17   3    3.36    0.63
  -2 -17  -3    4.01    0.71
   2  17  -2   23.58    1.64
  -2  17   2   23.86    1.60
  -2 -17  -2   21.63    1.67
   2  17  -1    5.61    0.85
   2 -17   1    5.25    0.78
  -2  17   1    4.87    0.76
  -2 -17  -1    4.09    0.79
   2  17   0   87.25    3.80
  -2  17   0   88.77    3.67
   2 -17   0   80.31    3.70
   2  17   1    5.32    0.86
   2 -17  -1    6.14    0.87
  -2  17  -1    5.55    0.78
   2  17   1    4.13    0.56
   2  17   2   22.86    1.65
  -2  17  -2   23.36    1.52
  -2 -17   2   20.70    1.62
   2  17   2   19.95    1.30
   2  17   3    3.91    0.72
  -2 -17   3    2.79    0.64
  -2  17  -3    3.81    0.63
   2  17   3    3.77    0.59
   2 -17  -3    4.33    0.73
  -2  17  -4    3.79    0.60
   2 -17  -4    4.02    0.70
   2  17   4    3.71    0.56
   2  17   5   17.84    1.17
  -2  17  -5   18.10    1.12
   2 -17  -5   17.90    1.28
   2 -17  -5   15.08    1.04
   2  17   6    7.66    0.71
  -2  17  -6    6.99    0.60
   2 -17  -6    7.96    0.76
   2  17   7    0.46    0.22
   2  18  -4   77.09    2.80
   2  18  -3   83.55    3.11
   2  18  -2   55.67    2.27
   2 -18   2   52.66    2.17
   2  18  -1   74.80    2.92
  -2 -18  -1   67.79    2.87
   2  18   0   12.72    0.97
   2 -18   0   10.14    0.81
   2  18   1   74.93    2.89
   2 -18  -1   63.71    2.71
   2 -18  -2   51.89    2.19
   2 -18  -3   64.51    2.52
   2 -18  -3   76.32    2.75
   2 -18  -4   63.35    2.39
  -3   0   0   -0.18    0.36
   3   0   0    0.40    0.56
   3   0   0    1.07    0.40
  -3   0  -1    0.18    0.47
   3   0  -1    0.81    0.29
   3   0  -1    0.20    0.51
   3   0  -2   22.33    1.45
   3   0  -2   20.57    2.48
   3   0   2   24.21    2.73
  -3   0   2   21.25    2.42
  -3   0  -2   24.06    2.53
   3   0  -3    4.81    1.32
  -3   0  -3    4.61    1.18
  -3   0   3    3.19    1.03
  -3   0   4  117.77    6.81
   3   0  -4  125.72    6.87
   3   0   4  118.25    6.75
  -3   0   4  120.32    6.61
  -3   0  -4  127.70    6.64
   3   0   4  123.97    7.53
  -3   0   5  107.87    6.56
   3   0  -5  104.42    6.15
   3   0   5  101.93    6.13
  -3   0   5  107.06    6.06
  -3   0  -5   97.56    5.85
   3   0   5  109.12    7.21
  -3   0   6    2.86    1.14
   3   0  -6    1.79    0.79
   3   0   6    2.67    0.97
  -3   0  -6    2.92    0.91
  -3   0   6    2.69    0.93
   3   0   6    1.60    1.03
  -3   0   7   20.64    2.91
   3   0   7   17.81    1.67
   3   0   7   16.91    3.00
   3   0  -7   19.58    2.35
   3   0   7   18.66    2.31
  -3   0   7   23.51    2.50
  -3   0  -7   19.62    2.35
   3   0   8    2.10    0.77
   3   0   8    3.24    1.38
   3   0   8    2.67    0.71
   3   0   9    0.45    0.48
   3   0   9    1.09    0.41
   3   0   9    0.86    0.50
   3   0   9    0.99    0.48
  -3   0   9    1.03    0.60
   3   0   9    0.85    0.60
  -3   0   9    1.24    0.48
   3   0   9    0.90    0.89
   3   0   9    0.48    0.59
   3   0   9    0.95    0.50
  -3   0  10   44.42    3.06
   3   0  10   45.04    3.17
  -3   0  10   45.72    3.25
  -3   0  10   42.74    2.63
   3   0  10   46.11    3.14
   3   0  10   41.17    2.41
  -3   0  10   47.50    3.03
   3   0  10   44.29    3.11
  -3   0  10   48.06    2.57
  -3   0  10   47.15    3.19
   3   0  10   47.06    3.16
   3   0  10   42.49    3.11
   3   0  10   46.38    2.71
   3   0  11    0.54    1.06
  -3   0  11    0.10    0.40
   3   0  11    1.08    0.53
  -3   0  11    0.14    0.51
  -3   0  11    0.67    0.49
   3   0  11    0.81    0.61
  -3   0  11    0.89    0.56
  -3   0  11    0.37    0.52
   3   0  11    0.13    0.57
  -3   0  11    0.76    0.42
   3   0  12  155.16    6.03
  -3   0  12  147.01    6.26
  -3   0  12  158.49    7.05
   3   0  12  141.87    6.84
  -3   0  12  144.89    6.72
  -3   0  12  175.08    6.58
   3   0  12  143.53    6.79
  -3   0  12  149.38    5.90
   3   0  12  163.62   11.92
  -3   0  12  159.44    7.09
  -3   0  13    2.35    0.67
   3   0  13    2.15    0.63
  -3   0  13    2.48    0.90
  -3   0  13    2.21    0.80
   3   0  13    1.82    0.78
  -3   0  13    2.66    0.76
  -3   0  13    1.68    0.71
  -3   0  13    2.77    0.59
   3   0  13    3.43    1.72
  -3   0  13    4.10    1.02
  -3   0  14   98.95    5.06
  -3   0  14   98.07    4.97
   3   0  14   87.28    4.69
  -3   0  14   96.71    5.20
   3   0  14   99.50    5.01
   3   0  14  107.13    9.40
  -3   0  14  102.15    5.20
  -3   0  14   97.94    5.36
  -3   0  14   99.89    4.50
   3   0  14  101.51    4.37
  -3   0  15   11.02    1.52
  -3   0  15   13.84    1.63
   3   0  15   12.91    1.55
   3   0  15   15.77    1.37
  -3   0  15   11.48    1.67
  -3   0  16    7.61    1.22
  -3   0  16    8.75    1.24
  -3   0  16    7.61    1.27
  -3   0  16    8.15    1.22
   3   0  16    7.83    1.13
   3   0  16   10.41    1.06
  -3   0  17   28.54    2.21
  -3   0  17   26.31    1.84
  -3   0  17   28.35    1.94
  -3   0  17   28.31    2.15
   3   0  17   27.97    1.86
  -3   0  18   34.88    2.09
  -3   0  18   36.00    1.85
  -3   0  19    8.64    0.63
  -3   1  19   10.67    0.72
  -3   1  18   17.43    1.42
  -3   1  18   16.02    1.19
  -3   1  18   18.30    1.31
  -3   1  18   16.32    1.21
  -3   1  17   75.42    3.95
  -3   1  17   68.24    3.61
  -3   1  17   72.67    3.48
   3  -1  17   74.13    3.47
  -3   1  16  148.44    6.70
  -3   1  16  135.59    6.24
  -3   1  16  144.62    6.03
   3  -1  16  140.75    5.99
   3  -1  16  157.30    5.58
   3  -1  15   57.47    3.39
   3  -1  15   59.13    2.91
  -3   1  15   50.76    3.40
  -3   1  15   47.95    3.38
  -3   1  15   51.74    3.26
  -3   1  15   56.61    3.44
   3  -1  14    8.19    1.04
  -3   1  14    8.31    1.40
   3  -1  14    7.68    1.25
  -3   1  14    8.85    1.23
  -3   1  14    7.62    1.29
  -3   1  14    7.26    1.35
  -3   1  14    8.09    1.34
  -3   1  14    5.87    1.14
   3  -1  14    7.75    2.60
  -3   1  13   28.42    2.51
   3  -1  13   20.60    4.14
  -3   1  13   28.45    2.00
   3  -1  13   28.25    1.99
   3  -1  13   27.50    2.55
  -3   1  13   27.67    2.57
   3  -1  13   24.68    2.32
  -3   1  13   28.07    2.45
  -3   1  13   29.55    2.49
  -3   1  13   27.21    2.18
  -3   1  13   26.17    1.90
  -3   1  13   27.37    2.57
   3  -1  12    3.97    1.94
  -3   1  12    2.23    0.77
  -3   1  12    2.79    0.69
   3  -1  12    4.14    0.79
  -3   1  12    4.81    1.09
  -3   1  12    2.35    0.71
   3  -1  12    3.25    0.85
   3  -1  12    3.51    1.03
  -3   1  12    5.09    0.83
  -3   1  12    4.32    1.08
  -3   1  12    2.83    0.82
  -3   1  11  355.40   12.32
   3  -1  11  341.23   12.71
   3  -1  11  343.06   11.80
  -3   1  11  357.01   12.03
   3  -1  11  355.50   13.11
  -3   1  11  392.97   13.58
  -3   1  11  369.69   12.98
  -3   1  11  344.87   12.72
   3  -1  11  391.06   19.58
  -3   1  11  344.71   11.94
  -3   1  10  261.19    9.60
   3  -1  10  257.19   10.05
  -3   1  10  249.74    9.29
   3  -1  10  266.25    9.21
   3  -1  10  270.58   10.33
  -3   1  10  261.84   10.46
  -3   1  10  272.58   10.39
  -3   1  10  281.97   10.23
   3  -1  10  281.53    9.59
   3  -1  10  274.00    9.47
   3  -1  10  271.59   10.01
  -3   1  10  257.39   10.08
   3  -1  10  273.13   10.39
   3  -1  10  281.32   15.77
  -3   1  10  268.95    9.43
   3  -1   9   27.79    2.36
   3  -1   9   30.98    2.48
  -3   1   9   27.23    2.35
  -3   1   9   32.88    2.41
   3  -1   9   33.69    2.13
   3  -1   9   30.65    2.04
   3  -1   9   35.24    2.41
   3  -1   9   32.29    2.50
   3  -1   9   33.28    1.96
   3  -1   8   80.72    7.18
   3  -1   8   78.94    4.15
   3  -1   8   79.72    4.99
   3  -1   7  327.97   11.60
   3  -1   7  329.00   10.68
  -3   1   7  356.24   15.73
  -3   1   7  341.79   13.36
  -3  -1  -7  353.87   13.57
   3  -1   7  344.28   16.18
   3   1  -7  317.00   13.23
   3  -1   7  336.62   13.55
  -3   1   6  403.26   17.37
  -3   1   6  407.85   15.68
  -3  -1  -6  405.21   15.61
   3  -1   6  420.62   17.94
   3  -1   6  416.11   16.01
   3   1  -6  404.46   15.71
  -3   1   5  530.76   20.17
  -3  -1  -5  514.15   18.66
  -3   1   5  510.48   18.67
   3  -1   5  485.38   20.11
   3   1  -5  508.57   18.81
   3  -1   5  509.04   18.99
  -3   1   4  647.80   23.54
  -3  -1  -4  667.27   22.64
  -3   1   4  657.24   22.69
   3  -1   4  605.42   23.75
   3   1  -4  642.90   22.77
   3  -1   4  647.78   23.06
  -3  -1  -3 1392.85   44.59
  -3   1   3 1404.66   44.76
   3  -1   3 1421.33   45.45
   3   1  -3 1360.88   44.67
   3  -1   3 1447.58   45.07
   3   1  -2  413.99   15.98
   3  -1   2  423.49   16.11
  -3   1   2  383.41   15.56
  -3  -1  -2  424.46   15.71
   3   1  -1  439.73   14.54
   3   1  -1  459.22   16.98
  -3   1   0    4.71    1.26
   3  -1   0    4.53    1.31
   3   1   0    4.84    1.24
   3   1   0    4.21    0.76
  -3   1  -1  451.80   16.94
   3  -1  -1  450.31   17.27
   3   1   1  457.49   15.39
  -3  -1   2  404.19   15.94
  -3   1  -2  422.29   15.86
   3   1   2  439.78   16.40
   3  -1  -2  415.49   16.19
  -3  -1   3 1424.27   43.95
  -3   1  -3 1440.92   43.94
   3   1   3 1367.41   44.07
   3  -1  -3 1413.56   44.25
  -3  -1   3 1272.75   43.05
  -3   1  -4  665.57   22.61
  -3  -1   4  649.81   22.61
   3   1   4  632.31   22.85
   3  -1  -4  653.52   23.02
  -3  -1   4  620.96   22.30
  -3   1  -5  534.15   18.95
  -3  -1   5  522.05   18.83
   3   1   5  506.32   18.94
   3  -1  -5  508.60   19.08
  -3  -1   5  501.37   18.85
  -3   1  -6  414.72   15.56
  -3  -1   6  393.62   15.28
   3   1   6  411.93   15.62
   3  -1  -6  395.61   15.56
  -3  -1   6  384.65   15.77
   3   1   7  333.89   13.34
   3  -1  -7  331.92   13.45
  -3   1  -7  331.15   13.32
  -3  -1   7  337.42   13.28
  -3  -1   8   85.78    3.66
   3   1   9   29.41    2.44
   3   1   9   27.53    1.81
  -3  -1   9   31.43    2.24
   3   1   9   36.29    2.30
   3   1   9   30.45    2.42
   3   1   9   29.07    2.28
   3   1   9   27.08    2.30
   3   1  10  254.66    9.11
   3   1  10  264.00    9.95
  -3  -1  10  277.92    9.93
   3   1  10  296.37    9.91
  -3  -1  10  279.38   10.09
   3   1  10  270.80   10.11
   3   1  10  265.15   10.29
  -3  -1  10  251.68    9.30
   3   1  10  228.54    9.94
  -3  -1  10  274.58   10.34
  -3  -1  10  247.53   10.02
   3   1  10  285.08    9.73
   3   1  11  359.20   12.12
   3   1  11  389.63   12.91
   3   1  11  326.25   12.92
  -3  -1  11  378.78   13.13
  -3  -1  11  381.15   13.01
   3   1  11  350.80   12.83
  -3  -1  11  379.44   12.49
   3   1  11  341.14   13.20
  -3  -1  11  368.40   13.36
   3   1  11  368.71   12.67
  -3  -1  12    4.94    1.00
   3   1  12    3.82    0.80
   3   1  12    3.85    1.01
   3   1  12    4.55    0.96
  -3  -1  12    4.36    0.98
  -3  -1  12    4.21    0.85
   3   1  12    5.36    1.14
  -3  -1  12    6.23    1.11
   3   1  12    3.11    0.81
  -3  -1  13   26.43    2.28
   3   1  13   24.82    2.27
  -3  -1  13   26.25    2.57
  -3  -1  13   29.83    2.40
  -3  -1  13   27.55    2.51
   3   1  13   31.77    5.05
   3   1  13   26.74    2.32
   3   1  13   28.03    1.98
  -3  -1  13   26.12    2.15
   3   1  14    8.63    1.27
   3   1  14    7.73    1.04
  -3  -1  14    8.67    1.19
  -3  -1  14    8.55    1.45
   3   1  14    6.52    1.17
  -3  -1  14    8.22    1.39
   3   1  14    8.08    2.53
   3   1  14    8.00    1.32
  -3  -1  15   58.34    3.76
  -3  -1  15   52.92    3.38
  -3  -1  15   50.30    3.34
  -3  -1  15   53.71    2.99
   3   1  15   58.95    2.91
  -3  -1  15   57.39    3.69
   3   1  15   47.33    3.04
  -3  -1  16  130.15    5.68
   3   1  16  159.61    5.59
   3   1  16  144.40    5.83
  -3  -1  16  147.82    6.42
  -3  -1  16  140.69    6.33
  -3  -1  16  141.54    6.14
  -3  -1  17   62.55    2.94
  -3  -1  17   73.52    3.59
  -3  -1  17   70.60    3.63
   3   1  17   69.52    3.20
  -3  -1  17   76.08    3.36
  -3  -1  17   67.69    3.43
  -3  -1  18   18.68    1.25
  -3  -1  18   16.03    1.29
  -3  -1  19   11.62    0.70
  -3  -1  19    9.33    0.72
  -3   2  19    2.25    0.33
  -3   2  18   24.72    1.63
  -3   2  18   27.40    1.75
   3  -2  18   30.01    1.63
  -3   2  18   26.35    1.68
  -3   2  18   27.25    1.50
   3  -2  17   46.89    2.58
   3  -2  17   51.12    2.29
  -3   2  17   41.03    2.76
  -3   2  17   48.22    2.49
  -3   2  17   44.81    2.88
  -3   2  16   31.74    2.63
  -3   2  16   32.24    2.50
   3  -2  16   32.37    2.32
   3  -2  16   35.13    1.97
  -3   2  16   29.64    2.38
  -3   2  16   32.71    2.20
  -3   2  15   27.98    2.07
   3  -2  15   28.11    1.83
  -3   2  15   23.27    2.23
  -3   2  15   23.03    2.28
  -3   2  15   24.84    2.23
  -3   2  15   23.63    2.30
  -3   2  15   21.91    1.96
  -3   2  15   25.45    2.15
  -3   2  14   81.31    4.32
  -3   2  14   79.61    4.54
   3  -2  14   73.87    3.52
   3  -2  14   64.35    4.18
  -3   2  14   70.85    4.47
  -3   2  14   70.51    4.24
  -3   2  14   70.41    3.50
  -3   2  14   72.36    4.46
  -3   2  14   81.97    4.07
  -3   2  14   71.45    3.98
  -3   2  13    1.24    0.63
  -3   2  13    1.99    0.78
  -3   2  13    2.09    0.84
  -3   2  13    2.27    0.82
  -3   2  13    3.29    0.94
  -3   2  13    1.68    0.83
   3  -2  13    1.30    0.52
   3  -2  13    2.00    0.88
  -3   2  13    2.16    0.65
  -3   2  13    4.30    1.01
   3  -2  13    2.22    1.41
  -3   2  12  163.58    6.82
  -3   2  12  171.01    7.08
  -3   2  12  165.47    7.28
  -3   2  12  159.28    7.66
   3  -2  12  152.48    7.31
   3  -2  12  157.11    6.21
  -3   2  12  153.14    6.36
   3  -2  12  174.69   12.22
  -3   2  12  163.74    7.16
  -3   2  11  107.67    4.91
   3  -2  11   94.63    4.81
   3  -2  11   96.58    4.32
   3  -2  11  100.37    5.06
  -3   2  11  101.42    5.26
   3  -2  11  106.92    4.70
   3  -2  11  102.74    4.68
   3  -2  11   93.82    5.25
  -3   2  11  103.02    5.65
  -3   2  11  106.83    5.25
   3  -2  11  113.21    9.41
  -3   2  11   97.90    4.54
   3  -2  10   76.72    4.17
  -3   2  10   87.57    4.18
   3  -2  10   79.94    3.68
   3  -2  10   82.50    4.52
   3  -2  10   76.90    4.50
  -3   2  10   89.39    4.98
  -3   2  10   86.40    4.53
  -3   2  10   83.93    4.51
   3  -2  10   82.60    3.92
   3  -2  10   79.39    3.92
  -3   2  10   82.86    4.40
   3  -2  10   82.20    4.32
   3  -2  10   83.51    4.51
   3  -2  10   73.39    7.42
   3  -2  10   81.12    3.77
  -3   2  10   83.64    3.96
   3  -2   9  152.24    5.91
  -3   2   9  161.22    6.86
   3  -2   9  152.02    6.80
   3  -2   9  173.69   11.26
   3  -2   9  158.76    6.85
  -3   2   9  171.35    7.00
   3  -2   9  172.75    6.34
   3  -2   9  162.33    6.10
  -3   2   9  157.92    6.25
   3  -2   9  168.38    7.11
   3  -2   9  150.43    6.77
   3  -2   9  163.61    6.69
   3  -2   8   50.75    5.58
   3  -2   8   47.58    2.96
   3  -2   8   42.28    2.29
   3  -2   8   41.39    3.58
  -3   2   7  406.71   18.33
   3  -2   7  409.96   12.90
   3  -2   7  409.62   13.74
   3  -2   7  425.78   18.55
  -3  -2  -7  404.94   15.77
  -3   2   7  387.68   15.56
   3  -2   7  398.12   15.89
  -3  -2  -6   96.62    5.91
  -3   2   6   88.09    5.67
   3  -2   6   98.37    7.12
  -3   2   6  105.79    7.42
   3   2  -6   93.42    5.80
   3  -2   6  100.73    6.40
  -3  -2  -5  962.75   31.88
  -3   2   5  945.65   31.83
   3  -2   5  989.92   33.62
  -3   2   5  988.04   33.95
   3   2  -5  906.49   31.68
   3  -2   5  957.41   32.31
  -3   2   4  426.64   16.40
   3  -2   4  397.25   16.89
  -3   2   4  424.44   17.26
   3   2  -4  437.47   16.41
   3  -2   4  428.17   16.71
  -3   2   3  183.22    8.77
   3  -2   3  182.55    9.15
  -3   2   3  159.79    8.58
   3   2  -3  178.28    8.76
   3  -2   3  175.26    8.83
  -3   2   2   77.59    5.15
   3   2  -2   79.90    5.28
   3   2  -1  219.39    8.48
   3   2  -1  223.43   10.16
  -3   2   0 1733.34   54.26
   3   2   0 1750.28   52.35
   3   2   0 1699.08   54.42
  -3   2  -1  243.62   10.39
   3   2   1  217.82    9.00
  -3   2  -2   76.73    5.12
   3   2   2   76.83    4.58
   3   2   2   83.43    5.39
  -3   2  -3  189.00    8.64
   3   2   3  173.43    8.75
  -3  -2   3  152.54    7.29
   3   2   3  173.91    8.60
   3  -2  -3  175.08    8.72
  -3   2  -4  444.95   16.43
   3   2   4  408.19   16.86
  -3  -2   4  406.55   15.33
   3   2   4  426.94   16.56
   3  -2  -4  450.20   16.93
  -3   2  -5 1004.76   32.13
  -3  -2   5  972.13   31.92
   3   2   5  915.71   33.09
  -3  -2   5  972.12   31.24
   3   2   5  913.72   31.79
   3  -2  -5  951.64   32.26
   3   2   6   98.07    6.00
   3  -2  -6   97.71    6.08
  -3   2  -6   93.84    5.80
  -3  -2   6   88.43    5.62
   3   2   6   98.46    6.98
  -3  -2   7  383.46   15.22
  -3   2  -7  398.74   15.53
   3   2   7  395.73   13.45
  -3  -2   7  403.47   12.75
   3  -2  -7  403.09   15.71
   3   2   7  412.16   17.97
   3   2   8   42.97    4.94
   3   2   8   47.87    2.94
  -3  -2   8   45.18    2.41
   3   2   9  156.33    6.76
  -3  -2   9  155.11    7.06
  -3  -2   9  167.51    6.88
   3   2   9  170.10   10.95
   3   2   9  160.66    6.75
   3   2   9  145.84    6.78
  -3  -2   9  167.22    6.12
   3   2   9  149.71    5.85
  -3  -2   9  153.41    6.35
   3   2   9  172.77    6.50
   3   2   9  157.08    6.58
   3   2   9  149.06    6.69
  -3  -2   9  165.75    6.96
   3   2   9  169.35    6.51
  -3  -2   9  157.45    6.06
  -3  -2  10   75.89    4.60
   3   2  10   73.75    4.41
   3   2  10   82.89    3.73
   3   2  10   74.62    4.30
  -3  -2  10   79.80    4.10
   3   2  10   75.16    4.33
   3   2  10   94.85    4.30
   3   2  10   82.71    4.51
   3   2  10   79.02    4.26
   3   2  10   90.51    7.99
   3   2  10   87.63    4.51
  -3  -2  10   80.13    4.42
   3   2  10   83.97    4.18
  -3  -2  10   93.90    3.98
  -3  -2  11  105.54    5.23
   3   2  11  101.52    8.88
   3   2  11   96.77    4.32
   3   2  11   93.33    4.97
   3   2  11   99.54    5.11
  -3  -2  11   98.56    4.83
   3   2  11  111.48    4.96
  -3  -2  11  106.80    4.90
   3   2  11   99.82    5.28
  -3  -2  11   93.82    5.06
  -3  -2  11   93.08    5.36
   3   2  11  104.75    4.92
  -3  -2  12  156.63    6.99
   3   2  12  157.35   11.42
   3   2  12  147.75    6.57
   3   2  12  158.53    6.08
   3   2  12  153.63    6.84
   3   2  12  147.30    6.75
   3   2  12  146.51    6.53
  -3  -2  12  151.24    6.49
   3   2  12  149.61    7.04
  -3  -2  12  165.67    7.13
   3   2  12  161.87    6.69
   3   2  13    2.15    0.78
   3   2  13    2.84    0.75
  -3  -2  13    2.51    0.86
  -3  -2  13    2.43    0.69
   3   2  13    2.68    0.86
  -3  -2  13    1.95    0.74
   3   2  13    2.63    0.68
  -3  -2  13    2.66    0.98
  -3  -2  13    3.50    0.93
   3   2  13    2.12    1.35
   3   2  13    1.38    0.65
  -3  -2  14   79.33    4.63
   3   2  14   71.27    4.03
  -3  -2  14   77.01    4.55
   3   2  14   84.19    3.76
  -3  -2  14   73.65    4.05
   3   2  14   76.35    4.06
   3   2  14   78.53    4.54
  -3  -2  14   80.89    4.52
  -3  -2  14   76.78    4.30
   3   2  15   22.41    2.14
  -3  -2  15   21.43    1.79
  -3  -2  15   24.54    2.11
   3   2  15   29.57    1.91
  -3  -2  15   25.78    2.04
  -3  -2  15   25.51    2.32
   3   2  15   22.61    1.94
  -3  -2  15   27.14    2.33
  -3  -2  15   28.69    2.46
  -3  -2  16   31.04    2.45
  -3  -2  16   31.60    2.52
  -3  -2  16   34.80    2.23
  -3  -2  16   33.22    2.41
  -3  -2  16   30.44    2.04
  -3  -2  16   29.20    2.35
   3   2  16   31.42    2.10
  -3  -2  17   50.38    2.89
  -3  -2  17   48.80    2.88
  -3  -2  17   49.08    2.52
  -3  -2  17   46.03    2.69
   3   2  17   50.67    2.49
  -3  -2  18   30.15    1.86
  -3  -2  18   28.96    1.75
  -3  -2  18   32.02    1.63
  -3  -2  19    2.04    0.34
  -3   3  18    2.45    0.55
   3  -3  18    2.30    0.48
   3  -3  17   62.26    3.06
   3  -3  17   65.95    2.65
  -3   3  17   57.21    2.72
  -3   3  17   58.54    3.24
  -3   3  17   60.30    3.44
  -3   3  16   66.60    3.72
  -3   3  16   64.60    3.83
   3  -3  16   69.40    2.97
  -3   3  16   59.95    3.43
  -3   3  16   62.08    3.19
  -3   3  16   62.34    3.13
  -3   3  15    9.40    1.21
   3  -3  15    8.81    1.01
  -3   3  15    8.61    1.33
  -3   3  15   10.48    1.62
  -3   3  15   10.20    1.29
  -3   3  15    8.49    1.37
  -3   3  15    9.03    1.39
  -3   3  15    7.42    1.09
  -3   3  14   21.32    2.29
  -3   3  14   23.11    2.01
   3  -3  14   23.22    1.69
  -3   3  14   24.77    2.31
  -3   3  14   21.31    2.38
  -3   3  14   18.51    2.08
  -3   3  14   24.55    2.12
  -3   3  14   19.89    1.87
  -3   3  14   21.91    1.78
  -3   3  13   11.47    1.47
   3  -3  13   13.98    1.35
  -3   3  13   13.71    1.76
  -3   3  13   11.58    1.83
  -3   3  13   13.21    1.78
  -3   3  13   10.77    1.72
  -3   3  13   12.99    1.54
   3  -3  13   13.45    1.19
  -3   3  13   13.68    1.44
   3  -3  13   15.62    3.37
  -3   3  13   15.15    1.70
  -3   3  12   98.10    4.71
   3  -3  12   80.22    3.71
   3  -3  12   83.99    4.68
  -3   3  12   88.89    4.54
  -3   3  12   94.81    5.09
   3  -3  12   91.00    5.20
  -3   3  12   93.01    5.47
   3  -3  12   91.22    4.05
  -3   3  12   90.02    4.36
  -3   3  12   91.36    4.75
   3  -3  12   93.01    8.51
  -3   3  11  299.95   10.27
  -3   3  11  273.28    9.87
   3  -3  11  244.47    9.01
   3  -3  11  270.24   10.31
   3  -3  11  277.28    9.83
  -3   3  11  274.59   10.68
   3  -3  11  268.71   10.82
  -3   3  11  272.26   11.20
   3  -3  11  258.39    9.30
  -3   3  11  269.08    9.76
   3  -3  11  272.98    9.63
   3  -3  11  306.23   16.31
  -3   3  11  278.04   10.36
  -3   3  10   27.97    2.14
  -3   3  10   22.89    1.88
   3  -3  10   20.56    1.59
  -3   3  10   22.76    2.24
   3  -3  10   24.54    1.90
   3  -3  10   18.64    1.99
   3  -3  10   17.91    2.05
   3  -3  10   21.33    2.00
   3  -3  10   22.07    1.73
  -3   3  10   21.90    1.82
   3  -3  10   23.99    4.06
   3  -3  10   23.45    2.13
   3  -3   9   72.38    3.39
   3  -3   9   84.31    4.20
   3  -3   9   75.28    4.14
  -3   3   9   76.94    4.10
   3  -3   9   90.78    3.91
   3  -3   9   79.91    3.83
   3  -3   9   80.65    3.67
  -3   3   9   75.55    3.77
   3  -3   9   74.75    4.13
   3  -3   9   77.65    4.40
   3  -3   9   73.11    4.12
   3  -3   9   81.95    7.39
  -3   3   8   71.25    5.08
   3  -3   8   84.28    4.42
   3  -3   8   80.30    6.96
   3  -3   8   83.18    4.17
   3  -3   8   83.37    3.64
   3  -3   8   71.58    5.18
   3  -3   8   85.82    3.85
   3  -3   7  247.86   11.49
   3  -3   7  253.30   13.11
  -3   3   7  278.57   14.15
   3  -3   7  252.31    8.47
   3  -3   7  239.43    9.06
  -3   3   7  247.12   11.18
  -3  -3  -7  250.42   11.34
  -3   3   6    1.82    0.93
   3  -3   6    5.65    1.60
   3  -3   6    4.61    0.78
   3  -3   6    4.92    1.31
   3  -3   6    2.44    0.47
  -3   3   6    3.19    1.34
  -3   3   5   29.09    3.14
   3  -3   5   35.65    3.92
   3  -3   5   39.07    3.75
  -3   3   4   95.55    6.10
   3  -3   4  104.02    6.66
   3   3  -4   97.32    6.06
  -3   3   3  184.98    9.08
   3  -3   3  173.77    9.02
   3   3  -3  182.51    8.97
  -3   3   2   12.35    2.02
   3  -3   2   15.06    2.06
   3   3  -2   17.90    2.35
   3   3  -1  247.98   11.03
   3   3  -1  239.86    9.51
   3   3   0  242.11    9.60
   3   3   0  225.98   10.75
  -3   3   0  237.38   10.76
  -3   3  -1  242.31   11.00
   3   3   1  250.36   10.12
  -3   3  -2   11.52    1.95
   3   3   2   13.51    1.92
   3   3   2   11.90    2.01
   3   3   2   12.66    1.81
   3   3   3  180.04    9.04
  -3   3  -3  196.64    9.27
   3   3   3  181.83    9.12
   3   3   3  188.46    8.92
  -3  -3   3  174.97    7.35
   3   3   4   98.30    6.24
  -3   3  -4  104.89    6.17
   3   3   4   95.45    6.02
  -3  -3   4   84.72    4.60
   3   3   5   37.41    3.83
  -3   3  -5   37.76    3.52
   3  -3  -5   32.26    3.50
   3   3   6    2.99    1.23
   3   3   6    2.60    0.58
  -3   3  -6    2.92    0.99
   3  -3  -6    2.14    0.94
   3  -3  -7  254.15   11.46
   3   3   7  258.07   13.01
   3   3   7  253.10    9.09
  -3  -3   7  247.60    8.54
  -3   3  -7  240.11   11.14
  -3  -3   7  257.20   11.22
   3   3   8   79.74    4.25
   3   3   8   87.02    3.94
   3   3   8   76.29    3.43
  -3  -3   8   77.71    5.08
   3   3   8   79.17    6.76
   3   3   8   77.82    4.01
  -3  -3   8   83.80    3.66
   3   3   9   79.01    4.19
  -3  -3   9   76.54    4.48
   3   3   9   80.83    4.42
   3   3   9   80.84    3.95
   3   3   9   74.47    3.48
   3   3   9   72.81    4.19
   3   3   9   77.19    4.23
   3   3   9   83.70    3.96
   3   3   9   75.68    4.15
   3   3   9   75.11    4.15
   3   3   9   80.43    7.19
  -3  -3   9   85.72    4.28
   3   3   9   83.66    4.12
  -3  -3   9   83.72    3.74
  -3  -3  10   21.84    2.26
   3   3  10   20.68    2.15
   3   3  10   20.74    1.61
   3   3  10   20.47    1.74
   3   3  10   18.63    1.96
   3   3  10   23.64    2.18
   3   3  10   21.93    1.89
   3   3  10   21.10    2.03
   3   3  10   19.29    3.67
  -3  -3  10   22.55    2.08
   3   3  10   20.90    1.93
  -3  -3  10   23.31    1.78
  -3  -3  11  268.30   10.89
  -3  -3  11  277.24   10.50
   3   3  11  273.50    9.51
   3   3  11  260.28   10.51
   3   3  11  273.67   10.46
   3   3  11  279.79   10.14
   3   3  11  261.91   10.67
  -3  -3  11  269.37   10.38
   3   3  11  282.52   15.65
  -3  -3  11  276.35    9.79
   3   3  11  285.30   10.35
  -3  -3  12   97.06    4.95
   3   3  12   94.69    8.45
   3   3  12   95.28    4.22
   3   3  12   94.06    4.62
   3   3  12   91.36    4.83
   3   3  12   88.48    4.92
   3   3  12   92.51    4.68
   3   3  12   93.44    5.19
  -3  -3  12   93.44    4.98
   3   3  12   97.72    4.87
  -3  -3  13   10.68    1.55
   3   3  13   14.28    1.39
   3   3  13   11.64    1.44
   3   3  13   11.44    1.51
   3   3  13   13.68    1.66
  -3  -3  13   13.88    1.82
   3   3  13   10.16    1.42
  -3  -3  13   11.47    1.66
   3   3  13   16.37    3.40
  -3  -3  13   18.27    1.85
  -3  -3  13   12.89    1.66
   3   3  13   11.90    1.54
   3   3  14   20.44    1.93
  -3  -3  14   19.20    2.06
  -3  -3  14   19.69    2.07
  -3  -3  14   22.14    2.02
   3   3  14   23.95    2.32
  -3  -3  14   22.86    1.94
  -3  -3  14   22.35    2.18
  -3  -3  14   23.11    2.12
   3   3  14   18.61    1.78
   3   3  15    7.89    1.11
  -3  -3  15    7.79    1.19
  -3  -3  15    8.41    1.30
  -3  -3  15    8.90    1.34
   3   3  15    8.66    1.34
  -3  -3  15    9.39    1.18
  -3  -3  15    8.93    1.22
  -3  -3  15    9.53    1.41
  -3  -3  16   63.74    3.54
  -3  -3  16   61.28    3.68
  -3  -3  16   63.21    3.15
  -3  -3  16   65.51    3.32
  -3  -3  16   66.21    3.54
   3   3  16   63.72    3.15
  -3  -3  16   64.80    3.50
  -3  -3  17   54.55    2.96
  -3  -3  17   60.57    2.78
  -3  -3  17   66.42    3.22
  -3  -3  17   61.57    3.27
  -3  -3  18    2.95    0.58
  -3  -3  18    3.00    0.46
  -3  -3  18    2.86    0.54
  -3  -3  18    2.65    0.55
   3  -4  18   64.47    2.66
  -3   4  18   62.21    2.92
   3  -4  17  126.20    5.06
   3  -4  17  128.55    4.46
  -3   4  17  125.46    5.56
  -3   4  16   45.78    3.00
  -3   4  16   41.46    2.80
   3  -4  16   53.39    2.36
  -3   4  16   45.78    2.70
  -3   4  16   44.15    2.55
  -3   4  15    4.79    0.96
  -3   4  15    5.28    1.17
  -3   4  15    5.28    0.81
  -3   4  15    4.07    0.85
  -3   4  15    4.89    1.08
  -3   4  15    7.03    0.98
   3  -4  15    3.85    0.69
  -3   4  14   44.26    2.73
   3  -4  14   47.94    2.54
  -3   4  14   45.67    3.12
  -3   4  14   44.49    3.32
  -3   4  14   50.63    3.08
  -3   4  14   45.50    2.91
  -3   4  14   48.77    3.58
  -3   4  14   45.25    2.74
  -3   4  14   51.12    3.76
  -3   4  13  259.40   11.08
  -3   4  13  263.04   10.89
  -3   4  13  294.10   10.46
  -3   4  13  277.14   10.61
   3  -4  13  264.03    9.45
  -3   4  13  270.76   11.39
   3  -4  13  291.12   15.71
  -3   4  13  293.04   10.40
  -3   4  13  284.08   10.01
  -3   4  13  264.00    9.87
  -3   4  12  362.19   12.69
   3  -4  12  355.45   18.18
   3  -4  12  336.94   11.73
  -3   4  12  343.98   12.65
  -3   4  12  370.13   13.44
  -3   4  12  349.10   12.98
  -3   4  12  349.76   13.88
  -3   4  12  385.38   12.87
  -3   4  12  349.66   12.29
   3  -4  12  351.33   12.18
  -3   4  12  355.70   12.36
   3  -4  12  349.91   12.98
   3  -4  11  166.71   11.36
  -3   4  11  162.79    6.92
  -3   4  11  163.54    6.75
   3  -4  11  149.02    6.05
  -3   4  11  153.29    6.86
  -3   4  11  157.66    6.60
   3  -4  11  163.33    7.10
  -3   4  11  162.24    7.94
   3  -4  11  161.03    6.48
  -3   4  11  158.92    6.63
   3  -4  11  154.74    5.99
  -3   4  11  184.65    7.15
  -3   4  11  157.20    7.46
   3  -4  11  180.11    6.81
   3  -4  10   69.99    3.29
   3  -4  10   83.04    3.93
   3  -4  10   79.50    4.67
   3  -4  10   74.38    4.13
  -3   4  10   75.22    3.89
   3  -4  10   72.14    3.38
  -3   4  10   71.09    3.77
   3  -4  10   70.71    3.63
   3  -4  10   68.35    6.78
   3  -4   9  581.57   18.08
   3  -4   9  543.58   18.05
   3  -4   9  617.89   18.81
   3  -4   9  606.01   19.23
   3  -4   9  571.71   19.79
   3  -4   9  572.91   18.54
  -3   4   9  594.55   18.86
   3  -4   9  587.99   19.18
   3  -4   9  548.13   24.26
   3  -4   9  606.97   19.30
   3  -4   8  454.50   13.84
   3  -4   8  418.96   13.76
  -3   4   8  372.89   16.16
   3  -4   8  409.37   13.61
   3  -4   8  411.84   14.71
  -3   4   8  415.20   13.89
   3  -4   8  403.99   18.66
   3  -4   8  423.89   14.18
   3  -4   8  417.05   14.20
   3  -4   8  359.38   16.27
   3  -4   8  431.70   13.80
   3  -4   7  297.56   10.08
   3  -4   7  282.49   13.26
   3  -4   7  307.04   14.76
   3  -4   7  289.42   10.53
   3  -4   7  324.78   10.32
  -3   4   7  285.77   13.10
   3  -4   6  275.83    9.00
  -3   4   6  260.70    8.98
   3  -4   6  271.56   12.96
   3  -4   6  244.84    9.19
  -3   4   6  278.39   12.32
   3  -4   5  857.91   30.19
  -3   4   5  852.86   26.00
  -3   4   5  848.31   29.72
   3  -4   4  822.99   28.17
  -3   4   4  768.07   29.00
  -3   4   4  802.41   28.09
   3  -4   3  258.39   11.57
  -3   4   3  266.01   12.55
  -3   4   3  277.21   12.28
   3  -4   2  373.50   14.72
  -3   4   2  395.26   15.80
   3   4  -1  266.78   10.67
   3   4   0   45.34    4.03
   3   4   0   43.23    3.37
  -3   4   0   41.18    3.88
   3   4   1  256.96   10.87
  -3   4  -1  259.56   11.79
   3   4   2  384.86   14.21
   3   4   2  396.76   14.72
  -3   4  -2  380.88   15.25
   3   4   3  269.17   11.40
   3   4   3  280.21   12.01
  -3  -4   3  244.68    8.95
  -3   4  -3  280.29   12.20
   3   4   4  782.66   27.46
   3   4   4  797.31   28.27
  -3   4  -4  783.91   27.62
   3   4   5  852.34   29.81
  -3   4  -5  832.87   25.70
  -3   4  -5  877.88   29.60
  -3   4  -6  270.89    9.18
   3   4   6  277.10   13.00
   3   4   6  270.25    9.43
  -3   4  -6  260.30   12.15
   3  -4  -7  294.05   13.45
  -3  -4   7  311.95   10.35
  -3   4  -7  304.45   13.40
   3   4   7  301.11   14.57
   3   4   7  303.66   10.65
  -3  -4   8  369.89   15.66
   3   4   8  399.50   13.78
  -3  -4   8  362.30   15.87
   3   4   8  428.00   14.35
   3   4   8  389.55   13.02
   3   4   8  403.42   13.55
  -3  -4   8  416.28   13.42
  -3  -4   8  424.68   13.84
  -3  -4   8  412.77   13.43
   3   4   8  415.80   13.79
   3   4   8  418.30   18.46
  -3  -4   8  410.06   14.41
  -3  -4   9  603.77   18.66
   3   4   9  568.41   18.69
   3   4   9  581.73   19.54
   3   4   9  573.67   19.31
   3   4   9  595.03   24.50
   3   4   9  596.07   19.08
   3   4   9  582.84   19.15
   3   4   9  564.69   18.64
  -3  -4   9  579.87   19.78
  -3  -4   9  582.66   19.07
  -3  -4  10   75.06    3.74
   3   4  10   70.24    3.76
   3   4  10   74.70    4.35
   3   4  10   81.19    4.32
   3   4  10   71.45    3.81
   3   4  10   73.09    6.92
   3   4  10   80.01    4.24
  -3  -4  10   72.83    4.42
  -3  -4  10   73.65    4.07
  -3  -4  11  164.64    6.99
   3   4  11  168.16    7.09
   3   4  11  146.75    6.49
   3   4  11  159.86    7.29
   3   4  11  146.58    6.45
   3   4  11  165.37    6.67
   3   4  11  162.57    7.27
   3   4  11  159.68    6.99
   3   4  11  159.46   10.88
  -3  -4  11  167.94    6.90
  -3  -4  11  151.27    7.32
  -3  -4  11  160.18    6.48
   3   4  12  359.52   12.66
   3   4  12  305.81   11.96
  -3  -4  12  361.36   12.85
   3   4  12  341.70   12.13
   3   4  12  350.51   12.53
   3   4  12  345.08   12.86
  -3  -4  12  352.24   12.40
   3   4  12  357.10   17.89
   3   4  12  317.35   11.66
   3   4  12  349.50   12.98
  -3  -4  12  347.11   11.95
  -3  -4  12  347.61   12.00
  -3  -4  12  377.45   13.01
  -3  -4  12  341.01   12.46
   3   4  13  274.74   15.03
  -3  -4  13  276.98   10.14
   3   4  13  265.40   10.19
   3   4  13  265.80   10.52
  -3  -4  13  269.89    9.78
   3   4  13  267.50   10.32
  -3  -4  13  278.99   10.52
   3   4  13  260.12    9.85
  -3  -4  13  274.81   10.55
  -3  -4  13  275.32   10.58
  -3  -4  14   45.94    2.88
   3   4  14   44.02    3.23
  -3  -4  14   47.27    2.76
   3   4  14   42.95    2.86
   3   4  14   43.16    2.97
  -3  -4  14   45.00    3.10
  -3  -4  14   43.27    3.00
   3   4  14   46.49    2.82
  -3  -4  14   46.66    3.23
  -3  -4  14   37.85    2.91
  -3  -4  15    3.95    0.89
  -3  -4  15    5.58    1.05
   3   4  15    4.80    1.02
  -3  -4  15    5.95    0.91
   3   4  15    4.00    0.83
  -3  -4  15    5.33    1.06
  -3  -4  15    3.94    0.94
   3   4  16   45.97    2.92
  -3  -4  16   46.75    2.48
  -3  -4  16   48.96    2.83
  -3  -4  16   50.29    2.77
  -3  -4  16   50.20    2.88
  -3  -4  16   47.18    2.78
  -3  -4  17  134.00    4.68
  -3  -4  17  126.07    4.98
  -3  -4  17  120.33    4.85
  -3  -4  17  122.62    4.85
  -3  -4  18   67.98    2.87
  -3  -4  18   60.74    2.54
  -3   5  18   53.34    2.53
   3  -5  18   57.83    2.33
  -3   5  17    1.38    0.60
   3  -5  17    1.72    0.57
  -3   5  16  124.34    5.04
   3  -5  16  129.22    4.57
   3  -5  15   66.68    2.86
  -3   5  15   60.53    3.27
  -3   5  15   63.11    3.33
  -3   5  15   65.54    3.17
   3  -5  15   53.93    3.65
  -3   5  15   62.97    3.99
  -3   5  15   56.29    3.65
  -3   5  14    3.56    0.76
   3  -5  14    4.18    0.70
  -3   5  14    3.42    0.89
  -3   5  14    3.00    1.09
  -3   5  14    3.11    0.83
   3  -5  14    1.72    0.86
  -3   5  14    3.99    0.85
  -3   5  14    4.05    1.11
  -3   5  13  155.69    6.38
  -3   5  13  163.36    6.78
  -3   5  13  150.04    6.61
   3  -5  13  150.40    5.79
  -3   5  13  147.72    7.49
   3  -5  13  138.44    7.21
  -3   5  13  147.80    6.03
  -3   5  13  152.09    7.27
   3  -5  13  166.02    6.45
   3  -5  13  153.22    6.89
  -3   5  13  153.99    6.34
  -3   5  12   70.25    3.82
   3  -5  12   69.72    6.70
  -3   5  12   74.34    4.10
  -3   5  12   75.86    4.00
   3  -5  12   68.53    3.30
  -3   5  12   71.31    3.61
  -3   5  12   68.34    4.09
   3  -5  12   67.70    3.66
  -3   5  12   69.81    3.80
   3  -5  12   74.43    4.28
  -3   5  12   72.26    4.80
  -3   5  12   74.99    4.17
  -3   5  12   71.52    4.56
   3  -5  12   71.01    3.81
  -3   5  11   15.73    1.66
   3  -5  11   17.95    3.33
  -3   5  11   15.88    2.05
   3  -5  11   19.03    1.76
  -3   5  11   15.30    1.82
  -3   5  11   14.47    1.65
   3  -5  11   15.98    1.37
  -3   5  11   17.66    1.61
   3  -5  11   17.16    1.91
  -3   5  11   15.77    2.21
   3  -5  11   19.00    1.70
  -3   5  11   16.90    1.68
  -3   5  10  130.78    5.75
   3  -5  10  119.86    4.93
  -3   5  10  132.93    6.11
   3  -5  10  130.61    5.55
  -3   5  10  124.02    5.34
   3  -5  10  129.41    6.00
  -3   5  10  129.73    5.68
   3  -5  10  138.56    9.61
   3  -5  10  126.53    5.46
  -3   5  10  126.29    5.59
  -3   5   9    4.50    0.90
  -3   5   9    3.17    0.75
   3  -5   9    3.24    0.89
   3  -5   9    3.92    0.80
  -3   5   9    3.00    0.85
   3  -5   9    2.79    1.44
   3  -5   9    5.04    0.90
   3  -5   9    2.59    0.65
   3  -5   8   20.93    1.90
   3  -5   8   21.79    1.71
   3  -5   8   19.14    1.74
   3  -5   8   20.57    3.26
   3  -5   8   20.38    1.76
   3  -5   8   18.61    1.59
   3  -5   8   20.99    2.16
  -3   5   8   21.35    1.89
   3  -5   8   20.21    2.88
   3  -5   8   20.13    1.83
   3  -5   8   22.96    1.78
  -3   5   8   16.40    2.53
   3  -5   7   19.50    1.76
  -3   5   7   19.80    1.54
  -3   5   7   22.74    3.02
  -3   5   7   20.07    1.76
   3  -5   7   20.40    3.10
   3  -5   7   22.53    1.76
   3  -5   7   22.18    1.70
  -3   5   7   25.59    4.03
  -3   5   7   21.03    1.70
  -3  -5  -7   20.64    2.99
   3  -5   7   20.05    1.57
   3  -5   6   17.69    2.75
   3  -5   6   15.90    1.42
   3  -5   6   18.38    1.45
  -3   5   6   17.61    1.44
  -3   5   6   20.09    3.36
  -3   5   6   15.90    2.57
  -3   5   5  173.02   10.16
   3  -5   5  148.62    5.58
  -3   5   5  152.32    5.79
   3  -5   5  146.63    8.39
   3  -5   5  142.00    5.67
  -3   5   5  150.61    8.73
  -3   5   4  411.27   17.11
  -3   5   4  430.58   17.92
  -3   5   4  406.35   13.31
   3  -5   4  393.93   16.19
  -3   5   3   18.76    2.73
   3  -5   3   15.43    2.18
  -3   5   3   19.18    1.50
  -3   5   3   21.01    2.97
   3  -5   2  115.54    7.43
  -3   5   2  129.38    7.65
   3  -5   2  111.14    6.31
  -3   5   2  118.50    4.79
   3  -5   1   80.50    4.87
   3   5  -1   82.65    5.08
   3  -5   0   54.59    4.79
   3   5   0   60.08    4.97
  -3   5   0   59.28    4.91
  -3   5   0   56.07    2.84
   3   5   0   53.05    4.14
   3  -5  -1   80.28    5.97
  -3   5  -1   88.20    6.18
   3   5   1   86.53    5.03
  -3   5  -1   82.52    3.72
   3   5   1   82.49    5.49
   3  -5  -2  118.23    7.41
   3   5   2  111.48    6.22
   3   5   2  117.72    7.05
  -3   5  -2  114.11    4.73
  -3   5  -2  129.14    7.69
   3   5   3   22.54    2.58
   3   5   3   15.90    2.54
  -3   5  -3   17.72    1.44
  -3   5  -3   19.88    2.78
   3   5   4  409.57   16.16
   3   5   4  413.62   17.59
  -3   5  -4  402.41   13.31
  -3   5  -4  425.58   17.11
  -3   5  -5  151.64    5.77
   3   5   5  158.45    8.50
   3   5   5  144.15    5.63
  -3   5  -5  150.02    8.61
   3   5   6   16.15    1.40
   3   5   6   17.77    2.69
  -3  -5   6   17.86    1.43
  -3   5  -6   17.04    1.44
  -3   5  -6   21.06    2.90
   3   5   7   22.05    1.96
   3   5   7   21.70    1.93
  -3  -5   7   17.63    2.67
   3   5   7   21.10    1.94
   3   5   7   20.75    1.66
  -3  -5   7   22.69    1.70
   3   5   7   18.86    2.92
   3   5   7   20.80    1.68
  -3   5  -7   25.22    3.15
  -3  -5   8   21.42    1.80
   3   5   8   22.78    1.87
   3   5   8   18.96    1.76
   3   5   8   19.14    1.95
  -3  -5   8   14.40    2.38
   3   5   8   28.88    2.33
  -3  -5   8   18.84    1.50
   3   5   8   22.42    1.88
  -3  -5   8   20.22    2.02
  -3  -5   8   22.61    2.83
   3   5   8   20.63    3.21
   3   5   8   24.08    1.88
  -3  -5   8   20.86    1.71
  -3  -5   9    4.68    0.91
   3   5   9    3.12    0.78
   3   5   9    3.08    0.82
   3   5   9    3.02    0.73
   3   5   9    4.23    0.83
   3   5   9    2.74    0.81
   3   5   9    2.18    0.82
  -3  -5   9    2.67    0.62
   3   5   9    3.24    0.93
  -3  -5   9    5.00    0.84
  -3  -5   9    4.27    1.01
  -3  -5  10  119.05    5.60
   3   5  10  124.25    5.42
  -3  -5  10  116.94    5.08
   3   5  10  126.14    5.58
   3   5  10  124.48    6.10
   3   5  10  122.74    5.83
   3   5  10  146.99    9.68
  -3  -5  10  124.11    5.52
  -3  -5  10  124.34    6.12
  -3  -5  10  131.78    5.49
   3   5  11   18.29    1.99
   3   5  11   15.27    1.63
   3   5  11   16.05    1.68
   3   5  11   17.12    1.72
   3   5  11   16.18    1.94
   3   5  11   19.92    1.98
  -3  -5  11   16.57    1.53
  -3  -5  11   17.42    1.73
   3   5  11   19.06    3.34
  -3  -5  11   16.29    1.62
  -3  -5  11   19.14    1.95
   3   5  12   65.51    4.11
   3   5  12   66.67    3.74
  -3  -5  12   77.54    4.15
   3   5  12   66.44    3.72
   3   5  12   75.60    4.17
   3   5  12   70.12    4.30
   3   5  12   71.31    6.65
  -3  -5  12   73.34    3.86
  -3  -5  12   73.63    3.62
   3   5  12   71.22    3.86
  -3  -5  12   73.12    3.84
  -3  -5  12   76.53    4.23
  -3  -5  13  151.27    6.73
   3   5  13  153.07    6.86
  -3  -5  13  152.74    6.10
  -3  -5  13  155.49    6.62
   3   5  13  144.63    6.22
   3   5  13  148.42    6.95
   3   5  13  153.73    6.65
  -3  -5  13  156.82    6.38
  -3  -5  13  160.89    6.84
  -3  -5  13  153.44    6.29
   3   5  14    1.94    0.79
  -3  -5  14    2.33    0.65
   3   5  14    2.94    0.77
  -3  -5  14    3.17    0.96
   3   5  14    4.12    0.89
   3   5  14    2.43    0.80
  -3  -5  14    3.39    0.82
   3   5  14    2.89    0.93
  -3  -5  14    3.19    0.83
  -3  -5  14    2.60    0.85
  -3  -5  15   65.65    3.44
  -3  -5  15   66.74    3.81
  -3  -5  15   65.01    3.09
   3   5  15   61.68    3.68
  -3  -5  15   58.48    3.35
  -3  -5  15   63.02    3.29
  -3  -5  15   63.23    3.67
  -3  -5  16  117.34    4.87
  -3  -5  16  123.85    5.34
  -3  -5  16  124.61    4.66
   3   5  16  120.71    5.30
  -3  -5  16  126.68    5.07
  -3  -5  16  114.85    5.14
  -3  -5  17    2.31    0.56
  -3  -5  17    1.39    0.45
  -3  -5  17    1.87    0.49
  -3  -5  18   44.68    1.73
  -3   6  18   55.75    2.31
  -3   6  17   22.76    1.72
   3  -6  17   20.86    1.47
  -3   6  16   52.38    2.66
   3  -6  16   57.00    2.25
  -3   6  15  152.01    5.76
  -3   6  15  141.92    5.49
   3  -6  15  127.06    6.17
  -3   6  15  122.34    6.15
   3  -6  15  140.43    4.92
   3  -6  14  120.89    4.68
   3  -6  14  121.33    6.22
  -3   6  14  136.03    5.67
  -3   6  14  128.19    5.35
  -3   6  14  131.49    6.27
  -3   6  13  118.55    5.05
  -3   6  13  126.60    5.64
  -3   6  13  115.23    5.25
   3  -6  13  114.75    4.59
  -3   6  13  116.16    6.16
   3  -6  13  133.32    5.39
  -3   6  13  117.57    5.65
   3  -6  13  122.57    5.81
  -3   6  13  119.14    5.28
   3  -6  13  117.52    5.12
   3  -6  13  110.31    6.12
  -3   6  12   28.83    2.13
  -3   6  12   31.85    2.40
  -3   6  12   31.87    2.45
   3  -6  12   29.33    1.84
  -3   6  12   26.96    1.92
  -3   6  12   28.89    2.81
   3  -6  12   33.44    2.34
  -3   6  12   29.72    2.59
   3  -6  12   30.10    2.59
   3  -6  12   27.94    2.14
  -3   6  12   29.01    2.25
   3  -6  12   31.27    2.96
  -3   6  11  213.17    7.87
   3  -6  11  202.96   11.85
  -3   6  11  207.32    8.20
   3  -6  11  199.26    7.17
  -3   6  11  197.85    7.40
   3  -6  11  214.56    7.96
   3  -6  11  182.91    8.92
  -3   6  11  208.98    8.17
   3  -6  11  201.76    7.87
  -3   6  11  202.06    7.98
  -3   6  11  190.97    8.49
   3  -6  11  213.49    8.56
   3  -6  10  615.70   20.40
   3  -6  10  615.18   19.67
   3  -6  10  622.00   24.97
  -3   6  10  611.21   19.64
   3  -6  10  589.87   19.65
  -3   6  10  615.71   20.66
  -3   6  10  610.51   20.06
   3  -6   9  449.14   14.53
  -3   6   9  437.02   14.64
  -3   6   9  414.77   14.69
   3   6  -9  426.94   14.51
   3  -6   9  420.55   14.81
   3  -6   9  406.62   14.17
   3  -6   9  426.83   14.19
  -3   6   9  420.25   14.19
   3  -6   9  399.95   18.62
   3  -6   8  329.18   15.96
   3  -6   8  353.80   12.05
  -3   6   8  351.75   12.24
  -3   6   8  360.03   12.55
   3  -6   8  305.57   15.17
   3  -6   8  349.03   12.53
   3  -6   8  350.57   12.06
   3  -6   8  358.92   12.00
   3  -6   8  369.67   12.32
  -3   6   7  127.14    5.25
  -3   6   7  135.06    5.57
  -3   6   7  126.05    5.60
   3  -6   7  127.24    5.21
   3  -6   7  133.14    5.47
  -3   6   7  129.72    9.91
   3  -6   7  125.75    8.13
   3  -6   7  128.92    5.32
  -3  -6  -7  118.49    8.03
  -3   6   7  129.31    8.27
  -3   6   6   21.64    3.65
   3  -6   6   18.25    1.56
  -3  -6  -6   25.17    3.45
   3  -6   6   17.39    1.47
   3  -6   6   17.29    2.65
  -3   6   6   19.09    1.63
  -3   6   6   19.16    1.58
  -3   6   6   25.25    3.62
  -3   6   5  166.46   10.29
  -3   6   5  164.87    6.30
   3  -6   5  171.65    8.92
   3  -6   5  152.45    5.94
  -3   6   5  161.76    9.57
  -3   6   4  245.99   12.60
   3  -6   4  239.68   11.18
  -3   6   4  254.24   13.01
  -3   6   4  254.48    8.94
  -3   6   3  230.77    8.43
  -3   6   3  244.19   12.16
  -3   6   3  240.52   12.14
   3  -6   3  223.44   10.34
   3   6  -3  247.86   12.27
   3  -6   3  243.36   12.03
  -3   6   2  443.09   17.51
  -3   6   2  415.72   13.77
  -3   6   2  441.04   18.06
   3  -6   2  409.40   15.68
   3   6  -2  412.84   17.91
   3  -6   2  405.91   17.72
   3   6  -1  585.06   23.33
   3  -6   1  601.69   20.76
   3   6  -1  608.95   21.81
   3   6   0   54.24    5.03
  -3   6   0   61.25    5.31
   3   6   0   59.98    4.70
  -3   6   0   57.35    3.03
   3  -6   0   69.84    5.66
  -3   6  -1  619.87   23.39
   3   6   1  569.92   20.46
  -3   6  -1  592.55   18.91
   3   6   1  637.38   22.46
   3  -6  -1  592.74   23.14
   3   6   2  479.70   18.16
  -3   6  -2  424.32   14.10
  -3   6  -2  449.07   18.34
   3   6   2  419.51   15.95
   3   6   2  401.35   17.99
   3  -6  -2  438.88   18.27
  -3   6  -3  241.04   12.17
   3   6   3  228.44   10.36
  -3   6  -3  232.94    8.53
   3   6   3  261.69   12.52
   3  -6  -3  254.91   12.30
   3   6   4  255.78   10.97
   3   6   4  219.23    7.95
   3   6   4  258.99   13.01
  -3   6  -4  240.62    8.50
  -3   6  -4  262.16   12.51
  -3   6  -5  161.87    9.55
   3   6   5  178.49    9.02
   3   6   5  162.46    6.09
  -3   6  -5  165.25    6.38
   3   6   6   22.10    1.90
   3   6   6   19.27    1.55
  -3  -6   6   16.88    1.50
  -3  -6   6   14.33    2.59
  -3   6  -6   17.04    2.78
  -3   6  -6   20.25    1.62
   3   6   6   19.70    1.79
   3   6   6   19.72    2.78
   3   6   6   19.64    1.53
  -3  -6   7  126.76    5.74
   3   6   7  116.22    5.50
  -3  -6   7  116.28    7.79
   3   6   7  135.29    5.90
   3   6   7  119.11    5.12
  -3   6  -7  125.91    8.12
   3   6   7  117.30    5.63
   3   6   7  120.61    5.61
   3   6   7  127.16    5.16
   3   6   7  132.22    8.14
  -3  -6   7  130.46    5.33
  -3   6  -7  127.74    5.17
   3   6   8  339.03   15.92
  -3  -6   8  339.31   12.06
   3   6   8  351.89   12.39
  -3  -6   8  353.16   12.72
  -3  -6   8  377.24   12.31
  -3  -6   8  350.68   11.56
   3   6   8  366.50   12.87
  -3  -6   9  403.72   13.95
   3   6   9  374.90   14.02
   3   6   9  371.18   13.40
  -3  -6   9  430.10   14.63
  -3  -6   9  421.90   13.79
   3   6   9  422.96   18.42
  -3  -6   9  390.87   13.27
   3   6   9  438.85   14.80
   3   6   9  413.66   14.07
  -3  -6   9  411.16   13.88
   3   6   9  433.51   14.85
  -3  -6   9  443.73   14.07
  -3  -6  10  614.25   19.30
   3   6  10  631.15   24.69
   3   6  10  634.57   20.50
  -3  -6  10  599.97   18.89
   3   6  10  596.81   19.66
   3   6  10  571.51   19.26
   3   6  10  588.69   20.30
   3   6  10  617.89   20.01
   3   6  10  547.71   19.03
  -3  -6  10  610.73   19.66
   3   6  10  565.01   19.77
  -3  -6  10  623.71   20.23
  -3  -6  10  631.80   19.57
  -3  -6  11  208.79    8.14
  -3  -6  11  213.01    7.75
   3   6  11  206.92   11.78
   3   6  11  208.54    8.67
  -3  -6  11  202.76    7.41
   3   6  11  201.21    8.03
   3   6  11  197.70    7.75
  -3  -6  11  200.89    7.88
   3   6  11  187.46    7.58
  -3  -6  11  205.17    7.99
   3   6  11  188.48    8.42
   3   6  11  210.48    8.34
   3   6  11  188.88    8.46
   3   6  11  189.17    8.21
  -3  -6  12   28.87    2.41
   3   6  12   30.95    2.38
   3   6  12   33.46    2.33
  -3  -6  12   29.02    2.29
   3   6  12   36.50    2.68
   3   6  12   30.77    2.69
   3   6  12   27.32    2.52
  -3  -6  12   29.76    2.05
  -3  -6  12   29.81    2.14
  -3  -6  12   31.36    2.30
  -3  -6  12   29.31    2.37
  -3  -6  13  114.19    5.33
  -3  -6  13  112.80    5.11
   3   6  13  120.96    5.47
   3   6  13  115.69    5.78
   3   6  13  114.37    5.67
  -3  -6  13  119.25    4.86
  -3  -6  13  111.06    4.85
  -3  -6  13  122.46    5.21
  -3  -6  13  114.93    5.32
  -3  -6  14  120.62    5.08
  -3  -6  14  116.37    5.86
   3   6  14  124.47    5.41
   3   6  14  118.67    5.70
   3   6  14  122.08    5.68
  -3  -6  14  118.74    4.86
   3   6  14  124.01    5.86
  -3  -6  14  125.49    5.33
  -3  -6  14  126.06    5.39
  -3  -6  15  125.62    5.76
  -3  -6  15  145.19    5.21
   3   6  15  132.99    5.92
  -3  -6  15  130.77    5.98
   3   6  15  131.50    5.77
  -3  -6  15  141.46    5.56
  -3  -6  15  135.44    5.40
   3   6  16   50.20    2.89
  -3  -6  16   54.86    2.66
  -3  -6  16   54.84    2.92
  -3  -6  16   51.76    2.50
  -3  -6  16   51.59    2.92
  -3  -6  17   23.51    1.54
  -3  -6  17   20.21    1.12
  -3  -6  17   23.08    1.51
  -3  -6  18   60.31    2.32
   3  -7  17    9.35    0.87
  -3   7  16   17.35    1.57
  -3   7  16   17.44    1.25
  -3   7  16   21.11    1.37
  -3   7  15   57.11    2.89
  -3   7  15   63.94    3.08
   3  -7  15   58.08    3.49
   3  -7  14   21.00    1.27
  -3   7  14   18.73    1.97
   3  -7  14   20.53    2.17
   3  -7  14   22.25    2.03
  -3   7  14   22.05    1.75
  -3   7  14   22.92    1.88
   3  -7  13   43.36    3.40
  -3   7  13   35.50    3.04
  -3   7  13   41.32    2.65
   3  -7  13   38.14    2.87
  -3   7  13   40.14    2.93
  -3   7  13   46.78    2.92
  -3   7  13   41.47    2.70
  -3   7  12   89.72    4.59
   3  -7  12   93.36    4.94
   3  -7  12   83.81    5.29
  -3   7  12   87.94    5.28
  -3   7  12   87.42    4.91
   3  -7  12   93.16    4.42
   3  -7  12  101.50    4.54
  -3   7  12   93.79    5.44
  -3   7  12   95.44    4.11
  -3   7  11  188.21    7.57
  -3   7  11  164.96    6.94
   3  -7  11  185.84    7.81
   3  -7  11  173.43    8.39
  -3   7  11  178.11    8.37
  -3   7  11  183.82    8.08
   3  -7  11  179.11    7.18
   3  -7  11  192.18    7.22
  -3   7  11  173.24    6.75
   3  -7  10  293.95   11.03
  -3   7  10  271.65   10.23
   3  -7  10  261.90   11.60
  -3   7  10  272.49   11.57
   3  -7  10  302.44   10.69
  -3   7  10  287.13   10.77
   3  -7  10  284.38   10.42
  -3   7  10  290.73   10.55
  -3   7  10  297.45   11.46
  -3   7  10  297.62   10.07
   3   7 -10  287.09   10.62
   3  -7  10  294.29   10.32
  -3   7   9  151.93    6.61
   3   7  -9  161.98    6.66
  -3   7   9  151.52    6.67
   3  -7   9  142.24    6.06
  -3   7   9  150.16    5.96
   3  -7   9  152.22    6.76
  -3   7   9  153.61    6.41
   3  -7   9  153.87    6.51
  -3   7   8   57.05    3.48
   3   7  -8   54.48    3.35
   3  -7   8   58.65    3.13
   3  -7   8   61.22    3.44
  -3   7   8   63.96    3.48
   3  -7   7   72.97    3.93
  -3   7   7   83.58    4.06
   3   7  -7   82.49    4.19
  -3   7   7   78.32    4.13
   3  -7   7   78.37    3.70
  -3  -7  -7   76.32    6.49
   3  -7   7   69.64    5.70
   3  -7   7   83.78    4.07
  -3   7   7   87.63    7.97
  -3   7   7   85.00    3.95
  -3   7   6  165.97   10.19
  -3  -7  -6  174.32   10.56
  -3   7   6  180.68    6.84
  -3   7   6  161.75    6.81
   3  -7   6  166.82    9.15
  -3   7   6  187.21   11.73
   3  -7   6  185.28    6.88
   3  -7   6  167.46    6.34
   3  -7   6  164.47    6.84
  -3   7   6  172.70    6.76
   3  -7   5   27.83    3.10
  -3   7   5   28.51    2.00
  -3   7   5   29.04    3.84
  -3   7   5   27.64    2.05
  -3  -7  -5   23.61    3.54
  -3   7   5   26.36    3.99
   3  -7   4   30.10    3.83
  -3   7   4   28.67    4.02
  -3   7   4   27.42    2.04
  -3   7   4   23.95    3.53
   3  -7   4   24.59    2.78
  -3  -7  -4   29.88    3.93
   3   7  -3  167.59   10.24
  -3   7   3  165.38   10.16
  -3   7   3  173.05   10.19
  -3   7   3  173.81    6.80
   3  -7   3  174.81   10.29
   3  -7   3  174.09    8.33
   3   7  -2   90.70    7.09
  -3   7   2   93.79    7.19
  -3   7   2   85.05    6.44
  -3   7   2   89.30    4.19
   3  -7   2   88.84    6.92
   3  -7   2   78.36    5.00
  -3   7   1   11.53    2.16
   3   7  -1   11.54    2.10
   3   7  -1   15.76    2.86
   3  -7   1   10.39    1.56
   3  -7   0   10.96    1.54
   3   7   0    9.72    1.47
  -3   7   0   11.18    2.40
   3   7   0   12.97    2.50
   3  -7   0    9.78    2.28
  -3   7   0   10.23    1.23
   3   7   0    7.51    1.76
  -3   7  -1   11.02    1.24
   3   7   1    8.12    1.85
   3  -7  -1   10.42    2.31
   3   7   1    9.20    1.45
  -3   7  -1   12.20    2.43
   3   7   2   82.96    6.89
   3   7   2   82.60    4.97
   3   7   2  101.82    7.11
  -3   7  -2   85.81    4.11
  -3   7  -2   86.58    6.83
   3  -7  -2   94.78    7.11
   3   7   3  174.87   10.37
   3  -7  -3  159.02    9.79
   3   7   3  179.34   10.47
  -3   7  -3  175.18    6.71
   3   7   3  153.47    7.83
  -3   7  -3  176.61   10.29
   3   7   4   26.45    2.82
  -3   7  -4   23.82    1.91
  -3   7  -4   26.77    3.70
   3  -7  -4   28.48    3.71
  -3  -7   4   24.83    3.56
   3   7   4   27.18    3.89
  -3   7  -5   25.76    3.66
  -3   7  -5   26.54    1.99
   3   7   5   25.51    2.07
   3   7   5   26.69    2.97
  -3  -7   5   27.06    3.67
   3   7   5   26.61    4.07
   3   7   5   24.34    2.05
  -3  -7   6  175.40    6.88
   3   7   6  182.42    7.30
   3   7   6  163.52    7.24
  -3   7  -6  175.08    6.89
   3   7   6  172.51    7.17
  -3   7  -6  183.59   10.64
   3   7   6  182.93    7.44
   3   7   6  175.03    9.22
  -3  -7   6  169.11   10.27
   3   7   6  182.92    7.16
  -3  -7   6  180.51    7.16
  -3  -7   7   75.43    6.35
   3   7   7   81.15    4.34
  -3   7  -7   82.86    3.92
   3   7   7   73.79    4.01
   3   7   7   81.59    4.49
   3   7   7   79.60    4.28
   3   7   7   86.00    4.60
  -3  -7   7   81.62    4.23
  -3  -7   7   84.69    4.08
   3   7   7   77.17    5.85
  -3  -7   8   57.70    2.99
   3   7   8   62.66    5.31
   3   7   8   61.34    3.63
   3   7   8   53.91    3.38
  -3  -7   8   65.51    3.68
  -3  -7   8   59.91    3.39
  -3  -7   8   58.07    2.89
   3   7   8   59.48    3.69
   3   7   9  146.35    6.35
  -3  -7   9  138.06    5.67
   3   7   9  132.14    8.53
   3   7   9  136.55    6.32
  -3  -7   9  130.40    5.80
  -3  -7   9  154.37    6.56
  -3  -7   9  157.65    6.37
  -3  -7   9  145.68    5.59
   3   7   9  159.75    6.91
   3   7  10  297.46   11.10
  -3  -7  10  276.03    9.65
   3   7  10  280.24   10.53
  -3  -7  10  296.12   10.48
   3   7  10  270.11   10.60
  -3  -7  10  275.79   10.14
  -3  -7  10  287.34   10.45
  -3  -7  10  273.50    9.78
   3   7  10  295.69   11.23
   3   7  10  293.45   10.80
  -3  -7  11  177.48    7.16
  -3  -7  11  184.74    6.75
   3   7  11  185.02    7.51
  -3  -7  11  180.50    7.32
  -3  -7  11  175.06    6.75
   3   7  11  175.49    7.85
   3   7  11  188.37    7.72
   3   7  11  182.60    8.04
  -3  -7  12   91.70    4.46
   3   7  12   92.02    5.04
  -3  -7  12   90.86    4.39
   3   7  12   93.80    4.60
   3   7  12   95.33    5.11
  -3  -7  12   88.72    3.98
   3   7  12   85.79    4.90
   3   7  12   92.51    4.71
  -3  -7  12   94.72    4.50
  -3  -7  13   45.52    2.73
   3   7  13   43.12    3.14
   3   7  13   52.23    3.38
   3   7  13   40.48    2.70
  -3  -7  13   46.44    2.48
  -3  -7  13   44.91    2.72
   3   7  13   41.83    3.09
   3   7  13   45.16    2.92
  -3  -7  13   47.74    2.78
  -3  -7  14   17.97    1.82
  -3  -7  14   21.92    1.52
  -3  -7  14   21.63    1.65
   3   7  14   19.91    1.98
   3   7  14   20.36    1.77
   3   7  14   21.06    1.97
  -3  -7  14   20.47    1.65
  -3  -7  15   53.38    2.60
  -3  -7  15   60.59    2.85
  -3  -7  15   55.27    3.08
   3   7  15   58.40    3.21
   3   7  16   16.56    1.46
  -3  -7  16   19.36    1.45
  -3  -7  16   17.18    1.06
  -3  -7  16   20.97    1.59
  -3  -7  17    9.00    0.83
  -3  -7  17    8.98    0.78
  -3   8  17    5.24    0.56
   3  -8  17    6.68    0.60
  -3   8  16   23.52    1.38
  -3   8  16   25.62    1.71
  -3   8  16   22.98    1.31
  -3   8  15   94.66    4.50
   3  -8  15   99.50    4.49
  -3   8  15   90.18    4.34
  -3   8  15   93.97    3.94
  -3   8  15   98.82    3.98
   3  -8  14   79.83    3.98
  -3   8  14   72.02    3.52
   3  -8  14   75.51    4.21
  -3   8  14   70.48    3.99
  -3   8  14   77.18    3.67
   3  -8  13    9.62    1.39
   3  -8  13    9.66    1.61
  -3   8  13    9.20    1.34
  -3   8  13   10.89    1.56
  -3   8  13    8.29    1.15
  -3   8  13    9.25    1.22
   3  -8  12   66.43    3.38
   3  -8  12   60.73    4.26
  -3   8  12   62.78    4.11
  -3   8  12   62.15    3.98
   3  -8  12   67.54    3.46
   3  -8  12   67.38    3.91
  -3   8  12   58.96    3.50
   3  -8  11  149.04    6.04
   3  -8  11  142.18    7.34
  -3   8  11  145.66    7.17
  -3   8  11  149.18    7.09
   3  -8  11  146.42    6.20
  -3   8  11  149.62    6.31
   3  -8  11  154.65    6.78
  -3   8  11  145.82    6.47
   3  -8  10   22.81    1.85
   3  -8  10   18.77    2.38
  -3   8  10   22.80    2.46
  -3   8  10   22.07    2.11
  -3   8  10   25.59    2.24
   3   8 -10   21.93    2.03
   3  -8  10   23.82    2.07
   3  -8  10   18.92    2.06
   3  -8  10   23.20    1.97
  -3   8  10   25.36    2.09
  -3   8  10   24.21    2.49
   3  -8   9   35.54    2.32
   3  -8   9   38.31    2.66
   3  -8   9   34.08    2.71
   3  -8   9   33.42    3.15
  -3   8   9   35.80    2.55
  -3   8   9   32.21    2.56
   3   8  -9   33.93    2.59
   3  -8   8    9.92    1.31
  -3   8   8    7.59    1.21
   3   8  -8    7.39    1.20
  -3   8   8    6.83    1.13
   3  -8   8    7.08    0.97
   3  -8   7  102.29    5.00
  -3   8   7  110.96    5.05
  -3   8   7  111.74    5.22
   3   8  -7  116.39    5.33
   3  -8   7  109.81    4.63
   3  -8   7  110.15    5.10
  -3  -8  -7   98.13    7.73
  -3   8   7  110.21    4.97
   3  -8   6    9.64    1.27
  -3   8   6    8.80    1.17
  -3   8   6    8.87    1.24
   3   8  -6    9.76    1.30
   3  -8   6    9.91    1.04
  -3   8   6    9.49    1.31
  -3  -8  -6   11.22    2.55
  -3   8   6    6.56    2.21
   3  -8   6    9.18    1.20
  -3   8   6   10.29    1.27
  -3   8   5    4.63    0.87
   3  -8   5    4.77    0.94
   3   8  -5    4.17    0.87
  -3   8   5    4.88    0.89
   3  -8   5    4.17    1.56
  -3  -8  -5    7.26    2.05
  -3   8   5    4.79    1.71
  -3   8   5    7.29    2.24
  -3   8   5    4.64    0.94
  -3   8   4   38.60    2.64
   3   8  -4   48.38    5.26
  -3   8   4   46.82    2.60
  -3  -8  -4   39.28    4.85
  -3   8   4   40.48    4.79
   3  -8   4   39.45    2.71
  -3   8   4   39.85    2.68
   3  -8   4   38.09    4.65
  -3   8   4   39.60    4.80
   3  -8   3   18.32    3.17
  -3  -8  -3   15.53    2.97
  -3   8   3   16.94    3.00
   3   8  -3   16.76    3.15
   3  -8   3   17.96    1.73
  -3   8   3   17.95    1.71
  -3   8   3   19.59    3.35
   3   8  -2   54.93    2.89
   3  -8   2   49.65    3.09
   3   8  -2   56.06    5.75
   3  -8   2   43.50    4.99
   3   8  -2   53.33    4.85
  -3   8   2   48.43    4.93
  -3  -8  -2   48.03    5.25
  -3   8   2   52.50    3.12
  -3   8   2   53.45    5.56
   3   8  -1   35.86    4.55
  -3   8   1   35.04    3.99
   3   8  -1   29.33    3.51
  -3  -8  -1   31.65    4.16
   3   8  -1   30.34    2.07
   3   8   0   27.18    3.99
   3  -8   0   32.24    4.21
  -3   8   0   33.53    3.72
   3   8   0   36.08    3.96
  -3  -8   0   29.26    4.04
  -3   8   0   32.15    2.35
  -3   8   0   35.71    4.53
   3  -8  -1   30.21    4.13
   3   8   1   32.31    3.87
   3   8   1   31.00    2.14
  -3   8  -1   34.22    2.39
  -3   8  -1   33.24    4.34
   3   8   2   46.93    2.82
   3   8   2   51.55    5.14
   3   8   2   52.24    5.56
   3  -8  -2   42.11    4.96
  -3   8  -2   49.38    5.38
  -3   8  -2   51.27    3.04
  -3  -8   2   47.67    5.22
  -3  -8   3   19.08    3.29
   3   8   3   14.09    2.94
   3   8   3   17.54    1.68
   3   8   3   23.37    3.61
   3   8   3   20.60    1.73
   3  -8  -3   21.78    3.43
  -3   8  -3   18.23    1.75
   3   8   3   20.43    1.79
  -3   8  -3   18.55    3.31
   3   8   4   39.06    2.46
  -3   8  -4   38.51    2.60
   3   8   4   39.46    2.60
  -3  -8   4   46.50    5.09
   3   8   4   45.63    2.71
   3   8   4   40.62    2.73
   3   8   4   43.64    5.26
   3  -8  -4   36.13    4.47
  -3   8  -4   44.12    4.96
   3   8   4   38.18    2.68
   3   8   4   41.54    4.94
   3  -8  -5    6.05    1.83
  -3  -8   5    4.23    1.70
   3   8   5    5.14    1.00
   3   8   5    7.32    2.29
   3   8   5    5.40    1.03
   3   8   5    9.21    1.23
   3   8   5    5.02    0.93
   3   8   5    5.18    1.02
   3   8   5    5.71    0.97
  -3   8  -5    5.37    0.93
   3   8   5    6.06    1.00
  -3   8  -5    6.68    2.00
   3   8   6    9.46    1.29
   3   8   6    7.42    1.21
   3   8   6   11.39    1.50
  -3  -8   6    8.48    1.16
   3   8   6   10.32    1.34
   3   8   6    7.30    1.29
  -3   8  -6    9.12    1.18
  -3  -8   6    8.00    2.14
  -3  -8   7  105.71    7.91
  -3   8  -7  113.35    4.93
   3   8   7  111.63    5.53
   3   8   7  103.58    5.14
   3   8   7   94.20    4.89
   3   8   7  102.77    5.44
   3   8   7  113.25    5.32
  -3  -8   7  116.76    5.13
   3  -8  -7   98.80    4.90
   3   8   8    5.14    1.07
   3   8   8    8.98    1.37
   3   8   8    8.84    1.42
  -3  -8   8    6.59    1.10
  -3  -8   8    6.85    1.09
   3   8   8    8.26    1.30
   3   8   9   30.30    2.52
   3   8   9   35.48    2.90
   3   8   9   36.31    2.82
  -3  -8   9   33.31    2.46
  -3  -8   9   34.18    2.53
   3   8  10   21.64    2.04
   3   8  10   19.43    2.01
  -3  -8  10   20.98    1.93
  -3  -8  10   22.50    2.00
  -3  -8  10   20.99    1.71
  -3  -8  11  150.23    5.93
   3   8  11  130.49    6.55
  -3  -8  11  133.39    5.61
  -3  -8  11  144.74    6.14
   3   8  11  159.83    6.87
   3   8  11  140.74    6.32
   3   8  11  133.53    6.60
   3   8  11  137.95    6.18
  -3  -8  12   61.53    3.17
  -3  -8  12   59.51    3.10
   3   8  12   64.37    3.84
   3   8  12   61.01    3.47
  -3  -8  12   56.40    3.30
   3   8  12   59.65    3.90
   3   8  12   62.66    3.84
   3   8  12   66.36    3.67
   3   8  12   60.42    3.83
  -3  -8  13    9.12    1.06
  -3  -8  13   10.58    1.19
   3   8  13    9.83    1.27
   3   8  13   10.12    1.44
   3   8  13    8.49    1.33
  -3  -8  13    8.44    1.23
   3   8  13    9.08    1.43
  -3  -8  13    9.96    1.07
   3   8  14   77.47    4.01
  -3  -8  14   71.55    3.09
  -3  -8  14   77.77    3.73
   3   8  14   74.79    3.88
  -3  -8  14   71.91    4.00
   3   8  14   70.34    3.84
  -3  -8  15  102.83    4.14
   3   8  15   98.75    4.33
   3   8  15   92.98    4.23
   3   8  15   88.76    4.23
  -3  -8  16   25.73    1.50
  -3  -8  16   25.28    1.64
  -3  -8  17    5.68    0.47
  -3   9  16   55.81    2.49
  -3   9  16   60.38    2.55
  -3   9  15   19.02    1.57
  -3   9  15   18.34    1.24
  -3   9  15   19.26    1.33
   3  -9  14  136.72    5.73
  -3   9  14  128.21    5.48
  -3   9  14  126.52    5.07
   3  -9  14  132.05    5.48
   3  -9  13   40.36    2.95
  -3   9  13   36.87    2.70
   3  -9  13   40.61    2.71
  -3   9  13   37.98    2.37
  -3   9  13   38.84    2.45
  -3   9  13   39.86    2.71
   3   9 -12   66.25    3.07
  -3   9  12   66.45    4.02
   3  -9  12   71.28    4.38
  -3   9  12   69.54    4.12
   3  -9  12   68.87    3.89
  -3   9  12   68.73    3.56
  -3   9  12   63.83    3.55
   3  -9  11  159.18    6.58
  -3   9  11  160.02    6.66
   3   9 -11  165.84    6.74
   3   9 -11  165.34    6.25
  -3   9  11  162.61    6.89
  -3   9  11  177.28    7.70
   3  -9  11  165.86    6.37
   3  -9  11  162.97    7.83
  -3   9  11  166.28    7.49
   3  -9  11  172.36    7.23
   3   9 -11  160.11    6.73
   3  -9  10  138.76    6.32
   3  -9  10  136.36    7.00
  -3   9  10  141.80    6.72
   3  -9  10  139.07    6.03
   3   9 -10  136.13    5.53
  -3   9  10  132.15    6.08
   3  -9  10  131.87    5.47
  -3   9  10  138.48    6.83
   3   9 -10  131.18    6.02
   3  -9  10  128.02    5.75
  -3   9  10  136.19    5.89
   3   9  -9  269.65    9.61
  -3   9   9  268.01   10.23
   3   9  -9  267.89   10.22
   3  -9   9  269.43    9.48
  -3   9   9  274.61   10.87
   3  -9   9  252.76   11.17
  -3   9   9  267.96    9.96
   3  -9   9  270.21   10.38
   3  -9   9  280.53   10.25
  -3   9   8  195.85    7.49
   3  -9   8  174.49    6.82
  -3   9   8  185.39    7.58
   3   9  -8  187.13    7.67
   3  -9   8  187.64    7.59
  -3   9   8  177.48    7.14
   3  -9   7   19.99    1.89
  -3   9   7   22.90    1.95
  -3   9   7   22.43    2.03
   3   9  -7   21.54    2.04
   3  -9   7   22.45    1.66
   3  -9   7   22.56    2.01
  -3   9   7   22.44    1.93
   3  -9   6  150.46    6.48
   3  -9   6  145.10    6.43
   3   9  -6  159.14    6.27
  -3   9   6  155.06    6.30
  -3   9   6  159.77    6.54
  -3  -9  -6  169.27   10.91
  -3   9   6  132.74    6.31
  -3   9   6  155.87    6.48
   3   9  -6  147.74    6.61
  -3   9   6  156.29    6.65
  -3   9   5  444.42   20.53
   3  -9   5  418.03   14.72
   3   9  -5  447.66   14.42
  -3   9   5  421.93   14.29
  -3   9   5  430.64   14.74
  -3   9   5  421.75   14.64
  -3  -9  -5  455.15   20.51
  -3   9   5  443.28   14.56
   3   9  -5  442.85   14.96
   3  -9   5  417.07   19.63
  -3   9   5  399.01   14.58
  -3   9   4  190.88    7.87
   3  -9   4  213.49   12.38
   3  -9   4  199.56    8.06
   3   9  -4  210.96    7.76
   3   9  -4  202.53    8.12
  -3   9   4  205.56    8.07
  -3  -9  -4  192.05   12.14
  -3   9   4  179.38   11.51
   3   9  -4  204.29   12.45
  -3   9   4  198.30    7.49
   3  -9   3  300.99   15.98
   3   9  -3  304.45   10.97
   3  -9   3  328.18   11.59
   3   9  -3  321.49   11.51
  -3   9   3  325.57   11.50
  -3   9   3  319.69   16.50
  -3  -9  -3  323.80   16.39
   3   9  -3  326.55   14.84
  -3   9   3  311.46   15.52
   3   9  -3  332.21   16.81
  -3   9   3  303.64   10.69
   3   9  -2   32.11    2.26
   3  -9   2   31.05    2.49
   3   9  -2   37.56    4.86
  -3   9   2   32.02    2.45
  -3   9   2   36.55    4.77
  -3  -9  -2   31.83    4.39
   3  -9   2   32.96    4.48
  -3   9   2   33.81    4.18
   3   9  -1  132.24    5.94
  -3   9   1  142.11    8.92
   3   9  -1  146.79    8.92
  -3  -9  -1  140.02    9.77
   3   9  -1  133.96    9.78
   3   9  -1  134.73    5.73
  -3  -9   0  594.09   25.20
  -3   9   0  575.73   25.57
  -3   9   0  599.23   19.74
   3   9   0  588.78   19.46
   3   9   0  573.54   25.48
  -3   9   0  607.90   23.37
   3   9   0  647.24   24.38
   3  -9   0  605.24   25.30
   3  -9  -1  126.17    9.32
  -3   9  -1  145.77    8.45
   3   9   1  157.52    9.64
   3   9   1  132.42    5.86
  -3   9  -1  138.64    6.06
   3   9   1  136.07    5.74
  -3   9  -1  142.25    9.99
  -3  -9   2   32.01    4.46
  -3   9  -2   34.42    4.74
   3   9   2   33.31    2.35
   3   9   2   29.42    2.15
   3   9   2   31.40    2.35
   3   9   2   33.92    2.35
   3  -9  -2   29.15    4.25
  -3   9  -2   33.52    2.50
   3   9   2   33.09    4.58
   3   9   2   34.55    4.44
   3   9   3  349.31   16.66
  -3  -9   3  310.49   16.10
   3   9   3  298.09   10.86
   3   9   3  308.44   11.12
   3   9   3  313.41   16.35
   3   9   3  318.88   11.16
   3   9   3  277.70   10.64
   3  -9  -3  292.09   15.52
  -3   9  -3  327.10   11.27
   3   9   3  300.50   10.74
   3   9   3  294.84   10.97
  -3   9  -3  319.87   16.35
   3   9   3  311.31   10.80
   3  -9  -4  198.20   11.92
   3   9   4  187.73    7.37
  -3  -9   4  181.73   11.91
   3   9   4  187.65    7.50
   3   9   4  191.07    7.88
   3   9   4  190.46    7.87
   3   9   4  198.88    7.67
   3   9   4  204.21    8.00
   3   9   4  179.66    7.52
  -3   9  -4  200.84    7.84
   3   9   4  220.82   12.84
  -3  -9   5  399.46   19.26
   3   9   5  444.33   14.41
   3   9   5  410.27   14.73
   3   9   5  472.15   21.81
   3   9   5  388.16   14.27
   3   9   5  441.05   14.84
   3   9   5  423.26   14.81
   3   9   5  419.38   14.40
  -3   9  -5  424.56   14.42
   3  -9  -5  404.94   19.35
   3   9   5  408.93   14.08
  -3   9  -6  162.26    6.70
   3   9   6  162.81    7.15
   3   9   6  156.07    6.83
  -3  -9   6  161.53    6.76
   3   9   6  162.26    6.90
   3   9   6  160.58    7.23
   3   9   6  154.42    6.70
  -3  -9   6  161.43   10.56
   3  -9  -7   28.01    2.23
   3   9   7   21.12    2.01
   3   9   7   20.77    2.25
   3   9   7   26.29    2.41
   3   9   7   24.19    2.20
  -3  -9   7   18.18    3.28
  -3  -9   7   22.68    2.03
  -3   9  -7   23.16    1.97
   3   9   7   28.95    2.31
   3   9   8  180.25    7.62
   3   9   8  189.59    8.11
   3   9   8  173.82    7.67
  -3  -9   8  197.98    7.71
  -3  -9   9  285.41   10.16
   3   9   9  261.16   10.14
   3   9   9  273.57   10.60
   3   9  10  140.57    6.47
  -3  -9  10  131.89    5.78
   3   9  10  126.45    5.84
  -3  -9  10  126.56    5.72
   3   9  10  116.67    5.73
   3   9  10  129.43    6.07
   3   9  11  147.62    6.55
   3   9  11  155.80    6.74
  -3  -9  11  166.17    6.64
   3   9  11  154.60    7.12
   3   9  11  168.83    7.06
  -3  -9  11  157.04    6.52
   3   9  12   64.41    3.85
   3   9  12   63.79    3.98
  -3  -9  12   64.49    3.49
   3   9  12   66.27    3.81
  -3  -9  12   68.21    3.51
   3   9  12   72.77    3.77
  -3  -9  13   37.61    2.28
   3   9  13   38.32    2.70
  -3  -9  13   36.94    2.36
   3   9  13   38.73    2.62
   3   9  13   39.12    2.76
   3   9  14  128.41    5.45
  -3  -9  14  126.89    5.54
  -3  -9  14  132.14    5.06
   3   9  14  129.06    5.38
   3   9  14  128.14    5.50
   3   9  15   19.99    1.50
  -3  -9  15   20.54    1.55
   3   9  15   19.33    1.48
  -3  -9  15   19.75    1.30
   3   9  15   17.34    1.44
  -3  -9  16   58.14    2.26
  -3  -9  16   60.21    2.55
  -3  -9  16   65.86    2.62
  -3  10  15   40.07    1.73
  -3  10  15   49.13    2.32
  -3  10  14    2.21    0.50
  -3  10  14    4.19    0.82
   3 -10  14    3.81    0.74
  -3  10  14    3.62    0.62
  -3  10  13    3.34    0.75
  -3  10  13    2.61    0.58
  -3  10  13    2.25    0.71
   3 -10  13    4.20    0.89
  -3  10  13    1.98    0.57
   3 -10  13    3.50    0.84
  -3  10  13    2.26    0.62
  -3  10  12   44.63    2.95
   3 -10  12   50.74    3.33
  -3  10  12   47.73    2.74
  -3  10  12   48.56    2.76
   3 -10  12   50.55    3.07
  -3  10  12   48.23    3.15
   3  10 -11  106.25    4.82
   3  10 -11  107.53    4.37
  -3  10  11  103.18    4.89
  -3  10  11   99.86    5.14
   3 -10  11  107.66    5.65
   3  10 -11  109.12    4.90
  -3  10  11  113.80    4.89
   3 -10  11  112.42    5.23
  -3  10  11  100.61    5.39
   3 -10  10  371.79   13.09
   3 -10  10  374.79   12.76
   3  10 -10  362.45   12.72
   3  10 -10  355.05   12.08
  -3  10  10  360.47   12.81
   3  10 -10  367.08   12.86
   3 -10  10  363.73   13.85
  -3  10  10  364.08   13.24
   3 -10  10  350.25   12.46
  -3  10  10  368.57   12.59
  -3  10  10  367.53   13.70
   3  10  -9   97.66    4.48
  -3  10   9  106.31    5.00
   3  10  -9  101.28    5.05
   3 -10   9   95.38    5.02
  -3  10   9  104.53    5.37
   3 -10   9  101.69    4.97
   3 -10   9  105.70    5.81
  -3  10   9  101.65    4.78
   3  10  -9  100.90    4.97
  -3  10   8  540.49   18.30
   3  10  -8  561.31   18.65
   3 -10   8  553.21   18.44
  -3  10   8  566.07   18.19
   3  10  -8  544.35   17.89
   3  10  -7   68.24    3.56
  -3  10   7   62.13    3.62
   3  10  -7   73.04    4.04
   3 -10   7   56.46    3.48
   3 -10   7   65.52    3.76
  -3  10   7   67.78    3.60
  -3  10   7   56.19    5.95
  -3  10   7   64.88    3.64
  -3  10   6   25.89    2.20
   3 -10   6   23.64    2.11
   3  10  -6   26.46    2.06
   3  10  -6   24.34    2.24
  -3  10   6   22.91    2.01
  -3  10   6   25.35    2.24
  -3 -10  -6   23.82    3.96
  -3  10   6   27.21    2.04
   3 -10   6   21.46    2.02
   3 -10   5   87.34    4.56
   3  10  -5   90.57    4.35
  -3  10   5   91.22    4.24
  -3  10   5   92.02    4.61
  -3 -10  -5   83.84    7.80
  -3  10   5   93.87    4.68
   3 -10   5   86.72    7.61
  -3  10   5   81.96    4.39
   3  10  -5   82.32    4.60
  -3  10   5   88.80    4.35
   3  10  -4  213.32   11.65
  -3  10   4  213.23   12.51
   3 -10   4  216.26    8.44
   3  10  -4  206.14    7.96
  -3  10   4  195.88    7.60
   3  10  -4  221.06   13.46
  -3  10   4  215.59    8.19
  -3 -10  -4  208.06   13.05
  -3  10   4  199.42    8.27
  -3  10   4  198.29    8.12
   3 -10   4  208.37   12.65
   3  10  -4  206.33    8.42
   3 -10   3  157.97    7.03
   3  10  -3  170.66    6.78
   3  10  -3  151.52   11.20
  -3  10   3  164.64    6.73
  -3 -10  -3  173.19   11.66
  -3  10   3  166.50    7.16
   3 -10   3  141.05   10.44
   3  10  -3  174.81   10.28
  -3  10   3  164.17   10.50
   3  10  -2   45.18    4.93
  -3  10   2   48.42    5.15
   3  10  -2   49.92    5.97
  -3 -10  -2   39.00    5.24
  -3  10   2   43.84    3.08
   3 -10   2   46.03    3.12
   3  10  -2   45.58    2.85
   3  10  -2   41.01    2.99
   3 -10   2   37.14    5.05
   3  10  -1   86.85    4.54
  -3 -10  -1   83.93    7.66
   3  10  -1   90.42    4.37
  -3  10   1   76.56    6.50
   3  10  -1   80.47    6.82
   3  10  -1   82.23    7.86
  -3  10   0   36.55    4.21
   3  10   0   47.73    5.14
   3  10   0   38.98    2.69
   3 -10   0   44.55    5.41
  -3  10   0   41.13    2.91
   3  10   0   37.44    2.70
  -3 -10   0   25.76    4.26
   3  10   0   32.57    4.99
   3 -10  -1   86.82    7.76
  -3  10  -1   83.41    4.57
   3  10   1   84.54    4.29
   3  10   1   87.47    4.47
   3  10   1   93.07    7.66
  -3  10  -1   87.33    6.55
   3  10   1   94.70    4.64
  -3 -10   2   47.90    5.67
   3  10   2   45.68    3.02
   3  10   2   51.12    6.09
   3  10   2   48.83    3.02
   3  10   2   41.55    2.84
   3  10   2   45.89    2.98
  -3  10  -2   46.64    3.12
   3 -10  -2   46.23    5.51
   3  10   2   51.55    5.70
  -3  10  -2   42.80    4.32
   3 -10  -3  170.90   11.23
  -3  10  -3  163.97    6.91
   3  10   3  164.44    6.83
   3  10   3  156.19    6.80
   3  10   3  156.92    6.57
  -3 -10   3  156.30   10.81
   3  10   3  147.95    6.57
   3  10   3  154.20    6.85
   3  10   3  161.28    6.61
   3  10   3  164.77   11.58
   3  10   3  157.38   11.13
  -3 -10   4  221.57   12.99
   3  10   4  185.90    7.81
   3  10   4  205.84    8.35
  -3  10  -4  211.25    8.23
   3  10   4  203.65    8.17
   3  10   4  195.35    7.89
   3  10   4  190.28    7.70
   3  10   4  201.00    8.27
   3  10   4  208.27    8.04
   3  10   4  209.05   13.15
   3 -10  -4  211.98   12.72
   3  10   5   88.02    4.75
  -3  10  -5   88.99    4.51
   3  10   5   87.96    4.64
   3  10   5   79.25    4.31
   3  10   5   84.77    4.73
   3  10   5   80.39    4.37
  -3 -10   5   78.31    7.35
   3 -10  -5   84.00    7.55
   3  10   6   28.90    2.45
   3  10   6   24.81    2.23
  -3 -10   6   22.36    2.07
   3  10   6   27.41    2.32
   3  10   6   21.56    2.28
  -3 -10   6   25.78    4.07
  -3  10  -6   24.99    2.14
  -3  10  -7   67.06    3.66
  -3 -10   7   62.59    3.71
  -3 -10   7   63.54    6.30
   3  10   7   61.96    3.68
   3  10   7   66.89    4.27
   3  10   7   71.71    4.15
   3  10   7   59.91    3.71
   3 -10  -7   63.11    3.70
  -3 -10   8  562.18   18.16
   3  10   8  548.74   18.12
   3  10   8  490.92   17.82
   3  10   8  540.33   18.17
   3  10   8  567.87   18.66
   3 -10  -8  540.41   17.84
   3  10   9   95.40    4.83
  -3 -10   9   87.14    4.25
   3  10   9   86.87    4.66
   3  10   9  102.31    5.00
   3  10   9  105.51    5.32
  -3 -10   9  109.55    5.01
  -3 -10  10  352.43   12.45
  -3 -10  10  335.18   11.93
   3  10  10  351.13   12.63
   3  10  10  378.55   13.18
   3  10  10  343.75   12.52
  -3 -10  10  386.86   12.64
   3  10  11  109.45    5.29
  -3 -10  11  109.41    4.81
  -3 -10  11   97.32    4.40
   3  10  11  104.30    4.94
   3  10  11   97.90    5.15
   3  10  12   40.51    2.82
  -3 -10  12   43.71    2.44
   3  10  12   49.99    2.94
  -3 -10  12   45.64    2.62
   3  10  12   47.95    3.15
  -3 -10  13    2.20    0.72
   3  10  13    1.99    0.72
   3  10  13    2.10    0.65
  -3 -10  13    1.88    0.49
  -3 -10  13    2.61    0.54
   3  10  14    2.26    0.66
   3  10  14    3.20    0.62
  -3 -10  14    2.77    0.50
   3  10  14    1.71    0.56
  -3 -10  14    3.29    0.70
   3  10  15   48.80    2.28
  -3 -10  15   52.44    2.28
  -3 -10  15   46.84    2.22
  -3  11  15   14.06    0.87
   3 -11  14  171.36    5.50
  -3  11  14  154.53    5.55
  -3  11  14  164.60    5.25
   3 -11  13  123.33    4.83
  -3  11  13  114.70    5.02
  -3  11  13  119.94    4.73
  -3  11  13  108.38    4.32
  -3  11  13  119.64    4.54
   3 -11  12   67.75    3.52
  -3  11  12   56.09    3.27
  -3  11  12   56.84    2.90
   3 -11  12   63.04    3.26
  -3  11  12   57.78    2.88
   3  11 -11   24.09    1.83
   3 -11  11   28.98    2.18
  -3  11  11   27.06    2.33
   3 -11  11   20.76    2.07
  -3  11  11   22.86    1.77
  -3  11  11   23.95    1.86
   3  11 -11   25.41    1.84
   3  11 -10    3.08    0.84
   3  11 -10    5.38    0.82
  -3  11  10    5.62    1.03
  -3  11  10    4.60    0.97
  -3  11  10    3.68    1.05
   3  11 -10    5.85    1.02
   3 -11  10    5.74    1.20
  -3  11  10    3.90    0.82
   3  11  -9  203.00    7.71
   3  11  -9  206.39    8.36
   3 -11   9  225.59    8.54
   3 -11   9  219.55    8.30
  -3  11   9  210.13    8.44
   3  11  -9  215.89    8.35
   3 -11   9  211.64    9.07
  -3  11   9  212.60    8.04
  -3  11   8  205.03    8.01
   3  11  -8  200.02    8.25
   3 -11   8  203.75    8.12
  -3  11   8  197.49    8.24
  -3  11   8  208.86    7.86
   3  11  -8  202.90    7.69
   3  11  -8  212.33    8.35
   3  11  -7   58.66    3.28
  -3  11   7   56.53    3.34
   3  11  -7   59.81    3.72
   3  11  -7   64.62    3.77
  -3  11   7   54.46    3.33
  -3  11   7   58.19    3.24
   3 -11   7   61.58    3.56
   3  11  -6  107.48    7.74
   3 -11   6   94.51    4.76
   3 -11   6   88.52    4.62
   3  11  -6   96.93    5.02
   3  11  -6   95.77    4.56
  -3  11   6   92.94    4.36
  -3  11   6   88.53    7.95
  -3  11   6   96.22    4.83
  -3 -11  -6  103.04    8.56
  -3  11   6   94.67    4.56
   3  11  -6   91.57    4.90
  -3  11   6   96.61    4.89
   3  11  -5    4.02    1.61
   3  11  -5    6.53    1.22
   3 -11   5    6.19    1.12
   3  11  -5    4.99    0.99
  -3  11   5    3.74    0.75
  -3  11   5    4.41    1.02
  -3 -11  -5    4.91    1.93
  -3  11   5    3.37    0.88
  -3  11   5    4.05    0.85
   3  11  -5    3.47    0.99
  -3  11   5    4.59    1.02
   3  11  -4  799.08   29.59
   3 -11   4  773.64   24.66
   3  11  -4  805.11   25.01
   3  11  -4  805.55   24.37
  -3  11   4  718.76   23.54
   3  11  -4  756.75   31.66
  -3  11   4  754.82   24.64
  -3 -11  -4  775.19   31.57
   3 -11   4  792.64   31.20
  -3  11   4  721.54   24.26
   3  11  -4  741.37   24.76
  -3  11   4  772.15   24.46
   3  11  -3  482.59   15.86
   3 -11   3  468.36   16.16
   3  11  -3  439.95   22.19
  -3  11   3  453.79   16.18
  -3 -11  -3  452.77   22.05
   3 -11   3  441.32   21.50
   3  11  -3  475.91   20.53
  -3  11   3  444.29   20.38
  -3  11   3  478.74   15.83
  -3  11   2  113.95    5.19
   3  11  -2  115.95    5.35
   3 -11   2  111.44    5.55
   3  11  -2  122.86    5.73
   3 -11   2  104.75    8.96
  -3 -11  -2  101.78    8.84
  -3  11   2  112.81    5.61
   3  11  -2  114.45    9.65
  -3  11   2   96.44    7.72
   3  11  -2  111.64    8.41
   3  11  -1  474.40   16.04
   3 -11   1  462.21   16.30
   3  11  -1  473.26   16.29
   3  11  -1  504.78   21.32
  -3 -11  -1  435.80   21.70
   3  11  -1  446.16   22.39
   3  11  -1  474.79   16.38
   3  11   0  240.32    9.01
   3  11   0  238.22    9.38
   3  11   0  233.99    9.19
   3  11   0  226.36    9.23
   3 -11   0  222.52   13.86
  -3  11   0  237.20    9.49
  -3 -11   0  234.10   14.28
   3  11   0  252.36   13.72
   3  11   0  241.19   15.05
   3  11   1  454.18   15.88
   3  11   1  474.15   15.91
   3  11   1  451.66   15.79
   3 -11  -1  447.85   21.74
  -3  11  -1  476.69   16.11
   3  11   1  401.33   20.25
   3  11   1  464.06   15.67
   3  11   2  114.57    5.43
   3  11   2  110.75    5.33
   3  11   2  107.32    5.07
   3  11   2  116.92    9.88
  -3 -11   2   97.51    8.71
  -3  11  -2  115.74    5.57
   3 -11  -2  106.99    9.05
   3  11   2  104.41    5.18
   3 -11  -3  471.06   21.88
  -3  11  -3  485.47   16.10
   3  11   3  469.83   15.72
   3  11   3  438.73   15.68
   3  11   3  455.78   16.04
   3  11   3  447.29   22.27
   3  11   3  456.59   15.58
   3  11   3  457.10   15.59
   3  11   3  459.75   15.94
  -3 -11   3  444.91   21.66
   3  11   4  707.74   24.05
  -3 -11   4  705.05   30.39
   3  11   4  720.14   23.89
   3  11   4  763.47   24.74
   3  11   4  823.02   32.31
   3  11   4  770.54   24.38
   3  11   4  772.17   24.68
   3  11   4  773.31   24.31
   3 -11  -4  725.57   30.62
  -3  11  -4  798.63   24.60
   3  11   5    5.64    1.17
  -3 -11   5    3.29    1.60
   3  11   5    4.19    0.96
  -3  11  -5    3.47    0.92
   3  11   5    2.72    0.74
   3  11   5    3.46    0.94
  -3 -11   6   78.14    7.45
   3  11   6   99.23    4.94
   3  11   6   91.63    5.13
   3  11   6   93.01    4.90
  -3  11  -6   83.45    7.58
  -3 -11   6  100.39    4.88
  -3  11  -6   99.04    4.81
   3  11   6   88.05    4.38
   3  11   7   58.83    3.92
  -3  11  -7   53.64    3.26
   3  11   7   57.45    3.65
   3  11   7   53.48    3.20
  -3 -11   7   62.03    3.56
   3 -11  -7   56.12    3.45
   3  11   8  207.78    8.38
   3  11   8  192.66    7.78
  -3 -11   8  208.24    8.08
   3 -11  -8  194.57    7.85
   3  11   9  215.96    8.72
   3  11   9  212.16    8.22
  -3 -11   9  216.00    8.33
  -3 -11  10    4.87    0.88
   3  11  10    6.52    1.19
   3  11  10    5.15    0.95
  -3 -11  10    6.17    0.98
  -3 -11  11   24.44    1.82
   3  11  11   23.68    1.87
   3  11  11   26.29    2.15
   3  11  11   22.14    2.02
   3  11  12   61.04    3.38
  -3 -11  12   58.65    2.83
   3  11  12   55.29    3.16
   3  11  12   55.27    2.94
  -3 -11  13  115.95    4.72
   3  11  13  112.50    4.55
   3  11  13  119.49    4.91
  -3 -11  14  158.73    5.49
   3  11  14  149.14    5.54
  -3 -11  15   15.04    0.88
  -3 -11  15   15.90    0.86
  -3  12  14   10.04    0.75
   3 -12  13   23.20    1.39
  -3  12  13   21.50    1.22
  -3  12  13   19.37    1.41
  -3  12  12  183.13    6.47
  -3  12  12  175.02    6.04
  -3  12  12  163.87    5.86
  -3  12  12  154.06    5.72
   3 -12  12  188.81    6.43
   3 -12  11   26.26    1.90
  -3  12  11   22.64    1.61
   3 -12  11   25.47    1.95
  -3  12  11   25.53    2.04
  -3  12  11   24.28    1.65
   3  12 -11   20.79    1.54
   3  12 -10   37.87    2.44
   3  12 -10   34.19    1.99
   3 -12  10   43.46    2.62
  -3  12  10   37.28    2.37
   3 -12  10   41.98    2.82
   3  12 -10   40.45    2.47
  -3  12  10   43.64    2.94
  -3  12  10   37.32    2.26
  -3  12   9    2.59    0.74
   3 -12   9    2.86    0.80
   3 -12   9    2.34    0.89
  -3  12   9    2.32    0.66
   3  12  -9    2.74    0.76
   3  12  -9    1.93    0.70
   3  12  -9    2.55    0.62
   3 -12   8   20.72    1.88
   3  12  -8   22.25    2.02
   3  12  -8   21.16    1.69
   3 -12   8   22.20    2.21
  -3  12   8   17.53    1.58
   3  12  -8   18.70    1.88
  -3  12   7   35.77    2.44
   3  12  -7   43.12    2.96
   3  12  -7   38.33    2.79
   3 -12   7   35.79    2.57
  -3  12   7   37.09    2.35
   3  12  -7   37.72    2.48
   3  12  -6   48.91    2.94
  -3  12   6   43.45    2.72
   3  12  -6   49.17    3.27
  -3  12   6   42.01    2.91
   3  12  -6   45.07    3.13
   3 -12   6   45.46    2.93
  -3  12   6   45.09    3.04
  -3  12   6   41.70    2.53
   3 -12   6   48.31    3.04
   3  12  -5   20.23    3.36
   3  12  -5   19.83    2.04
   3 -12   5   20.24    1.92
   3  12  -5   16.23    1.72
  -3  12   5   14.88    1.40
  -3  12   5   15.62    3.27
  -3  12   5   20.46    1.99
  -3 -12  -5   16.03    3.35
   3  12  -5   17.62    1.94
  -3  12   5   19.39    1.91
   3  12  -4    9.23    2.41
   3  12  -4    7.94    1.40
   3 -12   4    9.60    1.40
   3  12  -4    9.99    1.33
  -3  12   4    8.91    2.53
  -3  12   4    9.51    1.30
  -3  12   4    6.73    1.24
   3 -12   4    6.09    2.21
  -3 -12  -4    9.03    2.56
   3  12  -4    9.59    1.53
  -3  12   4    9.68    1.37
   3 -12   3   77.62    4.41
   3  12  -3   88.47    4.44
   3  12  -3   83.79    8.18
   3 -12   3   82.18    7.73
  -3  12   3   84.99    4.59
  -3 -12  -3   63.13    7.02
   3  12  -3   80.69    7.06
  -3  12   3   81.10    4.27
  -3  12   2  189.85    7.54
   3  12  -2  196.68    7.79
   3 -12   2  179.36    7.81
   3  12  -2  178.16    7.89
   3 -12   2  174.58   12.14
  -3 -12  -2  183.58   12.50
   3  12  -2  179.21   11.34
   3  12  -2  178.77   12.81
  -3  12   2  192.41    8.05
   3 -12   1   55.66    3.62
   3  12  -1   57.33    3.50
   3  12  -1   51.32    3.54
   3  12  -1   55.78    3.59
  -3 -12  -1   46.43    6.04
  -3 -12   0   83.58    8.06
   3  12   0   82.43    4.56
   3  12   0   91.75    8.78
   3 -12   0   91.86    8.31
  -3  12   0   91.71    4.87
   3  12   0   89.35    4.80
   3  12   0   84.84    4.44
   3  12   0   87.74    4.73
   3  12   1   56.01    3.52
  -3  12  -1   56.78    3.68
   3 -12  -1   50.48    6.09
   3  12   1   52.32    3.49
   3  12   1   55.10    3.43
   3  12   1   60.24    3.69
   3  12   2  168.58    7.55
   3  12   2  162.65   12.36
   3  12   2  180.07    7.53
  -3  12  -2  194.91    7.95
   3  12   2  186.15    7.71
   3  12   2  186.24    7.43
   3 -12  -2  178.62   12.18
  -3 -12   2  166.69   11.95
   3  12   3   78.50    4.30
  -3 -12   3   60.40    6.89
   3  12   3   86.24    4.60
   3  12   3   80.94    4.30
   3  12   3   84.16    4.18
   3  12   3   69.87    7.62
   3  12   3   78.12    4.16
  -3  12  -3   73.49    4.32
   3  12   3   78.37    7.82
   3 -12  -3   65.66    7.00
   3  12   4    9.17    1.48
  -3  12  -4   11.13    2.76
   3  12   4    8.23    1.16
   3  12   4    9.77    1.33
  -3  12  -4    9.47    1.41
   3  12   4    9.23    1.36
   3  12   4   12.72    3.14
   3 -12  -4    8.57    2.66
  -3 -12   4   10.73    2.78
   3  12   4    9.15    1.29
   3  12   5   17.36    1.79
  -3  12  -5   15.89    1.77
   3  12   5   18.41    2.04
   3  12   5   17.25    1.83
  -3  12  -5   20.81    3.71
  -3 -12   5   17.70    3.51
   3  12   6   45.12    3.05
   3  12   6   47.95    3.38
   3  12   6   42.43    2.97
  -3 -12   6   46.69    3.01
  -3  12  -6   46.11    2.99
  -3 -12   6   38.42    2.83
   3 -12  -6   44.95    3.07
   3  12   7   37.76    2.73
  -3  12  -7   35.15    2.48
   3  12   7   37.01    2.97
   3 -12  -7   36.12    2.62
  -3 -12   7   38.00    2.63
  -3 -12   8   21.46    1.87
   3  12   8   20.04    1.92
   3  12   8   17.49    1.57
   3 -12  -8   20.75    1.84
  -3 -12   9    2.25    0.65
   3  12   9    3.75    0.91
   3  12   9    2.71    0.64
   3 -12  -9    1.84    0.60
  -3 -12  10   37.78    2.33
   3  12  10   38.61    2.68
   3  12  10   44.54    2.74
   3  12  10   35.62    2.22
   3  12  11   27.60    2.00
  -3 -12  11   21.94    1.58
   3  12  11   23.06    1.88
   3  12  11   26.41    2.06
   3  12  11   24.80    1.67
   3  12  12  187.59    6.69
  -3 -12  12  175.08    6.44
   3  12  12  171.68    6.70
   3  12  13   19.02    1.36
   3  12  13   19.76    1.40
  -3 -12  13   19.36    1.26
   3  12  14    9.37    0.72
  -3 -12  14    9.73    0.66
  -3  13  13   42.85    1.83
  -3  13  12   18.27    1.38
  -3  13  12   18.92    1.23
   3 -13  12   21.40    1.30
  -3  13  11   24.13    1.37
   3 -13  11   29.87    1.76
  -3  13  11   22.29    1.34
  -3  13  11   26.94    1.51
  -3  13  11   26.56    1.83
  -3  13  10    8.84    0.95
   3 -13  10   10.59    1.12
   3  13 -10    9.34    1.01
  -3  13  10    9.48    0.94
  -3  13  10    9.63    1.27
   3  13  -9   40.01    2.14
   3  13  -9   42.63    2.63
  -3  13   9   43.87    2.49
   3  13  -9   44.60    2.63
   3 -13   9   40.63    2.69
   3 -13   9   46.32    2.64
  -3  13   9   48.23    3.05
  -3  13   9   42.84    2.29
   3  13  -8    7.11    0.91
   3 -13   8    6.43    1.01
   3  13  -8    6.99    1.10
   3 -13   8    5.28    1.06
  -3  13   8    6.33    0.83
   3  13  -8    5.52    0.98
   3  13  -7    7.98    1.05
   3 -13   7    5.99    1.01
  -3  13   7    6.84    0.87
   3  13  -7    5.50    1.05
   3  13  -7    5.33    1.03
   3  13  -6    7.92    1.27
  -3  13   6    5.96    1.05
   3  13  -6    8.54    1.15
  -3  13   6    7.24    0.89
   3  13  -6    9.39    1.36
   3  13  -5   62.05    3.52
  -3  13   5   66.90    3.79
   3 -13   5   67.64    3.67
   3  13  -5   70.76    4.04
   3  13  -5   64.01    3.89
  -3  13   5   62.92    3.63
   3  13  -4   86.87    4.36
  -3  13   4   86.10    4.36
  -3  13   4   79.71    4.44
   3 -13   4   81.77    4.34
   3  13  -4   87.10    4.72
   3  13  -4   82.86    4.60
  -3  13   3    8.64    1.39
  -3  13   3   10.80    1.38
  -3  13   3   10.47    1.35
   3 -13   3   10.16    1.43
   3  13  -3   10.66    1.44
   3  13  -2   78.31    4.21
   3 -13   2   78.91    4.30
  -3  13   2   78.80    4.45
  -3  13   2   79.65    4.06
   3  13  -2   74.39    4.35
   3  13  -2   72.95    3.98
   3  13  -2   67.90    4.23
   3 -13   1   52.83    3.43
   3  13  -1   55.77    3.42
   3  13  -1   48.35    3.32
   3  13  -1   48.70    3.12
  -3  13   1   48.67    3.01
  -3 -13  -1   48.70    5.96
   3 -13   1   53.07    6.13
   3  13  -1   51.63    6.41
   3  13  -1   45.69    3.32
   3  13   0   39.13    5.04
   3  13   0   39.33    2.99
   3  13   0   44.60    3.05
  -3  13   0   39.47    2.99
   3  13   0   41.54    2.87
   3  13   0   39.73    5.67
  -3  13   0   40.24    5.50
   3 -13   0   43.52    5.60
   3  13   0   39.30    2.94
  -3 -13   0   42.17    5.51
   3  13   1   46.22    3.27
   3  13   1   52.19    3.41
   3  13   1   49.05    3.26
   3  13   1   52.88    3.33
   3  13   1   49.96    3.08
   3  13   1   44.61    6.02
  -3  13  -1   42.45    5.76
   3 -13  -1   52.70    6.25
   3  13   1   57.76    6.18
  -3  13  -1   52.09    3.47
  -3  13  -2   76.84    4.35
   3  13   2   81.44    4.37
   3  13   2   75.55    4.06
   3  13   2   75.43    4.35
   3 -13  -2   77.10    4.39
   3  13   2   72.94    4.09
   3  13   2   75.63    4.24
   3 -13  -3   10.86    1.54
   3  13   3    9.79    1.30
   3  13   3   13.10    1.53
   3  13   3    9.54    1.46
   3  13   3    7.48    1.23
  -3  13  -3    9.28    1.38
   3  13   4   84.09    4.61
   3  13   4   84.32    4.37
   3  13   4   78.48    4.04
  -3  13  -4   83.95    4.48
   3 -13  -4   92.89    4.69
   3 -13  -5   67.76    3.84
   3  13   5   68.74    3.77
   3  13   5   69.13    4.05
  -3 -13   5   58.64    3.61
  -3  13  -5   58.60    3.55
   3  13   5   60.04    3.44
   3  13   6    6.30    1.07
  -3 -13   6    8.42    1.17
   3  13   6    5.14    1.19
   3 -13  -6    9.07    1.30
  -3  13  -6    6.51    1.07
  -3  13  -7    6.16    0.96
   3  13   7    6.68    1.06
  -3 -13   7    5.45    0.92
   3 -13  -7    6.19    0.97
   3 -13  -7    6.38    1.06
  -3 -13   8    7.16    0.98
   3  13   8    6.55    1.01
   3 -13  -8    5.26    0.91
  -3 -13   9   42.47    2.42
   3  13   9   46.48    2.71
   3  13   9   42.77    2.78
  -3 -13   9   43.70    2.44
   3  13  10    9.60    1.17
  -3 -13  10    9.00    0.92
   3  13  10   11.18    1.19
  -3 -13  11   25.19    1.61
   3  13  11   27.36    1.81
   3  13  11   27.45    1.90
   3  13  11   27.88    1.79
   3  13  12   18.45    1.28
   3  13  12   19.64    1.36
  -3 -13  12   17.52    1.10
  -3 -13  12   16.98    1.05
   3  13  13   38.55    1.77
   3  13  13   44.61    1.83
  -3  14  11    8.96    0.86
   3 -14  11    8.01    0.70
  -3  14  11    6.69    0.68
   3 -14  10   20.00    1.29
   3  14 -10   15.52    1.10
  -3  14  10   19.38    1.44
   3 -14   9   42.61    2.18
   3  14  -9   38.58    2.19
  -3  14   9   43.92    2.54
   3  14  -8   50.99    2.82
   3 -14   8   53.18    2.63
   3  14  -8   46.03    2.27
  -3  14   8   46.79    2.51
   3 -14   7   91.65    4.35
   3  14  -7   88.10    3.82
   3  14  -7   89.17    4.28
   3 -14   7   89.95    3.94
   3  14  -7   88.60    4.28
   3  14  -6   72.44    3.86
   3  14  -6   72.15    3.49
   3 -14   6   69.97    3.40
   3  14  -6   75.30    3.95
   3  14  -5    7.35    1.08
   3  14  -5    6.66    1.18
   3  14  -5    6.85    1.13
  -3  14   5    6.00    1.02
  -3  14   4   53.67    3.05
   3  14  -4   49.53    3.25
   3  14  -4   51.32    3.05
   3  14  -4   49.82    3.31
   3 -14   4   48.05    2.98
  -3  14   4   50.89    3.19
  -3  14   3  115.90    5.20
   3  14  -3  122.04    5.41
   3  14  -3  122.69    5.26
  -3  14   3  110.13    5.44
   3 -14   3  118.04    5.40
   3 -14   2  236.86    9.21
   3  14  -2  244.44    9.23
   3  14  -2  225.64    9.37
   3  14  -2  242.01    9.00
  -3  14   2  248.11    8.96
   3  14  -2  241.32    9.46
  -3  14   2  242.97    9.45
   3  14  -1   40.18    2.93
   3  14  -1   38.92    2.66
  -3  14   1   38.31    2.52
   3  14  -1   34.55    2.72
   3 -14   1   34.89    2.67
   3  14  -1   39.19    2.80
   3  14   0   16.99    1.81
   3  14   0   16.77    1.83
   3  14   0   17.49    1.78
  -3  14   0   16.46    1.58
   3  14   0   16.20    1.61
   3  14   0   14.60    1.70
  -3  14   0   14.81    1.76
   3  14   1   35.35    2.72
   3  14   1   37.90    2.72
   3  14   1   37.38    2.54
   3  14   1   37.42    2.68
  -3  14  -1   37.37    2.80
   3  14   2  228.69    9.27
   3  14   2  253.01    9.48
   3  14   2  242.84    9.11
   3 -14  -2  254.04    9.58
  -3  14  -2  247.33    9.52
   3  14   3  106.74    5.19
   3  14   3  117.79    5.51
   3 -14  -3  121.28    5.56
  -3  14  -3  117.13    5.47
   3 -14  -4   59.99    3.43
  -3  14  -4   52.47    3.22
  -3 -14   4   48.78    3.21
   3  14   4   51.45    3.32
   3  14   5    5.29    1.10
  -3  14  -5    6.61    1.04
  -3 -14   5    4.43    0.87
   3  14   5    5.18    0.80
   3 -14  -5    5.75    1.05
   3 -14  -6   72.10    3.73
   3  14   6   62.99    3.28
   3 -14  -6   72.65    3.64
  -3  14  -6   71.31    3.56
  -3 -14   6   70.95    3.50
   3  14   6   79.70    4.11
  -3 -14   7   89.75    3.93
   3  14   7   81.65    3.82
   3 -14  -7   95.11    4.17
   3 -14  -7   84.59    3.76
   3  14   8   49.69    2.62
   3 -14  -8   51.03    2.64
   3  14   9   40.29    2.19
  -3 -14  10   17.58    1.11
   3  14  10   19.46    1.46
   3  14  10   19.58    1.30
   3  14  10   19.93    1.42
   3  14  11    7.46    0.75
   3  14  11    7.97    0.72
   3  14  11    7.26    0.78
  -3  15  10    3.93    0.53
   3 -15   9  112.85    4.02
  -3  15   9  125.93    4.53
   3  15  -9  120.01    4.20
  -3  15   8  128.27    4.69
   3  15  -8  120.87    4.18
   3  15  -8  115.49    4.36
   3 -15   8  114.54    3.98
   3  15  -7    1.14    0.50
   3  15  -7    0.75    0.46
  -3 -15  -7    0.79    0.44
  -3  15   7    0.72    0.36
   3 -15   7    0.70    0.39
   3 -15   6   19.69    1.34
  -3 -15  -6   19.97    1.64
   3  15  -6   21.29    1.74
   3  15  -6   22.13    1.59
   3 -15   5   75.91    3.34
   3  15  -5   83.77    4.10
   3  15  -4  355.75   12.30
  -3  15   4  338.60   11.98
   3  15  -4  360.14   11.79
   3  15  -4  343.72   11.79
  -3  15   3  267.83    9.94
   3  15  -3  280.38    9.67
  -3  15   3  277.45    9.54
   3  15  -3  269.55    9.72
   3 -15   3  269.01    9.68
   3  15  -2  120.44    5.62
  -3  15   2  125.30    5.61
   3  15  -2  129.46    5.35
  -3  15   2  123.35    5.12
   3 -15   2  123.26    5.38
   3  15  -1  121.10    5.62
   3  15  -1  129.05    5.44
  -3  15   1  125.86    5.16
   3 -15   1  123.58    5.48
   3  15   0   18.70    1.86
  -3  15   0   24.82    2.09
   3  15   0   23.12    1.94
  -3  15   0   22.30    1.71
   3 -15   0   20.92    1.92
   3  15   1  116.85    5.51
   3  15   1  130.94    5.59
  -3  15  -1  134.08    5.21
  -3  15  -1  126.32    5.71
  -3 -15   2  110.14    5.39
   3  15   2  117.68    5.31
  -3  15  -2  123.40    5.49
   3  15   2  122.63    5.41
  -3  15  -2  128.55    4.99
   3 -15  -2  126.75    5.52
  -3  15  -3  262.06    9.74
   3  15   3  278.98    9.90
  -3 -15   3  254.60    9.77
   3 -15  -3  279.00    9.87
  -3 -15   4  328.99   11.33
   3 -15  -4  356.25   11.89
  -3  15  -4  338.20   11.72
   3  15   4  356.60   12.02
  -3 -15   4  330.06   11.72
  -3  15  -5   85.92    3.95
   3 -15  -5   88.23    4.09
   3 -15  -5   87.30    3.95
   3  15   5   82.41    4.15
   3 -15  -6   21.25    1.65
   3 -15  -6   19.48    1.46
   3  15   7    0.20    0.24
   3  15   7    1.70    0.59
   3 -15  -7    1.06    0.44
   3  15   8   88.48    3.47
   3 -15  -8   99.81    3.66
   3  15   9   78.11    2.81
   3  15  10    4.33    0.51
   3  16  -8   21.93    1.14
  -3  16   8   23.93    1.25
  -3  16   7   35.90    1.90
   3  16  -7   33.53    1.68
   3  16  -6  131.81    4.98
   3  16  -6  135.04    4.75
  -3 -16  -6  121.82    4.74
   3  16  -5    7.22    0.85
  -3 -16  -5    5.76    0.82
   3  16  -5    5.06    0.82
   3  16  -4   69.11    3.47
   3  16  -4   76.71    3.30
  -3 -16  -4   70.46    3.40
   3  16  -3   34.82    2.10
  -3 -16  -3   33.32    2.20
   3  16  -2   91.36    4.31
  -3  16   2   94.62    4.29
  -3  16   2   90.86    3.75
   3  16  -2  103.49    4.21
  -3 -16  -2   93.35    4.26
   3 -16   2   92.17    4.04
   3  16  -1  156.96    6.27
   3  16  -1  165.09    6.11
  -3  16   1  154.38    5.64
  -3 -16  -1  141.48    6.09
   3 -16   1  164.33    6.12
   3  16   0   35.61    2.37
   3 -16   0   39.59    2.40
  -3  16   0   37.90    2.43
   3  16   0   38.69    2.37
  -3  16   0   36.20    2.00
  -3 -16   1  145.76    6.17
  -3  16  -1  162.57    6.31
   3  16   1  162.64    6.20
  -3  16  -1  160.06    5.67
   3 -16  -2  103.56    4.36
  -3 -16   2   87.26    4.18
  -3  16  -2   98.42    4.31
  -3  16  -2   91.33    3.71
   3  16   2   98.74    4.31
   3  16   3   33.55    2.20
  -3  16  -3   34.06    1.76
  -3 -16   3   30.02    2.06
   3 -16  -3   37.37    2.25
   3 -16  -4   74.99    3.35
   3 -16  -4   71.25    3.39
   3 -16  -5    6.00    0.75
   3 -16  -5    5.80    0.79
   3  16   6  127.29    4.44
   3 -16  -6  125.03    4.30
   3  16   7   33.93    1.74
   3 -16  -7   25.57    1.35
   3  16   8   24.81    1.35
   3  17  -5   44.51    1.93
  -3  17   5   47.08    2.06
  -3 -17  -4  126.87    4.63
   3  17  -4  132.99    4.60
  -3 -17  -3   26.39    1.60
   3 -17   3   25.82    1.48
   3  17  -3   28.91    1.58
   3 -17   2   16.86    1.22
  -3 -17  -2   15.67    1.26
   3  17  -2   18.85    1.29
   3 -17   1  310.22    9.92
   3  17  -1  327.43   10.06
   3 -17   0   47.75    2.23
   3 -17   0   52.55    2.34
   3  17   0   47.82    2.29
  -3 -17   1  279.74    9.23
   3  17   1  295.37    9.28
   3  17   2   15.10    1.05
  -3 -17   2   16.06    1.21
   3 -17  -2   18.91    1.32
   3 -17  -2   20.50    1.33
   3  17   3   26.16    1.44
   3 -17  -3   30.55    1.65
   3 -17  -3   25.86    1.51
   3  17   4  118.19    4.22
   3 -17  -4  113.95    4.12
   3  17   5   41.24    1.79
   3 -17  -5   41.69    1.81
   4   0   0   13.42    2.45
  -4   0   0   13.51    2.31
  -4   0  -1  377.59   16.15
   4   0  -1  379.22   16.52
   4   0  -2    2.07    1.07
   4   0   2    3.31    1.23
  -4   0  -2    1.92    1.03
  -4   0   2    2.22    1.00
  -4   0  -3  513.09   19.84
  -4   0   3  503.18   19.84
   4   0  -3  493.62   20.17
   4   0   3  492.08   20.23
   4   0   3  484.16   20.61
   4   0  -4   36.66    4.04
   4   0   4   34.68    3.94
  -4   0  -4   38.98    4.01
  -4   0   4   40.87    4.12
  -4   0   4   40.19    4.23
   4   0   4   39.51    4.60
   4   0  -5  720.05   27.12
   4   0   5  730.58   27.47
  -4   0  -5  738.89   26.99
  -4   0   5  786.03   27.36
  -4   0   5  735.62   27.86
   4   0   5  735.35   29.10
   4   0  -6   55.29    4.96
   4   0   6   53.90    4.98
   4   0   6   61.69    6.33
  -4   0   6   68.62    5.87
  -4   0  -6   71.59    5.59
  -4   0   6   56.72    4.97
   4   0   7  281.94   11.01
   4   0   7  298.78   10.90
  -4   0   7  302.18   14.80
  -4   0  -7  320.15   14.08
  -4   0   7  315.28   13.82
   4   0   7  318.91   16.74
   4   0   7  307.17   11.22
   4   0   7  278.96   11.00
   4   0  -7  296.01   13.66
   4   0   7  302.06   13.83
  -4   0   7  308.48   11.25
  -4   0   8  193.03    8.32
   4   0   8  191.77    8.19
   4   0   8  199.99    8.04
   4   0   8  185.18    9.93
  -4   0   8  193.83    8.20
   4   0   8  206.00    8.33
   4   0   8  186.21    7.65
   4   0   8  199.10    6.90
  -4   0   8  192.30    9.90
   4   0   8  184.37    8.14
   4   0   8  209.47    8.00
   4   0   8  190.08   12.90
  -4   0   8  206.40    7.70
   4   0  -8  185.43    7.41
   4   0   9  409.73   21.04
   4   0   9  413.96   14.84
  -4   0   9  424.44   14.07
   4   0   9  415.38   14.32
   4   0   9  381.44   14.59
   4   0   9  394.26   13.05
   4   0   9  399.26   14.71
  -4   0   9  428.87   14.99
  -4   0   9  406.42   14.65
   4   0   9  393.27   14.59
   4   0  10  217.08   14.32
   4   0  10  219.13    8.82
   4   0  10  186.36    7.00
  -4   0  10  201.73    7.93
  -4   0  10  206.00    8.40
   4   0  10  175.10    8.36
   4   0  10  196.40    8.17
   4   0  10  181.22    8.42
  -4   0  10  192.20    8.57
   4   0  10  184.82    8.36
  -4   0  10  202.45    7.25
  -4   0  10  187.77    8.30
   4   0  11   20.06    4.26
   4   0  11   20.46    2.27
   4   0  11   25.74    1.77
  -4   0  11   21.01    1.75
[truncated: 321,748 more chars]
