# Supplementary material for: Synthesis and crystal structure analysis of 1-ethyl-1,3-di­hydro-2H-benzo[d]imidazole-2-thione
Source: Acta Crystallogr E Crystallogr Commun. 2025 Jan 28;81(Pt 2):169–71. doi: 10.1107/S2056989025000519 (PMC11799793; doi:10.1107/S2056989025000519)
Supplement: Supplementary file 2 [file e-81-00169-Isup2.hkl]

data_I                                                                          
_shelx_title ' 23sai_r067_g_a.res in P2(1)2(1)2(1)'                             
_shelx_refln_list_code          4                                               
_shelx_F_calc_maximum      197.23                                               
_exptl_crystal_F_000       752.00                                               
_reflns_d_resolution_high  0.7840                                               
                                                                                
loop_                                                                           
 _space_group_symop_operation_xyz                                               
 'x, y, z'                                                                      
 '-x+1/2, -y, z+1/2'                                                            
 '-x, y+1/2, -z+1/2'                                                            
 'x+1/2, -y+1/2, -z'                                                            
                                                                                
_cell_length_a     7.4512                                                       
_cell_length_b    14.7799                                                       
_cell_length_c    15.8912                                                       
_cell_angle_alpha  90.000                                                       
_cell_angle_beta   90.000                                                       
_cell_angle_gamma  90.000                                                       
                                                                                
_shelx_F_squared_multiplier     1.000                                           
                                                                                
loop_                                                                           
 _refln_index_h                                                                 
 _refln_index_k                                                                 
 _refln_index_l                                                                 
 _refln_F_squared_calc                                                          
 _refln_F_squared_meas                                                          
 _refln_F_squared_sigma                                                         
 _refln_observed_status                                                         
   2   0   0       4725.36       5065.93       107.57 o                         
   4   0   0        105.10         48.19         6.01 o                         
   6   0   0        600.95        558.82        13.51 o                         
   8   0   0        316.27        294.99        10.26 o                         
   1   1   0        104.04         95.12         4.32 o                         
   2   1   0        131.38        134.78         6.14 o                         
   3   1   0         13.07         16.02         1.89 o                         
   4   1   0        204.12        200.82         7.23 o                         
   5   1   0        173.57        180.61         9.79 o                         
   6   1   0         25.39         32.86         1.67 o                         
   7   1   0        308.83        302.12         6.11 o                         
   8   1   0          1.14          0.97         1.12 o                         
   9   1   0         37.16         29.67         1.92 o                         
   0   2   0       4589.51       4432.48       129.30 o                         
   1   2   0      11052.60      10711.64       222.58 o                         
   2   2   0       3572.44       3536.94        94.94 o                         
   3   2   0       5897.05       6288.25       112.69 o                         
   4   2   0       2429.53       2515.88        49.65 o                         
   5   2   0       2784.64       2890.36        42.10 o                         
   6   2   0         60.32         59.35         2.55 o                         
   7   2   0       1059.02       1013.83        12.69 o                         
   8   2   0        213.65        223.95         7.09 o                         
   9   2   0        522.81        470.00        11.22 o                         
   1   3   0       5451.75       5380.61       115.56 o                         
   2   3   0          0.53          0.37         0.74 o                         
   3   3   0        724.30        845.58        21.37 o                         
   4   3   0          6.69         18.12         2.53 o                         
   5   3   0        300.67        298.89         5.63 o                         
   6   3   0        523.34        514.88         8.66 o                         
   7   3   0        108.32        111.09         3.20 o                         
   8   3   0         19.24         24.76         1.79 o                         
   9   3   0         41.38         30.99         1.17 o                         
   0   4   0      38901.23      41437.53      1194.06 o                         
   1   4   0      18009.61      18721.53       317.09 o                         
   2   4   0        377.01        401.70        15.26 o                         
   3   4   0        142.41        154.82         7.70 o                         
   4   4   0        295.61        353.69        13.81 o                         
   5   4   0       1939.91       1863.02        21.89 o                         
   6   4   0          5.59          4.75         0.90 o                         
   7   4   0       1605.62       1694.81        20.68 o                         
   8   4   0         83.00         82.21         3.15 o                         
   9   4   0        316.81        277.04         7.10 o                         
   1   5   0        973.48       1020.00        15.21 o                         
   2   5   0       1050.71       1010.62        19.91 o                         
   3   5   0        165.43        201.66         6.45 o                         
   4   5   0       1104.46       1199.59        37.65 o                         
   5   5   0        651.93        659.90        10.68 o                         
   6   5   0       1220.86       1175.12        14.06 o                         
   7   5   0        274.45        255.23         5.56 o                         
   8   5   0        412.39        398.52         7.26 o                         
   9   5   0         57.76         47.55         3.58 o                         
   0   6   0       4534.32       4408.49        97.08 o                         
   1   6   0        719.99        755.29        15.15 o                         
   2   6   0        538.36        527.31         8.34 o                         
   3   6   0        255.48        213.66         7.08 o                         
   4   6   0        446.84        443.79        12.18 o                         
   5   6   0         51.51         47.31         2.00 o                         
   6   6   0        189.31        197.68         3.98 o                         
   7   6   0        176.72        190.00         4.58 o                         
   8   6   0        193.83        197.76         3.67 o                         
   9   6   0         26.31         18.21         1.79 o                         
   1   7   0       9620.26       9949.65       121.58 o                         
   2   7   0       5106.29       5508.20        65.80 o                         
   3   7   0         22.19         36.77         2.31 o                         
   4   7   0        624.32        626.65        13.43 o                         
   5   7   0        710.24        720.48        10.12 o                         
   6   7   0         96.63        106.77         2.92 o                         
   7   7   0          2.38          3.56         0.77 o                         
   8   7   0        356.11        343.00         6.11 o                         
   0   8   0       1897.54       1846.05        33.55 o                         
   1   8   0       1806.48       1938.56        24.51 o                         
   2   8   0        116.72        152.66         4.92 o                         
   3   8   0        115.17        116.08         4.84 o                         
   4   8   0        101.50         97.31         3.09 o                         
   5   8   0          0.38          1.14         0.72 o                         
   6   8   0         13.77         15.77         1.24 o                         
   7   8   0         82.92         86.48         2.55 o                         
   8   8   0         10.94         12.38         0.88 o                         
   1   9   0       7295.48       7388.19        81.63 o                         
   2   9   0        397.56        429.40        11.61 o                         
   3   9   0       2114.46       2153.73        29.40 o                         
   4   9   0        457.03        451.91         8.20 o                         
   5   9   0        167.44        171.45         3.65 o                         
   6   9   0        570.79        568.17         8.57 o                         
   7   9   0         92.75         94.62         2.72 o                         
   8   9   0          3.57          4.83         0.61 o                         
   0  10   0        159.70        176.57         7.44 o                         
   1  10   0        911.31        991.38        11.41 o                         
   2  10   0          3.98         10.05         1.92 o                         
   3  10   0        132.32        138.67         6.77 o                         
   4  10   0        326.46        323.11         7.21 o                         
   5  10   0         15.19         17.31         1.24 o                         
   6  10   0        639.25        644.58         9.77 o                         
   7  10   0          0.59          0.79         0.53 o                         
   8  10   0         35.64         26.94         1.55 o                         
   1  11   0        536.61        522.19         8.09 o                         
   2  11   0       2642.30       2806.03        32.87 o                         
   3  11   0        832.83        845.65        12.81 o                         
   4  11   0         37.43         42.75         2.57 o                         
   5  11   0         16.06         20.47         1.37 o                         
   6  11   0        711.60        740.68        12.73 o                         
   7  11   0          2.31          1.08         0.96 o                         
   0  12   0         54.08         49.25         4.33 o                         
   1  12   0        212.81        234.73         6.95 o                         
   2  12   0         10.54          8.05         1.15 o                         
   3  12   0        293.23        312.99         6.86 o                         
   4  12   0         25.81         30.24         2.20 o                         
   5  12   0          0.36          1.74         0.81 o                         
   6  12   0         16.42         16.50         1.37 o                         
   7  12   0          8.36          6.48         1.61 o                         
   1  13   0        239.75        246.04         5.59 o                         
   2  13   0        383.83        392.81         7.68 o                         
   3  13   0        139.93        146.45         4.17 o                         
   4  13   0       1399.73       1448.69        22.56 o                         
   5  13   0         83.63         86.66         2.87 o                         
   6  13   0        170.81        200.93         7.26 o                         
   0  14   0          8.51         12.42         2.45 o                         
   1  14   0         45.39         51.18         2.27 o                         
   2  14   0        358.88        362.35         9.29 o                         
   3  14   0         56.85         58.06         2.32 o                         
   4  14   0        135.94        130.48         3.68 o                         
   5  14   0         85.80        105.48         4.14 o                         
   6  14   0          6.22          7.51         1.12 o                         
   1  15   0        647.86        663.57        12.32 o                         
   2  15   0          0.78          1.26         1.28 o                         
   3  15   0         68.71         78.86         3.07 o                         
   4  15   0        410.68        430.63         9.05 o                         
   5  15   0        230.08        230.18         7.09 o                         
   0  16   0        230.00        272.62        10.05 o                         
   1  16   0        134.91        128.75         4.99 o                         
   2  16   0         78.67         89.27         3.16 o                         
   3  16   0        139.59        134.34         3.67 o                         
   4  16   0         17.94         24.23         1.53 o                         
   5  16   0          2.45          1.04         0.68 o                         
   1  17   0        427.40        470.97        11.59 o                         
   2  17   0        297.12        306.42         8.54 o                         
   3  17   0        162.22        176.81         5.38 o                         
   4  17   0         16.64         14.39         1.85 o                         
   0  18   0        257.91        271.63        19.08 o                         
   1  18   0          7.66          6.58         0.98 o                         
   2  18   0         39.82         40.59         4.62 o                         
   1   0   1          5.52          5.49         0.87 o                         
   2   0   1       1831.09       1769.35        33.71 o                         
   3   0   1          0.27          1.69         0.79 o                         
   4   0   1       1389.94       1358.13        41.45 o                         
   5   0   1        237.92        257.50        16.72 o                         
   6   0   1       3107.18       3150.48        31.96 o                         
   7   0   1         35.98         32.97         1.55 o                         
   8   0   1        771.14        796.65        14.89 o                         
   9   0   1          2.92          2.24         1.14 o                         
  -9   1   1         27.91         25.08         1.28 o                         
  -8   1   1         87.71         76.36         3.85 o                         
  -7   1   1        588.57        568.94        10.25 o                         
  -6   1   1        513.63        530.89         7.89 o                         
  -5   1   1       2706.22       2748.51        33.90 o                         
  -4   1   1       1434.95       1595.26        35.26 o                         
  -3   1   1       1603.38       1610.99        39.70 o                         
  -2   1   1         71.44         70.78         7.05 o                         
  -1   1   1       1862.62       1838.64        54.81 o                         
   0   1   1        178.54        177.26         4.09 o                         
   1   1   1       1858.82       1735.39        47.48 o                         
   2   1   1         70.66         63.68         2.27 o                         
   3   1   1       1613.38       1630.30        34.18 o                         
   4   1   1       1440.40       1655.28        47.95 o                         
   5   1   1       2711.83       2782.32        44.25 o                         
   6   1   1        511.59        523.14         7.58 o                         
   7   1   1        585.97        575.52         8.55 o                         
   8   1   1         89.92         78.83         3.47 o                         
   9   1   1         28.43         29.17         1.91 o                         
  -9   2   1         17.49         17.63         1.05 o                         
  -8   2   1        302.99        301.99        10.19 o                         
  -7   2   1        241.96        228.21         5.12 o                         
  -6   2   1        531.37        509.45         8.17 o                         
  -5   2   1        438.08        433.88         6.99 o                         
  -4   2   1       1315.25       1389.86        47.56 o                         
  -3   2   1        811.33        792.70        23.34 o                         
  -2   2   1       3443.46       3610.44       114.63 o                         
  -1   2   1        901.58        941.60        21.56 o                         
   0   2   1        162.89        158.00         3.94 o                         
   1   2   1        914.10        968.46        32.00 o                         
   2   2   1       3451.52       3383.84        97.61 o                         
   3   2   1        821.14        823.30        46.26 o                         
   4   2   1       1305.23       1429.84        33.67 o                         
   5   2   1        436.84        445.47         7.81 o                         
   6   2   1        532.82        510.32         7.75 o                         
   7   2   1        243.21        233.48         4.83 o                         
   8   2   1        298.12        289.56         7.36 o                         
   9   2   1         17.85         18.05         1.24 o                         
  -9   3   1         44.51         34.39         1.52 o                         
  -8   3   1         13.25         15.49         1.50 o                         
  -7   3   1        245.69        246.64         5.72 o                         
  -6   3   1       2150.39       2153.12        25.67 o                         
  -5   3   1        283.47        281.66         6.75 o                         
  -4   3   1        615.26        682.54        34.00 o                         
  -3   3   1        760.00        872.52        25.82 o                         
  -2   3   1        680.68        722.05        22.14 o                         
  -1   3   1      20260.34      20122.62       472.21 o                         
   0   3   1       1201.98       1192.43        22.92 o                         
   1   3   1      20276.97      20363.93       347.23 o                         
   2   3   1        689.29        695.32        26.21 o                         
   3   3   1        756.00        884.51        26.70 o                         
   4   3   1        629.67        720.45        21.35 o                         
   5   3   1        284.87        278.77         6.52 o                         
   6   3   1       2150.63       2144.79        32.96 o                         
   7   3   1        247.04        238.90         5.05 o                         
   8   3   1         14.73         13.02         1.27 o                         
   9   3   1         44.96         36.32         1.31 o                         
  -9   4   1         49.66         47.61         1.71 o                         
  -8   4   1         79.18         84.11         3.58 o                         
  -7   4   1        115.98        126.76         4.48 o                         
  -6   4   1        262.95        237.84         6.12 o                         
  -5   4   1        303.17        281.04         7.57 o                         
  -4   4   1        530.57        563.60        21.69 o                         
  -3   4   1        981.51        956.81        38.27 o                         
  -2   4   1        480.05        509.49        25.62 o                         
  -1   4   1      15166.67      15177.78       255.50 o                         
   0   4   1      11712.50      12094.29       205.47 o                         
   1   4   1      15229.73      15601.21       262.94 o                         
   2   4   1        481.61        537.49        15.07 o                         
   3   4   1        972.75        925.87        28.66 o                         
   4   4   1        528.64        572.29        22.49 o                         
   5   4   1        305.22        288.93         5.37 o                         
   6   4   1        264.79        241.31         5.83 o                         
   7   4   1        114.38        126.61         4.92 o                         
   8   4   1         79.36         76.77         3.35 o                         
   9   4   1         48.89         46.72         2.20 o                         
  -9   5   1         83.24         65.52         3.94 o                         
  -8   5   1        269.60        284.43         6.27 o                         
  -7   5   1        193.89        207.22         5.27 o                         
  -6   5   1       1412.40       1405.69        19.40 o                         
  -5   5   1        878.32        927.88        17.13 o                         
  -4   5   1        860.39        873.69        35.61 o                         
  -3   5   1        259.50        291.90        12.58 o                         
  -2   5   1        805.88        740.40        16.39 o                         
  -1   5   1       1131.50       1226.03        19.54 o                         
   0   5   1       1536.01       1581.44        26.55 o                         
   1   5   1       1129.12       1172.40        24.38 o                         
   2   5   1        802.16        788.98        20.58 o                         
   3   5   1        259.94        300.06         8.02 o                         
   4   5   1        863.12        857.90        24.31 o                         
   5   5   1        879.95        906.77        12.04 o                         
   6   5   1       1410.03       1395.60        17.70 o                         
   7   5   1        193.01        201.83         5.70 o                         
   8   5   1        269.97        280.66         5.18 o                         
   9   5   1         84.30         74.29         4.58 o                         
  -8   6   1         92.69        102.33         3.25 o                         
  -7   6   1         18.50         22.15         1.73 o                         
  -6   6   1        203.56        201.35         5.01 o                         
  -5   6   1       1728.44       1680.45        29.31 o                         
  -4   6   1        579.03        629.96        32.41 o                         
  -3   6   1       2135.77       2154.66        45.43 o                         
  -2   6   1       1082.67       1126.59        21.06 o                         
  -1   6   1       1177.98       1199.37        21.60 o                         
   0   6   1        137.61        121.39         4.40 o                         
   1   6   1       1159.74       1159.47        31.19 o                         
   2   6   1       1090.26       1184.04        24.00 o                         
   3   6   1       2114.23       2161.34        37.14 o                         
   4   6   1        574.01        609.61        15.47 o                         
   5   6   1       1726.35       1691.32        21.25 o                         
   6   6   1        203.20        198.70         4.62 o                         
   7   6   1         17.78         21.53         1.87 o                         
   8   6   1         94.38        103.16         2.48 o                         
  -8   7   1        178.82        187.15         3.99 o                         
  -7   7   1        443.52        464.19         8.50 o                         
  -6   7   1        107.76        112.18         3.49 o                         
  -5   7   1       1188.24       1182.51        19.55 o                         
  -4   7   1        141.74        144.55         6.05 o                         
  -3   7   1         29.50         42.30         3.62 o                         
  -2   7   1       1504.58       1518.85        26.92 o                         
  -1   7   1       1846.66       1920.94        30.07 o                         
   0   7   1         27.83         28.72         2.31 o                         
   1   7   1       1857.67       1901.83        37.90 o                         
   2   7   1       1494.81       1539.71        50.23 o                         
   3   7   1         31.69         36.72         2.69 o                         
   4   7   1        139.58        147.58         3.96 o                         
   5   7   1       1196.79       1223.35        16.50 o                         
   6   7   1        106.77        114.67         3.27 o                         
   7   7   1        441.53        459.44         7.14 o                         
   8   7   1        179.14        181.90         4.58 o                         
  -8   8   1        110.82        108.32         3.22 o                         
  -7   8   1        107.24        106.85         3.04 o                         
  -6   8   1        365.85        368.84         7.35 o                         
  -5   8   1        316.50        306.63         8.26 o                         
  -4   8   1       1857.96       1918.70        41.74 o                         
  -3   8   1        121.88        113.24         5.15 o                         
  -2   8   1        228.21        291.08        12.80 o                         
  -1   8   1       2178.46       2347.05        40.78 o                         
   0   8   1       1260.89       1199.26        26.71 o                         
   1   8   1       2169.62       2348.40        40.05 o                         
   2   8   1        234.12        283.25         7.78 o                         
   3   8   1        124.17        115.71         4.73 o                         
   4   8   1       1852.23       1878.14        24.87 o                         
   5   8   1        319.19        306.16         6.56 o                         
   6   8   1        369.35        371.37         6.59 o                         
   7   8   1        107.41        113.35         3.43 o                         
   8   8   1        111.95        110.21         2.51 o                         
  -8   9   1         33.66         35.73         1.54 o                         
  -7   9   1        444.93        451.10         8.42 o                         
  -6   9   1        250.22        266.62         5.82 o                         
  -5   9   1       1250.29       1245.80        21.72 o                         
  -4   9   1         29.77         35.02         3.51 o                         
  -3   9   1        473.07        490.61        11.06 o                         
  -2   9   1        353.95        377.54        15.71 o                         
  -1   9   1       1190.76       1234.62        22.52 o                         
   0   9   1         34.20         38.49         3.16 o                         
   1   9   1       1194.60       1246.98        29.02 o                         
   2   9   1        354.90        371.24        10.38 o                         
   3   9   1        473.19        496.24        10.64 o                         
   4   9   1         30.39         29.50         1.64 o                         
   5   9   1       1246.95       1260.23        15.45 o                         
   6   9   1        248.87        259.98         4.76 o                         
   7   9   1        442.32        461.54         7.97 o                         
   8   9   1         34.21         34.42         1.79 o                         
  -8  10   1          2.43          2.83         0.70 o                         
  -7  10   1         30.45         34.66         1.65 o                         
  -6  10   1         20.05         21.14         1.68 o                         
  -5  10   1        261.82        258.65         5.58 o                         
  -4  10   1        803.21        829.18        17.50 o                         
  -3  10   1        282.17        305.45         8.45 o                         
  -2  10   1        989.94        971.89        16.67 o                         
  -1  10   1         30.83         31.72         2.38 o                         
   0  10   1        761.57        737.25        12.80 o                         
   1  10   1         30.36         34.79         1.84 o                         
   2  10   1        995.97        952.54        14.54 o                         
   3  10   1        280.80        314.65         7.08 o                         
   4  10   1        803.94        832.47        12.91 o                         
   5  10   1        260.53        261.65         5.08 o                         
   6  10   1         19.22         21.25         1.20 o                         
   7  10   1         30.99         37.09         1.62 o                         
   8  10   1          2.42          1.68         0.93 o                         
  -7  11   1        183.40        189.58         6.28 o                         
  -6  11   1        119.47        122.91         3.50 o                         
  -5  11   1        184.48        197.82         6.16 o                         
  -4  11   1        201.29        201.92         5.57 o                         
  -3  11   1       1627.82       1684.45        24.49 o                         
  -2  11   1        455.67        471.84         9.55 o                         
  -1  11   1        472.53        501.82        12.00 o                         
   0  11   1        306.07        338.15         7.27 o                         
   1  11   1        473.26        497.30         8.01 o                         
   2  11   1        455.36        449.75         8.72 o                         
   3  11   1       1626.69       1640.93        24.53 o                         
   4  11   1        200.32        195.98         4.53 o                         
   5  11   1        183.88        192.24         4.17 o                         
   6  11   1        118.01        118.55         3.04 o                         
   7  11   1        183.88        194.07         4.82 o                         
  -7  12   1        524.04        509.65        10.43 o                         
  -6  12   1          1.47          2.12         0.89 o                         
  -5  12   1        790.76        803.19        24.00 o                         
  -4  12   1         58.69         56.45         2.82 o                         
  -3  12   1        182.82        195.12         6.11 o                         
  -2  12   1       1424.08       1464.11        22.09 o                         
  -1  12   1        188.74        188.78         5.38 o                         
   0  12   1         30.75         41.34         2.44 o                         
   1  12   1        187.75        195.26         4.32 o                         
   2  12   1       1423.81       1465.28        20.37 o                         
   3  12   1        186.47        199.57         5.51 o                         
   4  12   1         57.67         56.41         2.82 o                         
   5  12   1        794.63        840.10        12.13 o                         
   6  12   1          1.49          3.63         0.86 o                         
   7  12   1        524.13        550.25        11.13 o                         
  -6  13   1         35.32         29.73         3.49 o                         
  -5  13   1         53.48         50.07         3.07 o                         
  -4  13   1        532.55        530.99         9.39 o                         
  -3  13   1        178.35        179.61         4.46 o                         
  -2  13   1       1744.71       1811.30        39.47 o                         
  -1  13   1          7.55          6.26         1.22 o                         
   0  13   1       1646.47       1719.21        21.69 o                         
   1  13   1          7.45          5.38         1.22 o                         
   2  13   1       1728.20       1789.39        24.03 o                         
   3  13   1        177.45        180.09         4.40 o                         
   4  13   1        535.00        549.32        10.57 o                         
   5  13   1         53.83         56.12         2.54 o                         
   6  13   1         34.76         35.84         1.68 o                         
  -6  14   1         71.11         51.92         3.72 o                         
  -5  14   1        311.11        328.85        10.26 o                         
  -4  14   1        338.35        350.27         6.75 o                         
  -3  14   1        134.07        135.02         3.96 o                         
  -2  14   1         54.66         53.75         3.17 o                         
  -1  14   1         88.27         93.32         6.31 o                         
   0  14   1         50.41         58.29         2.84 o                         
   1  14   1         89.41         93.12         3.42 o                         
   2  14   1         55.81         59.16         3.99 o                         
   3  14   1        134.59        132.80         4.30 o                         
   4  14   1        339.22        339.40         7.90 o                         
   5  14   1        309.15        329.60         7.37 o                         
   6  14   1         70.86         69.62         2.77 o                         
  -5  15   1         56.15         58.21         4.47 o                         
  -4  15   1        208.45        222.14         6.57 o                         
  -3  15   1        453.40        447.78         9.70 o                         
  -2  15   1        741.35        797.76        15.53 o                         
  -1  15   1        102.27        107.51         4.30 o                         
   0  15   1        725.15        749.22        15.03 o                         
   1  15   1        103.39        104.35         4.23 o                         
   2  15   1        739.84        788.47        15.52 o                         
   3  15   1        456.94        456.83        11.29 o                         
   4  15   1        210.31        224.49         5.15 o                         
   5  15   1         56.78         61.35         2.27 o                         
  -5  16   1          0.91          0.64         0.64 o                         
  -4  16   1        282.44        280.52         7.02 o                         
  -3  16   1        576.64        561.69        12.08 o                         
  -2  16   1         97.11         94.29         3.13 o                         
  -1  16   1         25.87         24.84         1.93 o                         
   0  16   1        200.96        213.44         5.44 o                         
   1  16   1         26.59         24.14         1.91 o                         
   2  16   1         97.95        101.31         4.28 o                         
   3  16   1        575.46        566.32        12.05 o                         
   4  16   1        281.69        275.73         6.96 o                         
   5  16   1          0.81          1.36         0.72 o                         
  -4  17   1         57.57         40.40         2.72 o                         
  -3  17   1       1164.37       1144.72        30.88 o                         
  -2  17   1         19.63         17.87         1.42 o                         
  -1  17   1         34.80         38.06         1.65 o                         
   0  17   1          4.29          5.33         0.86 o                         
   1  17   1         35.21         40.09         1.82 o                         
   2  17   1         20.12         18.37         1.35 o                         
   3  17   1       1159.90       1032.68        28.05 o                         
   4  17   1         58.29         45.02         2.93 o                         
  -2  18   1        277.22        255.70        12.55 o                         
  -1  18   1          8.32          9.62         1.12 o                         
   0  18   1         73.13         72.77         3.09 o                         
   1  18   1          8.27          7.34         0.88 o                         
   2  18   1        278.54        248.57        20.09 o                         
   0   0   2      19655.18      20087.71       581.23 o                         
   1   0   2          1.95          2.56         0.45 o                         
   2   0   2      10184.35      10055.33       149.38 o                         
   3   0   2         75.71         80.31         3.41 o                         
   4   0   2          3.73          8.38         1.92 o                         
   5   0   2          2.10          2.09         0.63 o                         
   6   0   2         90.30         92.25         2.46 o                         
   7   0   2         26.14         29.00         1.61 o                         
   8   0   2          4.99          3.92         1.31 o                         
   9   0   2         64.53         71.67         4.97 o                         
  -9   1   2        524.67        497.26        18.31 o                         
  -8   1   2         52.71         50.66         3.84 o                         
  -7   1   2       1275.28       1279.83        15.63 o                         
  -6   1   2        161.68        146.82         3.22 o                         
  -5   1   2       1081.35       1000.10        15.62 o                         
  -4   1   2         94.40        103.66         4.82 o                         
  -3   1   2       1521.30       1479.35        28.58 o                         
  -2   1   2       1540.90       1506.82        37.26 o                         
  -1   1   2       6734.35       6627.94        97.89 o                         
   0   1   2       2159.47       2152.70        37.41 o                         
   1   1   2       6737.95       6634.75        87.37 o                         
   2   1   2       1550.49       1483.47        29.61 o                         
   3   1   2       1512.99       1511.24        28.91 o                         
   4   1   2         91.90        110.77         9.69 o                         
   5   1   2       1068.66        974.58        14.82 o                         
   6   1   2        162.22        145.65         3.25 o                         
   7   1   2       1274.31       1275.10        15.61 o                         
   8   1   2         53.04         51.01         2.37 o                         
   9   1   2        523.19        527.88        13.58 o                         
  -9   2   2         21.04         16.99         1.16 o                         
  -8   2   2          0.48          2.14         1.18 o                         
  -7   2   2         21.60         24.20         1.67 o                         
  -6   2   2        339.78        331.66         5.46 o                         
  -5   2   2        285.57        297.14         5.41 o                         
  -4   2   2        761.20        775.01        15.49 o                         
  -3   2   2        295.91        281.90        13.20 o                         
  -2   2   2        929.98        909.22        20.62 o                         
  -1   2   2        809.66        765.98        13.48 o                         
   0   2   2        582.12        527.00        10.21 o                         
   1   2   2        803.23        768.31        11.12 o                         
   2   2   2        927.90        896.35        19.33 o                         
   3   2   2        298.09        282.15        10.33 o                         
   4   2   2        762.74        774.10        18.35 o                         
   5   2   2        282.80        293.58         5.82 o                         
   6   2   2        338.98        329.87         6.05 o                         
   7   2   2         20.82         23.06         1.59 o                         
   8   2   2          0.54          1.51         0.92 o                         
   9   2   2         20.59         19.15         1.46 o                         
  -9   3   2         86.65         81.95         2.81 o                         
  -8   3   2        112.38        112.53         5.01 o                         
  -7   3   2        674.12        659.12        10.32 o                         
  -6   3   2        494.23        497.46         8.87 o                         
  -5   3   2       1200.66       1204.02        17.31 o                         
  -4   3   2       2294.79       2328.72        38.70 o                         
  -3   3   2         55.36         54.25         4.77 o                         
  -2   3   2       1892.49       1822.58        28.50 o                         
  -1   3   2       5329.72       5382.85        66.33 o                         
   0   3   2       4351.52       4258.73        52.14 o                         
   1   3   2       5321.70       5304.44        71.73 o                         
   2   3   2       1870.87       1758.82        34.89 o                         
   3   3   2         56.49         44.62         3.43 o                         
   4   3   2       2286.59       2252.55        38.22 o                         
   5   3   2       1196.82       1187.35        15.60 o                         
   6   3   2        497.70        505.39         9.58 o                         
   7   3   2        669.39        681.78        10.10 o                         
   8   3   2        112.36        117.55         4.25 o                         
   9   3   2         84.99         75.18         2.33 o                         
  -9   4   2         18.94         19.86         1.16 o                         
  -8   4   2         84.31         81.04         2.75 o                         
  -7   4   2        215.98        204.72         5.63 o                         
  -6   4   2         25.17         21.82         1.71 o                         
  -5   4   2        482.94        460.78         9.12 o                         
  -4   4   2         58.53         49.15         4.10 o                         
  -3   4   2       1379.57       1378.22        39.06 o                         
  -2   4   2       1579.12       1619.58        29.50 o                         
  -1   4   2      15670.64      15686.71       187.68 o                         
   0   4   2       3928.64       4055.97        62.68 o                         
   1   4   2      15596.53      15594.10       228.93 o                         
   2   4   2       1583.81       1607.59        32.88 o                         
   3   4   2       1388.77       1391.84        30.49 o                         
   4   4   2         59.60         58.31         6.30 o                         
   5   4   2        485.86        475.51         8.26 o                         
   6   4   2         24.84         22.85         1.70 o                         
   7   4   2        216.19        203.02         5.79 o                         
   8   4   2         83.91         83.64         3.06 o                         
   9   4   2         19.30         19.61         1.13 o                         
  -9   5   2          8.69          5.75         0.95 o                         
  -8   5   2         25.40         23.46         1.33 o                         
  -7   5   2        140.69        134.17         3.72 o                         
  -6   5   2        165.39        168.99         4.37 o                         
  -5   5   2        362.20        367.11        14.29 o                         
  -4   5   2       1307.00       1301.72        28.18 o                         
  -3   5   2        399.53        423.55        11.11 o                         
  -2   5   2       1941.35       1843.84        29.86 o                         
  -1   5   2          1.75          5.16         2.19 o                         
   0   5   2       6718.34       6900.83       121.40 o                         
   1   5   2          1.68          3.80         0.95 o                         
   2   5   2       1944.82       1861.26        34.40 o                         
   3   5   2        402.74        419.02        10.10 o                         
   4   5   2       1308.75       1282.88        32.99 o                         
   5   5   2        358.30        385.96         8.57 o                         
   6   5   2        168.08        175.11         3.81 o                         
   7   5   2        141.61        144.26         4.69 o                         
   8   5   2         25.08         24.82         1.28 o                         
   9   5   2          8.42          4.63         0.88 o                         
  -8   6   2         22.52         22.53         1.55 o                         
  -7   6   2         48.24         48.56         2.05 o                         
  -6   6   2        537.25        526.64         7.90 o                         
  -5   6   2        188.27        179.44         5.26 o                         
  -4   6   2        243.25        231.04         5.90 o                         
  -3   6   2       1493.95       1510.40        24.22 o                         
  -2   6   2       2303.06       2367.00        33.21 o                         
  -1   6   2       3418.43       3430.15        41.77 o                         
   0   6   2        425.34        452.64        14.25 o                         
   1   6   2       3436.12       3438.86        63.48 o                         
   2   6   2       2300.57       2417.84        44.86 o                         
   3   6   2       1505.14       1560.96        32.77 o                         
   4   6   2        243.95        235.61         8.25 o                         
   5   6   2        187.19        188.85         4.63 o                         
   6   6   2        536.67        517.32         7.35 o                         
   7   6   2         47.93         49.44         2.40 o                         
   8   6   2         23.99         23.55         1.38 o                         
  -8   7   2         62.93         65.60         2.42 o                         
  -7   7   2        234.36        237.55         5.02 o                         
  -6   7   2        163.17        152.91         5.09 o                         
  -5   7   2       1101.99       1097.76        15.20 o                         
  -4   7   2         96.40         86.97         3.36 o                         
  -3   7   2        309.58        312.13         8.41 o                         
  -2   7   2       2609.59       2729.59        39.28 o                         
  -1   7   2        455.29        477.67        10.28 o                         
   0   7   2       1233.79       1245.76        17.92 o                         
   1   7   2        452.48        472.68        11.53 o                         
   2   7   2       2625.97       2712.10        35.27 o                         
   3   7   2        314.53        315.01         9.24 o                         
   4   7   2         94.22         83.40         2.78 o                         
   5   7   2       1089.34       1077.40        14.99 o                         
   6   7   2        161.11        156.96         3.66 o                         
   7   7   2        233.41        238.75         4.27 o                         
   8   7   2         63.31         63.47         2.29 o                         
  -8   8   2       1133.53       1231.95        17.89 o                         
  -7   8   2         32.86         28.09         1.40 o                         
  -6   8   2        326.01        348.07         7.00 o                         
  -5   8   2         16.35         18.77         1.54 o                         
  -4   8   2        904.27        910.00        16.05 o                         
  -3   8   2        189.02        185.25         4.83 o                         
  -2   8   2       2895.48       2995.11        43.39 o                         
  -1   8   2        139.48        178.20         6.20 o                         
   0   8   2         65.07         59.87         3.17 o                         
   1   8   2        142.42        186.11         5.11 o                         
   2   8   2       2894.15       3043.31        48.14 o                         
   3   8   2        186.73        174.90         5.55 o                         
   4   8   2        916.32        891.87        11.79 o                         
   5   8   2         16.38         17.58         1.33 o                         
   6   8   2        330.37        352.39         5.53 o                         
   7   8   2         33.18         31.37         1.61 o                         
   8   8   2       1130.81       1173.52        15.58 o                         
  -8   9   2         18.94         23.28         1.43 o                         
  -7   9   2        361.49        373.32         6.56 o                         
  -6   9   2        355.42        343.80         6.43 o                         
  -5   9   2        171.99        182.13         4.19 o                         
  -4   9   2        497.47        509.41        10.69 o                         
  -3   9   2        121.05        116.93         4.08 o                         
  -2   9   2        338.63        357.13         9.04 o                         
  -1   9   2        284.94        290.59         7.01 o                         
   0   9   2        181.66        186.25         5.50 o                         
   1   9   2        285.31        291.02         8.05 o                         
   2   9   2        339.03        356.99         8.70 o                         
   3   9   2        121.15        115.77         3.31 o                         
   4   9   2        497.95        495.26         7.37 o                         
   5   9   2        174.38        186.48         4.08 o                         
   6   9   2        353.53        339.75         5.62 o                         
   7   9   2        362.66        394.86         6.12 o                         
   8   9   2         18.36         21.58         1.05 o                         
  -8  10   2        584.65        433.78        14.71 o                         
  -7  10   2         33.53         35.60         1.43 o                         
  -6  10   2        643.89        678.85        10.16 o                         
  -5  10   2        757.63        772.69        11.17 o                         
  -4  10   2        822.33        808.49        12.59 o                         
  -3  10   2        155.49        158.17         4.52 o                         
  -2  10   2        194.50        231.03         6.21 o                         
  -1  10   2       1343.03       1406.15        20.83 o                         
   0  10   2         27.71         26.70         1.60 o                         
   1  10   2       1337.53       1376.97        16.22 o                         
   2  10   2        190.89        223.03         5.47 o                         
   3  10   2        157.72        165.12         4.18 o                         
   4  10   2        814.08        809.11        11.00 o                         
   5  10   2        758.67        760.41         9.18 o                         
   6  10   2        643.50        696.16         9.15 o                         
   7  10   2         32.53         35.78         1.35 o                         
  -7  11   2         31.04         30.56         1.41 o                         
  -6  11   2          1.19          4.17         0.83 o                         
  -5  11   2        437.72        433.33         9.17 o                         
  -4  11   2        453.44        443.36         8.52 o                         
  -3  11   2        401.08        403.73         7.41 o                         
  -2  11   2        495.23        545.87        11.15 o                         
  -1  11   2         17.27         16.54         1.39 o                         
   0  11   2         33.14         42.33         1.77 o                         
   1  11   2         17.51         20.83         1.39 o                         
   2  11   2        497.62        521.81        10.03 o                         
   3  11   2        401.40        393.42         7.75 o                         
   4  11   2        453.39        443.77         7.45 o                         
   5  11   2        438.10        436.72         7.56 o                         
   6  11   2          1.14          4.87         0.77 o                         
   7  11   2         30.90         29.92         1.53 o                         
  -7  12   2         99.71         86.68         5.08 o                         
  -6  12   2        300.94        283.51         4.74 o                         
  -5  12   2        135.66        146.36         4.10 o                         
  -4  12   2        238.71        244.58         5.47 o                         
  -3  12   2        650.05        664.56        10.85 o                         
  -2  12   2        364.95        385.86         8.81 o                         
  -1  12   2       1077.47       1066.61        16.90 o                         
   0  12   2        161.71        156.47         4.26 o                         
   1  12   2       1073.44       1054.97        14.13 o                         
   2  12   2        361.58        368.19         8.02 o                         
   3  12   2        647.69        647.89        12.26 o                         
   4  12   2        237.07        239.33         5.17 o                         
   5  12   2        136.87        144.56         3.89 o                         
   6  12   2        300.04        294.99         6.47 o                         
   7  12   2        100.35         92.79         3.67 o                         
  -6  13   2        173.64        159.47         3.43 o                         
  -5  13   2         42.53         42.91         1.86 o                         
  -4  13   2          1.96          2.53         0.85 o                         
  -3  13   2        269.97        272.06         5.71 o                         
  -2  13   2         23.92         30.79         4.19 o                         
  -1  13   2          6.37          9.01         1.16 o                         
   0  13   2        160.32        179.73         5.48 o                         
   1  13   2          6.28          6.40         1.18 o                         
   2  13   2         24.14         28.78         2.02 o                         
   3  13   2        271.38        273.45         5.76 o                         
   4  13   2          1.96          4.05         1.01 o                         
   5  13   2         42.16         46.36         2.92 o                         
   6  13   2        173.86        171.20         4.41 o                         
  -6  14   2         92.00         88.95         4.19 o                         
  -5  14   2         40.61         47.44         1.88 o                         
  -4  14   2        158.41        157.11         3.90 o                         
  -3  14   2        871.12        861.77        12.51 o                         
  -2  14   2        117.29        126.25         4.86 o                         
  -1  14   2        553.48        572.69        12.28 o                         
   0  14   2         95.26        102.36         4.45 o                         
   1  14   2        563.58        586.18        10.26 o                         
   2  14   2        117.31        121.45         4.82 o                         
   3  14   2        875.31        879.00        15.04 o                         
   4  14   2        157.08        163.59         5.12 o                         
   5  14   2         39.43         45.96         2.03 o                         
   6  14   2         91.60         97.38         3.72 o                         
  -5  15   2         15.38         14.17         1.09 o                         
  -4  15   2         14.41         17.55         1.36 o                         
  -3  15   2        447.77        445.70         8.66 o                         
  -2  15   2        187.78        204.49         6.07 o                         
  -1  15   2         36.42         39.67         2.16 o                         
   0  15   2         31.10         36.68         2.18 o                         
   1  15   2         36.68         38.14         2.28 o                         
   2  15   2        187.68        199.42         5.52 o                         
   3  15   2        447.38        436.70         7.90 o                         
   4  15   2         14.12         14.58         1.17 o                         
   5  15   2         15.17         16.99         1.20 o                         
  -4  16   2         48.51         58.18         2.64 o                         
  -3  16   2        349.18        337.81         6.03 o                         
  -2  16   2         66.41         53.26         2.67 o                         
  -1  16   2        429.22        437.27        12.25 o                         
   0  16   2         64.77         67.51         3.12 o                         
   1  16   2        422.64        418.31         8.13 o                         
   2  16   2         66.48         56.18         3.96 o                         
   3  16   2        348.71        342.92         9.43 o                         
   4  16   2         48.81         58.45         3.19 o                         
  -3  17   2         60.94         61.51         2.96 o                         
  -2  17   2         88.05         82.64         3.38 o                         
  -1  17   2         39.12         44.83         2.62 o                         
   0  17   2         44.88         44.97         2.23 o                         
   1  17   2         39.88         39.93         1.82 o                         
   2  17   2         88.47         77.46         2.88 o                         
   3  17   2         61.60         62.72         4.26 o                         
   4  17   2         10.41          8.66         1.25 o                         
  -2  18   2        213.22        193.83         5.62 o                         
  -1  18   2         66.01         58.71         2.41 o                         
   0  18   2         84.58         84.10         3.68 o                         
   1  18   2         65.70         63.49         2.20 o                         
   2  18   2        215.04        185.78         7.84 o                         
   1   0   3         87.77         82.68         2.32 o                         
   2   0   3       1302.68       1215.44        18.07 o                         
   3   0   3         18.97         15.03         2.39 o                         
   4   0   3       1693.65       1787.32        32.33 o                         
   5   0   3         36.01         32.38         1.49 o                         
   6   0   3        778.05        772.06        10.04 o                         
   7   0   3         19.35         18.60         1.67 o                         
   8   0   3        131.92        126.88         4.84 o                         
   9   0   3          3.15          4.87         1.61 o                         
  -9   1   3        129.97        128.37         4.80 o                         
  -8   1   3        382.51        399.16        12.68 o                         
  -7   1   3        436.82        416.10         7.09 o                         
  -6   1   3        317.19        297.76         4.65 o                         
  -5   1   3        368.99        345.47         5.85 o                         
  -4   1   3        982.58       1051.86        18.91 o                         
  -3   1   3       5102.30       5099.44        72.85 o                         
  -2   1   3        905.09        886.74        15.84 o                         
  -1   1   3       2924.44       2920.42        67.09 o                         
   0   1   3          9.46         11.87         1.01 o                         
   1   1   3       2956.99       2945.56        51.97 o                         
   2   1   3        906.38        899.67        17.27 o                         
   3   1   3       5104.42       5025.92        91.80 o                         
   4   1   3        978.71       1019.94        21.17 o                         
   5   1   3        366.30        333.71         5.85 o                         
   6   1   3        314.37        299.91         4.74 o                         
   7   1   3        434.60        421.84         6.51 o                         
   8   1   3        381.76        378.10         8.49 o                         
   9   1   3        129.62        144.43         4.31 o                         
  -9   2   3        155.19        147.72         3.58 o                         
  -8   2   3         84.44         93.93         3.72 o                         
  -7   2   3        315.74        328.91         6.97 o                         
  -6   2   3       1284.55       1226.07        14.19 o                         
  -5   2   3        317.47        307.43         5.13 o                         
  -4   2   3        139.54        121.18         4.86 o                         
  -3   2   3        646.78        630.71        14.12 o                         
  -2   2   3        350.90        347.20        10.64 o                         
  -1   2   3       8839.56       8974.04       118.74 o                         
   0   2   3         64.74         69.08         2.74 o                         
   1   2   3       8837.23       8907.20       117.81 o                         
   2   2   3        350.41        350.43         7.97 o                         
   3   2   3        645.05        616.98        15.19 o                         
   4   2   3        139.74        114.86         5.31 o                         
   5   2   3        318.32        305.01         6.09 o                         
   6   2   3       1294.34       1306.46        15.33 o                         
   7   2   3        313.05        325.37         5.60 o                         
   8   2   3         85.08         93.34         3.33 o                         
   9   2   3        157.71        155.00         4.91 o                         
  -9   3   3          0.55          1.55         0.84 o                         
  -8   3   3        893.04        918.88        19.54 o                         
  -7   3   3         98.08         96.17         4.36 o                         
  -6   3   3         41.78         41.32         2.11 o                         
  -5   3   3         86.43         89.96         2.67 o                         
  -4   3   3       1890.04       1979.34        32.44 o                         
  -3   3   3        717.28        647.05        18.67 o                         
  -2   3   3        844.57        869.24        17.78 o                         
  -1   3   3       1875.15       1745.79        33.00 o                         
   0   3   3        561.30        557.32         9.86 o                         
   1   3   3       1859.68       1746.43        27.33 o                         
   2   3   3        853.78        892.79        14.38 o                         
   3   3   3        717.09        658.53        13.85 o                         
   4   3   3       1899.80       1968.45        38.91 o                         
   5   3   3         89.72         88.26         2.63 o                         
   6   3   3         39.90         41.36         2.08 o                         
   7   3   3         97.89        101.89         3.32 o                         
   8   3   3        897.16        925.90        12.68 o                         
   9   3   3          0.53          1.53         0.54 o                         
  -9   4   3        260.55        230.88        11.98 o                         
  -8   4   3        117.17        118.46         3.30 o                         
  -7   4   3        494.92        500.21        10.29 o                         
  -6   4   3        149.61        136.97         4.40 o                         
  -5   4   3        730.58        692.01        11.21 o                         
  -4   4   3        163.47        202.36         9.79 o                         
  -3   4   3       1018.13        957.87        25.08 o                         
  -2   4   3        251.53        258.46         7.48 o                         
  -1   4   3       5027.17       5048.20        69.67 o                         
   0   4   3         34.84         30.50         2.05 o                         
   1   4   3       5063.00       4967.04        96.52 o                         
   2   4   3        251.93        257.60         7.39 o                         
   3   4   3       1016.06        952.35        27.90 o                         
   4   4   3        162.51        186.25        10.03 o                         
   5   4   3        729.22        715.38         9.63 o                         
   6   4   3        148.26        136.03         3.55 o                         
   7   4   3        494.04        500.07         8.62 o                         
   8   4   3        118.31        123.35         2.72 o                         
   9   4   3        258.70        204.61         8.24 o                         
  -9   5   3         35.90         30.33         2.10 o                         
  -8   5   3        731.86        743.89        12.37 o                         
  -7   5   3        116.43        111.08         3.89 o                         
  -6   5   3        377.85        360.44         7.61 o                         
  -5   5   3        328.92        327.62         6.79 o                         
  -4   5   3       1250.89       1235.57        23.07 o                         
  -3   5   3         57.25         66.72         3.77 o                         
  -2   5   3          5.47         20.40         5.60 o                         
  -1   5   3        517.24        526.60         9.36 o                         
   0   5   3         11.32         12.45         1.91 o                         
   1   5   3        519.21        527.49        11.06 o                         
   2   5   3          4.78         20.93         5.71 o                         
   3   5   3         56.76         67.07         4.54 o                         
   4   5   3       1244.97       1207.93        25.44 o                         
   5   5   3        328.08        325.19         5.30 o                         
   6   5   3        386.27        376.20         6.08 o                         
   7   5   3        116.64        121.88         3.55 o                         
   8   5   3        737.81        748.20         9.15 o                         
   9   5   3         35.45         28.80         1.75 o                         
  -8   6   3        136.83        138.19         4.26 o                         
  -7   6   3        854.44        890.37        19.94 o                         
  -6   6   3       1226.20       1200.23        16.70 o                         
  -5   6   3        173.55        162.44         4.25 o                         
  -4   6   3        634.84        603.99        10.00 o                         
  -3   6   3        807.49        848.64        15.94 o                         
  -2   6   3       2384.22       2434.02        35.02 o                         
  -1   6   3        139.15        135.17         4.48 o                         
   0   6   3        709.48        738.59        15.08 o                         
   1   6   3        136.58        142.57         5.11 o                         
   2   6   3       2374.46       2442.34        34.44 o                         
   3   6   3        799.52        865.59        19.97 o                         
   4   6   3        639.27        590.97        11.74 o                         
   5   6   3        173.47        168.09         4.11 o                         
   6   6   3       1228.28       1205.21        13.84 o                         
   7   6   3        855.00        920.04        13.10 o                         
   8   6   3        138.49        131.50         3.08 o                         
  -8   7   3        192.37        196.46         4.94 o                         
  -7   7   3        369.15        384.62         7.75 o                         
  -6   7   3        641.52        634.43         9.70 o                         
  -5   7   3        292.60        285.00         6.15 o                         
  -4   7   3        431.53        401.90         8.20 o                         
  -3   7   3        646.39        616.37        13.14 o                         
  -2   7   3       2750.58       2763.75        39.76 o                         
  -1   7   3        500.73        491.13         9.02 o                         
   0   7   3        354.88        348.81         7.17 o                         
   1   7   3        491.11        477.68         9.61 o                         
   2   7   3       2739.79       2697.59        37.99 o                         
   3   7   3        637.68        607.54        14.50 o                         
   4   7   3        436.00        401.42         6.73 o                         
   5   7   3        294.62        286.57         5.73 o                         
   6   7   3        641.59        643.01         8.84 o                         
   7   7   3        365.95        393.05         8.96 o                         
   8   7   3        189.94        190.81         3.39 o                         
  -8   8   3         65.59         66.08         3.21 o                         
  -7   8   3         36.05         33.81         1.70 o                         
  -6   8   3        302.91        290.46         5.92 o                         
  -5   8   3        101.96         96.07         3.02 o                         
  -4   8   3       1491.54       1464.99        20.37 o                         
  -3   8   3         63.64         63.45         3.28 o                         
  -2   8   3       5054.40       5106.27        74.91 o                         
  -1   8   3       1053.87       1161.48        17.66 o                         
   0   8   3          5.94          8.41         1.12 o                         
   1   8   3       1052.68       1195.57        19.65 o                         
   2   8   3       5048.45       5061.63        83.27 o                         
   3   8   3         64.35         69.12         2.68 o                         
   4   8   3       1495.72       1414.21        18.98 o                         
   5   8   3        104.00         99.59         3.09 o                         
   6   8   3        306.57        301.54         5.26 o                         
   7   8   3         37.20         35.95         1.69 o                         
   8   8   3         65.54         61.07         1.80 o                         
  -8   9   3         68.68         63.12         3.97 o                         
  -7   9   3        137.23        126.75         3.00 o                         
  -6   9   3         34.89         30.97         1.52 o                         
  -5   9   3        993.80        929.96        13.27 o                         
  -4   9   3         19.82         27.89         1.70 o                         
  -3   9   3       1130.75       1138.18        14.27 o                         
  -2   9   3        619.53        660.75        11.89 o                         
  -1   9   3       1054.06       1064.92        18.39 o                         
   0   9   3        216.02        233.09         6.31 o                         
   1   9   3       1056.10       1081.38        21.67 o                         
   2   9   3        619.40        654.06        14.18 o                         
   3   9   3       1125.61       1103.14        13.73 o                         
   4   9   3         19.59         23.86         1.34 o                         
   5   9   3        997.85        920.50        10.55 o                         
   6   9   3         35.07         29.02         1.59 o                         
   7   9   3        137.86        124.94         2.88 o                         
   8   9   3         68.99         59.21         2.84 o                         
  -7  10   3        146.66        163.36         3.08 o                         
  -6  10   3         33.11         40.07         1.72 o                         
  -5  10   3          9.55          9.91         1.66 o                         
  -4  10   3         17.04         24.25         1.97 o                         
  -3  10   3        557.47        587.48        10.06 o                         
  -2  10   3        788.70        822.96        14.38 o                         
  -1  10   3         64.17         71.99         3.86 o                         
   0  10   3       1195.48       1212.01        14.62 o                         
   1  10   3         62.83         72.99         2.32 o                         
   2  10   3        799.96        808.99        11.98 o                         
   3  10   3        554.61        568.37         8.29 o                         
   4  10   3         16.39         19.85         1.39 o                         
   5  10   3          8.94          9.39         1.07 o                         
   6  10   3         32.40         37.22         1.56 o                         
   7  10   3        146.06        163.79         3.58 o                         
  -7  11   3        113.74        113.58         3.96 o                         
  -6  11   3         57.22         62.26         2.52 o                         
  -5  11   3         38.96         43.83         2.77 o                         
  -4  11   3         92.50         83.60         3.48 o                         
  -3  11   3       1645.61       1662.76        21.98 o                         
  -2  11   3       1042.38       1036.07        21.60 o                         
  -1  11   3        170.67        176.14         4.25 o                         
   0  11   3        753.97        795.96        10.44 o                         
   1  11   3        169.93        176.27         4.20 o                         
   2  11   3       1045.05       1023.27        13.64 o                         
   3  11   3       1652.29       1649.12        19.38 o                         
   4  11   3         92.84         86.50         2.90 o                         
   5  11   3         41.16         44.74         2.43 o                         
   6  11   3         56.42         62.11         2.16 o                         
   7  11   3        115.02        128.06         3.47 o                         
  -7  12   3        205.01        200.97         5.92 o                         
  -6  12   3         92.19         92.47         2.49 o                         
  -5  12   3        189.27        196.44         4.44 o                         
  -4  12   3         63.58         64.73         2.92 o                         
  -3  12   3        289.05        292.84         6.81 o                         
  -2  12   3         82.98         85.31         3.11 o                         
  -1  12   3        151.04        154.10         4.22 o                         
   0  12   3       1729.59       1779.39        22.22 o                         
   1  12   3        151.53        152.19         4.15 o                         
   2  12   3         80.38         82.53         3.02 o                         
   3  12   3        289.95        280.66         7.25 o                         
   4  12   3         65.30         69.46         2.56 o                         
   5  12   3        194.02        204.70         5.51 o                         
   6  12   3         92.41         89.52         3.52 o                         
   7  12   3        205.81        209.78         5.00 o                         
  -6  13   3         59.96         54.76         1.96 o                         
  -5  13   3         64.93         67.41         2.46 o                         
  -4  13   3        345.22        370.71         8.76 o                         
  -3  13   3         37.69         36.51         2.23 o                         
  -2  13   3        796.41        809.23        13.10 o                         
  -1  13   3         67.20         69.73         2.83 o                         
   0  13   3       1259.46       1296.07        17.77 o                         
   1  13   3         66.98         68.76         2.90 o                         
   2  13   3        793.36        796.76        12.58 o                         
   3  13   3         37.77         36.02         2.13 o                         
   4  13   3        347.95        351.91         8.38 o                         
   5  13   3         64.28         69.41         3.00 o                         
   6  13   3         59.99         55.69         2.58 o                         
  -6  14   3         41.15         38.25         2.97 o                         
  -5  14   3        245.90        252.88         4.89 o                         
  -4  14   3        220.66        206.23         4.69 o                         
  -3  14   3        381.49        422.36         8.55 o                         
  -2  14   3         21.27         28.13         2.04 o                         
  -1  14   3        135.55        135.94         4.48 o                         
   0  14   3          2.87          6.10         1.16 o                         
   1  14   3        137.79        143.30         5.02 o                         
   2  14   3         20.66         24.73         2.03 o                         
   3  14   3        378.14        414.23         9.71 o                         
   4  14   3        218.72        211.03         5.88 o                         
   5  14   3        247.50        266.43         6.12 o                         
   6  14   3         41.91         40.80         2.95 o                         
  -5  15   3        103.71         96.00         2.79 o                         
  -4  15   3         22.33         18.59         1.23 o                         
  -3  15   3        974.61        978.67        15.56 o                         
  -2  15   3        215.94        231.52         5.82 o                         
  -1  15   3        115.43        121.15         7.79 o                         
   0  15   3         17.65         24.31         1.89 o                         
   1  15   3        114.57        120.13         4.04 o                         
   2  15   3        216.79        231.01         6.67 o                         
   3  15   3        973.43        964.06        21.38 o                         
   4  15   3         21.28         18.14         1.45 o                         
   5  15   3        105.25        107.05         2.95 o                         
  -4  16   3         80.33         76.72         2.98 o                         
  -3  16   3        111.03        122.10         5.44 o                         
  -2  16   3        635.92        690.94        13.22 o                         
  -1  16   3        408.53        434.45         9.29 o                         
   0  16   3        470.85        489.57         8.37 o                         
   1  16   3        410.23        430.94         8.29 o                         
   2  16   3        628.27        675.99        15.24 o                         
   3  16   3        111.01        121.03         4.06 o                         
   4  16   3         83.26         83.16         2.57 o                         
  -3  17   3        104.04         96.83         3.20 o                         
  -2  17   3         16.47         12.99         1.39 o                         
  -1  17   3        202.44        212.16         6.14 o                         
   0  17   3         68.62         65.14         3.42 o                         
   1  17   3        203.08        198.65         5.86 o                         
   2  17   3         16.25         13.43         1.05 o                         
   3  17   3        101.65         98.28         5.06 o                         
  -2  18   3        327.45        299.29        11.14 o                         
  -1  18   3        126.87        112.61         4.14 o                         
   0  18   3        297.78        316.83         8.64 o                         
   1  18   3        126.77        118.14         6.01 o                         
   2  18   3        329.28        252.17        21.15 o                         
   0   0   4       3178.73       3277.44       102.38 o                         
   1   0   4        184.03        174.42         3.72 o                         
   2   0   4       8682.38       8372.79       102.77 o                         
   3   0   4        408.76        438.21        10.01 o                         
   4   0   4        192.58        137.76         6.05 o                         
   5   0   4         21.58         21.40         1.26 o                         
   6   0   4         68.93         72.35         2.31 o                         
   7   0   4         27.04         23.38         2.19 o                         
   8   0   4        117.89         99.72         3.36 o                         
   9   0   4         87.57         86.67         5.26 o                         
  -9   1   4         85.00         80.90         3.54 o                         
  -8   1   4         11.30         13.56         1.48 o                         
  -7   1   4         72.74         71.08         4.18 o                         
  -6   1   4        292.27        292.56         5.30 o                         
  -5   1   4         57.40         63.88         2.00 o                         
  -4   1   4         14.23         11.12         1.81 o                         
  -3   1   4       2190.16       2323.70        33.88 o                         
  -2   1   4        134.95        141.02         4.78 o                         
  -1   1   4        160.99        158.46         5.15 o                         
   0   1   4       1619.86       1598.62        21.64 o                         
   1   1   4        159.67        155.92         5.91 o                         
   2   1   4        133.86        135.20         5.00 o                         
   3   1   4       2190.13       2319.50        36.48 o                         
   4   1   4         14.61         13.56         2.04 o                         
   5   1   4         56.48         61.48         2.41 o                         
   6   1   4        291.06        290.14         5.74 o                         
   7   1   4         74.85         80.86         2.89 o                         
   8   1   4         11.30         15.14         1.45 o                         
   9   1   4         84.79         82.85         4.11 o                         
  -9   2   4        295.00        284.53         5.47 o                         
  -8   2   4         11.45         12.78         1.17 o                         
  -7   2   4       1008.19        932.48        20.23 o                         
  -6   2   4        195.65        189.83         4.32 o                         
  -5   2   4        266.90        230.07         4.02 o                         
  -4   2   4        474.49        436.41        11.73 o                         
  -3   2   4       1596.54       1521.04        26.87 o                         
  -2   2   4       6146.42       6025.81       107.11 o                         
  -1   2   4        256.34        252.33         5.91 o                         
   0   2   4       6071.80       5987.52        72.21 o                         
   1   2   4        260.67        257.36         6.45 o                         
   2   2   4       6138.46       6030.01        92.12 o                         
   3   2   4       1596.18       1535.39        29.07 o                         
   4   2   4        472.66        435.55        11.30 o                         
   5   2   4        268.33        233.27         4.55 o                         
   6   2   4        196.86        192.16         4.24 o                         
   7   2   4       1012.08       1029.26        13.66 o                         
   8   2   4         11.49         13.33         1.39 o                         
   9   2   4        293.35        278.93         5.74 o                         
  -9   3   4         68.03         63.25         2.86 o                         
  -8   3   4        196.88        217.05         5.25 o                         
  -7   3   4        490.51        481.23        10.41 o                         
  -6   3   4        168.46        165.87         4.48 o                         
  -5   3   4        503.31        455.39         6.66 o                         
  -4   3   4        127.59        121.94         5.89 o                         
  -3   3   4        321.63        353.72        12.93 o                         
  -2   3   4       1245.75       1205.98        27.41 o                         
  -1   3   4       1292.63       1304.47        34.42 o                         
   0   3   4          9.90          7.75         0.86 o                         
   1   3   4       1294.30       1306.85        23.01 o                         
   2   3   4       1239.24       1231.60        27.61 o                         
   3   3   4        318.39        338.81        12.74 o                         
   4   3   4        129.05        125.01         7.99 o                         
   5   3   4        505.63        464.10         7.97 o                         
   6   3   4        170.53        170.90         4.32 o                         
   7   3   4        489.90        507.52         7.58 o                         
   8   3   4        196.38        219.67         4.44 o                         
   9   3   4         67.40         55.87         1.66 o                         
  -9   4   4        373.31        330.20        12.33 o                         
  -8   4   4        101.94        102.77         2.93 o                         
  -7   4   4       1245.35       1205.81        19.47 o                         
  -6   4   4         69.43         73.63         2.66 o                         
  -5   4   4       1904.06       1804.10        23.64 o                         
  -4   4   4        964.80        964.60        31.39 o                         
  -3   4   4       2831.95       2877.47        59.07 o                         
  -2   4   4        276.25        287.90         8.22 o                         
  -1   4   4         81.03         88.19         3.42 o                         
   0   4   4         88.35         86.37         3.34 o                         
   1   4   4         83.53         86.47         3.57 o                         
   2   4   4        274.65        286.67         8.11 o                         
   3   4   4       2829.43       2837.18        57.75 o                         
   4   4   4        963.16        956.86        27.65 o                         
   5   4   4       1903.09       1824.19        20.53 o                         
   6   4   4         69.51         72.32         3.08 o                         
   7   4   4       1239.01       1244.92        14.85 o                         
   8   4   4        101.99        103.23         2.67 o                         
   9   4   4        371.12        281.29        10.75 o                         
  -8   5   4        376.86        379.34        10.17 o                         
  -7   5   4         65.73         71.16         2.44 o                         
  -6   5   4        115.39        109.57         3.27 o                         
  -5   5   4        154.67        142.38         3.90 o                         
  -4   5   4        412.05        403.07        14.31 o                         
  -3   5   4       1409.13       1469.66        28.38 o                         
  -2   5   4       2201.49       2238.44        35.89 o                         
  -1   5   4         33.15         35.29         2.31 o                         
   0   5   4        983.19        926.07        16.91 o                         
   1   5   4         32.55         33.03         2.19 o                         
   2   5   4       2205.07       2274.17        36.26 o                         
   3   5   4       1410.42       1476.57        28.26 o                         
   4   5   4        416.43        388.98         8.99 o                         
   5   5   4        156.25        141.97         3.50 o                         
   6   5   4        110.29        105.96         2.90 o                         
   7   5   4         64.57         71.02         2.12 o                         
   8   5   4        374.03        380.12         5.39 o                         
  -8   6   4        209.00        233.35        12.47 o                         
  -7   6   4        211.74        208.73         5.26 o                         
  -6   6   4         92.34         92.39         2.82 o                         
  -5   6   4        541.05        525.25         8.51 o                         
  -4   6   4        527.89        535.37        11.39 o                         
  -3   6   4        842.43        893.61        19.81 o                         
  -2   6   4       3014.12       3112.59        39.69 o                         
  -1   6   4         23.16         21.86         2.36 o                         
   0   6   4       1333.30       1385.18        24.13 o                         
   1   6   4         23.97         28.62         3.69 o                         
   2   6   4       3018.30       3123.48        39.87 o                         
   3   6   4        840.74        868.92        26.75 o                         
   4   6   4        523.94        533.39         9.20 o                         
   5   6   4        537.12        526.36         9.11 o                         
   6   6   4         93.60         92.75         2.50 o                         
   7   6   4        209.17        212.89         3.88 o                         
   8   6   4        209.28        215.71         4.84 o                         
  -8   7   4         86.71         93.00         5.65 o                         
  -7   7   4        161.44        189.88         4.97 o                         
  -6   7   4       1010.57        957.20        11.62 o                         
  -5   7   4         87.81         89.75         2.66 o                         
  -4   7   4       1042.52        997.03        18.27 o                         
  -3   7   4        110.85         97.46         4.46 o                         
  -2   7   4         33.37         42.35         2.51 o                         
  -1   7   4       2045.31       1983.44        32.15 o                         
   0   7   4        235.03        219.45         5.38 o                         
   1   7   4       2052.69       1936.38        32.21 o                         
   2   7   4         34.63         47.11         2.77 o                         
   3   7   4        115.98         91.76         4.31 o                         
   4   7   4       1041.61       1000.32        13.32 o                         
   5   7   4         87.90         91.87         2.51 o                         
   6   7   4       1010.87        973.00        11.38 o                         
   7   7   4        160.88        193.49         4.12 o                         
   8   7   4         86.13         79.11         2.21 o                         
  -8   8   4         44.20         43.22         2.03 o                         
  -7   8   4         70.91         65.08         2.36 o                         
  -6   8   4        240.17        229.20         5.49 o                         
  -5   8   4          4.78          7.53         1.82 o                         
  -4   8   4        515.13        501.48         9.31 o                         
  -3   8   4        135.75        148.27         4.06 o                         
  -2   8   4       1350.92       1345.80        25.31 o                         
  -1   8   4        364.80        392.10        16.28 o                         
   0   8   4         82.57         60.97         2.82 o                         
   1   8   4        364.96        403.45        10.66 o                         
   2   8   4       1356.97       1330.86        27.53 o                         
   3   8   4        135.54        145.71         3.45 o                         
   4   8   4        515.50        501.78         7.70 o                         
   5   8   4          4.89          5.11         0.77 o                         
   6   8   4        239.53        232.14         5.81 o                         
   7   8   4         71.09         67.39         2.25 o                         
   8   8   4         43.20         40.04         1.86 o                         
  -8   9   4         61.48         57.64         6.26 o                         
  -7   9   4        134.88        133.37         3.29 o                         
  -6   9   4        215.02        219.20         4.71 o                         
  -5   9   4        153.19        155.91         4.30 o                         
  -4   9   4        302.04        297.06         5.74 o                         
  -3   9   4        752.78        718.59        10.18 o                         
  -2   9   4        389.71        394.86         6.58 o                         
  -1   9   4       2806.95       2885.35        46.54 o                         
   0   9   4         68.44         74.58         3.35 o                         
   1   9   4       2798.49       2866.04        42.66 o                         
   2   9   4        391.66        381.37         7.01 o                         
   3   9   4        745.19        693.71        10.12 o                         
   4   9   4        302.43        283.94         5.01 o                         
   5   9   4        154.37        155.73         3.51 o                         
   6   9   4        215.61        220.26         4.74 o                         
   7   9   4        134.47        139.60         3.00 o                         
   8   9   4         61.19         50.52         2.36 o                         
  -7  10   4         43.04         45.07         1.63 o                         
  -6  10   4        167.20        163.41         3.75 o                         
  -5  10   4        158.13        158.18         4.43 o                         
  -4  10   4          3.42          3.27         0.83 o                         
  -3  10   4        708.65        741.96         9.67 o                         
  -2  10   4        435.02        459.98         7.75 o                         
  -1  10   4         25.15         36.49         1.86 o                         
   0  10   4         85.53         84.25         2.37 o                         
   1  10   4         25.08         34.55         1.59 o                         
   2  10   4        429.91        446.07         7.37 o                         
   3  10   4        709.70        723.87         9.56 o                         
   4  10   4          3.41          5.06         0.80 o                         
   5  10   4        155.71        167.75         4.51 o                         
   6  10   4        166.70        165.24         3.80 o                         
   7  10   4         43.86         48.47         1.64 o                         
  -7  11   4        148.45        153.34         3.77 o                         
  -6  11   4        342.02        337.72         6.33 o                         
  -5  11   4        485.23        494.97         9.77 o                         
  -4  11   4        820.10        842.02        14.85 o                         
  -3  11   4       2746.24       2757.66        27.14 o                         
  -2  11   4         40.60         44.60         2.07 o                         
  -1  11   4       1009.27       1039.04        12.97 o                         
   0  11   4        464.21        478.20         7.31 o                         
   1  11   4       1006.39       1011.03        13.17 o                         
   2  11   4         41.50         43.52         1.99 o                         
   3  11   4       2743.60       2722.26        39.33 o                         
   4  11   4        815.76        862.29        15.03 o                         
   5  11   4        484.01        508.28        11.06 o                         
   6  11   4        339.75        350.23         6.29 o                         
   7  11   4        149.41        155.10         6.27 o                         
  -7  12   4         16.49         14.47         1.19 o                         
  -6  12   4          4.50          6.06         0.96 o                         
  -5  12   4         48.80         44.56         2.97 o                         
  -4  12   4        274.87        284.56         6.82 o                         
  -3  12   4         33.75         32.15         1.69 o                         
  -2  12   4        231.60        242.86         4.79 o                         
  -1  12   4        850.25        879.84        10.23 o                         
   0  12   4        200.44        202.78         5.20 o                         
   1  12   4        850.44        872.78        10.48 o                         
   2  12   4        231.72        238.82         5.48 o                         
   3  12   4         32.97         33.60         1.81 o                         
   4  12   4        276.61        289.39         7.71 o                         
   5  12   4         48.70         46.50         2.27 o                         
   6  12   4          4.51          5.04         0.72 o                         
   7  12   4         16.70         18.60         1.93 o                         
  -6  13   4        468.94        480.37        10.40 o                         
  -5  13   4         51.17         54.67         2.57 o                         
  -4  13   4       1426.64       1473.36        29.70 o                         
  -3  13   4        293.35        301.13         6.52 o                         
  -2  13   4        966.87       1022.30        13.14 o                         
  -1  13   4         35.29         36.95         1.71 o                         
   0  13   4         61.36         65.88         2.81 o                         
   1  13   4         35.57         37.91         2.23 o                         
   2  13   4        966.49        961.53        13.24 o                         
   3  13   4        293.62        302.75         7.07 o                         
   4  13   4       1423.22       1471.79        27.65 o                         
   5  13   4         50.76         53.86         1.88 o                         
   6  13   4        466.62        508.26        10.64 o                         
  -6  14   4        114.92         93.87         3.30 o                         
  -5  14   4        145.46        142.94         8.12 o                         
  -4  14   4         63.76         63.43         2.52 o                         
  -3  14   4        184.29        181.17         4.58 o                         
  -2  14   4         75.53         79.12         3.19 o                         
  -1  14   4        336.52        350.66         8.01 o                         
   0  14   4         88.62        101.97         4.03 o                         
   1  14   4        336.82        356.34         8.25 o                         
   2  14   4         75.91         74.75         3.71 o                         
   3  14   4        187.66        190.73         7.17 o                         
   4  14   4         64.40         62.57         2.89 o                         
   5  14   4        143.79        148.19         5.05 o                         
   6  14   4        113.88        104.44         5.01 o                         
  -5  15   4        271.48        269.23        11.14 o                         
  -4  15   4        394.94        376.53         8.94 o                         
  -3  15   4       1233.69       1254.34        21.45 o                         
  -2  15   4         62.97         75.93         5.02 o                         
  -1  15   4        370.42        398.99         8.27 o                         
   0  15   4          3.31          4.62         1.10 o                         
   1  15   4        372.36        402.16         8.36 o                         
   2  15   4         60.98         59.83         3.14 o                         
   3  15   4       1239.73       1226.78        20.67 o                         
   4  15   4        400.25        387.58        11.08 o                         
   5  15   4        269.39        228.12        25.05 o                         
  -4  16   4         24.76         20.31         2.24 o                         
  -3  16   4        249.91        259.10         8.03 o                         
  -2  16   4        106.82        111.44         4.27 o                         
  -1  16   4         94.60         94.79         6.03 o                         
   0  16   4        297.90        324.79         6.71 o                         
   1  16   4         96.50         94.03         3.14 o                         
   2  16   4        108.07        110.65         3.88 o                         
   3  16   4        250.97        261.99         8.53 o                         
   4  16   4         24.56         24.10         1.47 o                         
  -3  17   4        478.99        465.89        11.69 o                         
  -2  17   4         14.37         13.68         1.66 o                         
  -1  17   4        440.90        457.52        12.88 o                         
   0  17   4        357.45        340.76        10.15 o                         
   1  17   4        440.15        420.45         7.25 o                         
   2  17   4         14.08         13.67         1.26 o                         
   3  17   4        479.64        415.85        10.56 o                         
  -2  18   4        364.43        276.26        10.03 o                         
  -1  18   4         21.35         19.43         1.50 o                         
   0  18   4         63.31         61.92         3.67 o                         
   1  18   4         21.07         20.29         2.65 o                         
   2  18   4        364.05        227.02         8.56 o                         
   1   0   5         63.17         69.76         2.18 o                         
   2   0   5         28.68         48.72         2.41 o                         
   3   0   5        364.01        373.88         9.19 o                         
   4   0   5       2815.36       2669.58        40.59 o                         
   5   0   5         24.78         23.01         1.35 o                         
   6   0   5       5160.60       5104.09        48.77 o                         
   7   0   5        175.43        178.80         5.30 o                         
   8   0   5       1166.70       1190.67        16.87 o                         
   9   0   5          1.73          0.29         1.04 o                         
  -9   1   5         18.57         17.95         1.49 o                         
  -8   1   5         60.26         59.89         6.69 o                         
  -7   1   5         28.99         27.57         2.32 o                         
  -6   1   5        713.79        680.95         9.53 o                         
  -5   1   5         44.95         36.27         1.78 o                         
  -4   1   5        874.47        866.38        18.19 o                         
  -3   1   5       1790.93       1832.95        28.17 o                         
  -2   1   5        215.56        210.10         5.53 o                         
  -1   1   5       1845.72       1785.42        44.11 o                         
   0   1   5        175.64        187.05        12.17 o                         
   1   1   5       1838.54       1751.73        31.61 o                         
   2   1   5        216.77        200.98         5.66 o                         
   3   1   5       1787.64       1849.71        30.42 o                         
   4   1   5        873.16        881.33        19.37 o                         
   5   1   5         46.24         39.32         1.83 o                         
   6   1   5        714.47        696.01        10.99 o                         
   7   1   5         29.50         30.93         2.02 o                         
   8   1   5         61.96         68.42         2.27 o                         
   9   1   5         18.33         21.88         1.68 o                         
  -9   2   5        124.08        112.21         4.86 o                         
  -8   2   5        661.21        712.40        12.13 o                         
  -7   2   5        451.06        469.97        15.71 o                         
  -6   2   5        613.76        583.01         8.66 o                         
  -5   2   5        348.24        334.39         6.97 o                         
  -4   2   5       1305.16       1320.75        24.29 o                         
  -3   2   5       3319.62       3454.29        47.86 o                         
  -2   2   5        978.68        913.55        32.13 o                         
  -1   2   5       9931.69       9629.99       351.98 o                         
   0   2   5        346.84        348.19         5.97 o                         
   1   2   5       9937.44       9721.54       237.52 o                         
   2   2   5        979.02        956.97        22.17 o                         
   3   2   5       3323.51       3449.30        47.19 o                         
   4   2   5       1311.23       1306.47        23.44 o                         
   5   2   5        345.88        330.94         6.87 o                         
   6   2   5        609.43        582.77         9.74 o                         
   7   2   5        452.35        473.60         8.27 o                         
   8   2   5        663.08        682.45         8.62 o                         
   9   2   5        123.61        119.98         3.33 o                         
  -9   3   5         20.14         17.95         1.30 o                         
  -8   3   5        186.76        204.06         5.58 o                         
  -7   3   5         63.65         72.98         3.00 o                         
  -6   3   5        290.60        281.58         6.45 o                         
  -5   3   5        470.07        440.64         6.68 o                         
  -4   3   5        591.81        564.79        15.91 o                         
  -3   3   5        109.67        123.19         9.45 o                         
  -2   3   5        361.36        362.61        17.35 o                         
  -1   3   5        171.23        171.88         5.83 o                         
   0   3   5        469.77        438.26         7.83 o                         
   1   3   5        170.75        161.77         4.74 o                         
   2   3   5        366.00        356.09        14.40 o                         
   3   3   5        111.02        128.44         7.45 o                         
   4   3   5        582.63        575.36        13.39 o                         
   5   3   5        469.14        464.17         8.73 o                         
   6   3   5        284.77        274.69         5.35 o                         
   7   3   5         63.20         67.52         2.29 o                         
   8   3   5        188.74        210.73         3.96 o                         
   9   3   5         19.96         16.05         1.28 o                         
  -8   4   5         85.41         91.72         3.58 o                         
  -7   4   5        260.42        253.40         5.71 o                         
  -6   4   5        267.87        278.37         4.97 o                         
  -5   4   5        891.17        801.56        18.65 o                         
  -4   4   5        218.89        232.64         8.49 o                         
  -3   4   5       3219.85       3073.53        59.17 o                         
  -2   4   5       1496.58       1560.63        29.82 o                         
  -1   4   5       2261.54       2106.33        29.53 o                         
   0   4   5         46.77         53.86         2.66 o                         
   1   4   5       2257.13       2078.21        31.58 o                         
   2   4   5       1500.55       1583.32        34.19 o                         
   3   4   5       3220.67       3072.39        58.60 o                         
   4   4   5        216.84        215.77         7.00 o                         
   5   4   5        895.50        827.49        10.18 o                         
   6   4   5        267.57        283.72         5.10 o                         
   7   4   5        263.60        264.50         4.32 o                         
   8   4   5         87.03         92.97         2.39 o                         
  -8   5   5        290.47        303.95        37.43 o                         
  -7   5   5        103.78         99.74         3.52 o                         
  -6   5   5         16.59         19.98         1.19 o                         
  -5   5   5        182.59        173.59         3.97 o                         
  -4   5   5        237.14        223.26         5.48 o                         
  -3   5   5        566.98        537.53        10.33 o                         
  -2   5   5       1960.75       2042.48        33.79 o                         
  -1   5   5         14.54         32.69         2.51 o                         
   0   5   5        785.60        721.67        15.67 o                         
   1   5   5         13.95         31.23         2.88 o                         
   2   5   5       1962.05       2039.31        33.64 o                         
   3   5   5        567.75        537.13        12.01 o                         
   4   5   5        237.20        215.19         5.63 o                         
   5   5   5        184.05        179.04         3.77 o                         
   6   5   5         17.81         22.19         1.21 o                         
   7   5   5        102.42         96.51         2.25 o                         
   8   5   5        290.29        300.72         5.06 o                         
  -8   6   5        170.76        193.28         6.72 o                         
  -7   6   5        251.84        269.74         5.65 o                         
  -6   6   5        135.81        135.42         3.05 o                         
  -5   6   5        462.53        432.28         6.30 o                         
  -4   6   5        485.76        520.01         6.93 o                         
  -3   6   5        595.84        579.77        12.18 o                         
  -2   6   5        259.35        270.49         6.77 o                         
  -1   6   5        717.46        700.94        16.29 o                         
   0   6   5        209.49        232.92         8.26 o                         
   1   6   5        705.40        693.53        18.52 o                         
   2   6   5        256.78        267.74         6.70 o                         
   3   6   5        605.76        595.04        13.10 o                         
   4   6   5        488.47        518.11         7.31 o                         
   5   6   5        466.98        448.42         6.29 o                         
   6   6   5        134.48        134.76         3.02 o                         
   7   6   5        254.62        278.51         4.25 o                         
   8   6   5        171.30        177.37         4.52 o                         
  -8   7   5         83.96         94.36         3.39 o                         
  -7   7   5        533.03        546.49         9.99 o                         
  -6   7   5          5.16          4.52         0.91 o                         
  -5   7   5       1095.39       1073.10        13.03 o                         
  -4   7   5        857.97        854.73        11.92 o                         
  -3   7   5         94.77         98.87         3.99 o                         
  -2   7   5        178.52        161.81         5.51 o                         
  -1   7   5        438.44        430.29        15.17 o                         
   0   7   5       3558.85       3483.46        46.56 o                         
   1   7   5        443.17        429.19        10.62 o                         
   2   7   5        178.27        158.17         5.66 o                         
   3   7   5         91.14         92.48         3.50 o                         
   4   7   5        858.06        853.65        10.18 o                         
   5   7   5       1088.95       1082.50        12.34 o                         
   6   7   5          5.18          4.94         0.75 o                         
   7   7   5        536.87        561.23         7.14 o                         
   8   7   5         84.47         88.96         2.49 o                         
  -8   8   5         96.58         87.69         3.41 o                         
  -7   8   5        217.87        234.95         4.88 o                         
  -6   8   5         87.81         84.95         3.10 o                         
  -5   8   5        169.51        174.07         4.95 o                         
  -4   8   5       1554.96       1542.61        19.26 o                         
  -3   8   5         14.51         17.34         1.32 o                         
  -2   8   5       1977.70       2077.59        36.91 o                         
  -1   8   5        463.40        491.97        13.27 o                         
   0   8   5         36.77         43.22         2.48 o                         
   1   8   5        461.62        493.73        12.31 o                         
   2   8   5       1978.29       1930.24        28.48 o                         
   3   8   5         15.57         21.25         1.19 o                         
   4   8   5       1546.80       1536.22        17.59 o                         
   5   8   5        166.35        167.33         3.66 o                         
   6   8   5         88.38         84.67         2.61 o                         
   7   8   5        216.03        225.96         4.14 o                         
   8   8   5         99.66         94.77         4.85 o                         
  -8   9   5        143.64        116.21         5.51 o                         
  -7   9   5        566.14        607.85         9.25 o                         
  -6   9   5         16.29         17.40         1.28 o                         
  -5   9   5        734.25        747.07        11.84 o                         
  -4   9   5         55.45         53.82         1.98 o                         
  -3   9   5       1562.29       1544.02        16.95 o                         
  -2   9   5        206.71        219.88         4.36 o                         
  -1   9   5         87.24         79.79         2.57 o                         
   0   9   5        388.04        419.90         8.01 o                         
   1   9   5         86.32         79.34         2.96 o                         
   2   9   5        207.03        216.04         4.90 o                         
   3   9   5       1565.89       1510.64        20.14 o                         
   4   9   5         53.86         46.86         1.87 o                         
   5   9   5        733.87        729.46         8.87 o                         
   6   9   5         16.80         16.24         1.09 o                         
   7   9   5        568.36        593.26        16.80 o                         
   8   9   5        144.57        117.78         5.23 o                         
  -7  10   5        214.44        215.69         5.06 o                         
  -6  10   5         55.25         68.83         2.46 o                         
  -5  10   5         55.89         61.65         2.65 o                         
  -4  10   5         19.47         21.44         1.30 o                         
  -3  10   5        297.35        316.55         5.43 o                         
  -2  10   5        265.82        258.65         5.47 o                         
  -1  10   5         77.93         82.05         2.38 o                         
   0  10   5         16.01         13.42         1.04 o                         
   1  10   5         77.71         76.97         2.92 o                         
   2  10   5        267.27        249.27         6.06 o                         
   3  10   5        297.43        302.35         6.26 o                         
   4  10   5         20.72         21.46         1.55 o                         
   5  10   5         56.08         60.15         2.33 o                         
   6  10   5         54.39         66.70         2.07 o                         
   7  10   5        214.86        229.05         4.64 o                         
  -7  11   5        431.72        413.66        28.37 o                         
  -6  11   5         94.51        105.75         4.34 o                         
  -5  11   5        896.41        893.70        15.39 o                         
  -4  11   5        930.60        958.26        12.17 o                         
  -3  11   5         12.94         16.36         1.10 o                         
  -2  11   5        700.44        681.57         8.98 o                         
  -1  11   5        230.84        233.25         4.66 o                         
   0  11   5       1489.39       1459.88        16.24 o                         
   1  11   5        231.68        228.93         4.65 o                         
   2  11   5        706.09        677.99        12.97 o                         
   3  11   5         11.56         13.65         1.42 o                         
   4  11   5        933.62        957.23        16.28 o                         
   5  11   5        896.84        900.02        15.62 o                         
   6  11   5         93.58        102.63         3.59 o                         
   7  11   5        433.48        450.34         7.81 o                         
  -6  12   5         46.66         46.72         2.55 o                         
  -5  12   5         28.57         30.41         1.68 o                         
  -4  12   5        387.52        393.96         7.62 o                         
  -3  12   5         61.06         64.70         2.36 o                         
  -2  12   5         57.55         57.90         2.01 o                         
  -1  12   5        131.04        131.14         3.10 o                         
   0  12   5        115.71        117.85         4.64 o                         
   1  12   5        130.93        130.43         3.53 o                         
   2  12   5         56.62         59.90         2.44 o                         
   3  12   5         62.58         62.47         3.11 o                         
   4  12   5        387.06        398.23         8.39 o                         
   5  12   5         29.84         29.68         1.80 o                         
   6  12   5         46.55         48.71         1.98 o                         
  -6  13   5        110.03        115.81         4.49 o                         
  -5  13   5         57.91         63.05         3.22 o                         
  -4  13   5       1335.60       1381.42        17.83 o                         
  -3  13   5        223.86        234.96         5.47 o                         
  -2  13   5        945.70        992.83        13.60 o                         
  -1  13   5         73.44         77.97         2.44 o                         
   0  13   5        149.26        141.99         3.82 o                         
   1  13   5         74.82         74.87         2.79 o                         
   2  13   5        946.55        967.17        16.59 o                         
   3  13   5        223.02        228.09         7.56 o                         
   4  13   5       1337.42       1387.09        21.31 o                         
   5  13   5         57.12         63.28         1.97 o                         
   6  13   5        110.50        100.13         3.67 o                         
  -5  14   5          2.27          2.84         0.94 o                         
  -4  14   5        130.10        124.32         4.04 o                         
  -3  14   5         20.44         24.08         1.96 o                         
  -2  14   5         58.10         56.89         2.43 o                         
  -1  14   5         63.74         69.35         3.13 o                         
   0  14   5          0.73          3.03         1.00 o                         
   1  14   5         64.74         66.72         3.03 o                         
   2  14   5         57.96         61.53         2.83 o                         
   3  14   5         19.74         19.47         1.52 o                         
   4  14   5        129.60        120.51         4.34 o                         
   5  14   5          2.43          3.40         0.74 o                         
  -5  15   5        357.94        293.64        11.43 o                         
  -4  15   5         61.03         61.89         3.68 o                         
  -3  15   5        300.40        283.64        14.07 o                         
  -2  15   5        308.52        335.04        11.94 o                         
  -1  15   5        107.04        103.55         3.59 o                         
   0  15   5       1457.06       1569.62        24.04 o                         
   1  15   5        107.44        108.41         6.56 o                         
   2  15   5        301.34        323.34         9.27 o                         
   3  15   5        297.19        308.10         7.22 o                         
   4  15   5         60.77         59.54         2.58 o                         
   5  15   5        356.82        348.66        12.97 o                         
  -4  16   5         59.76         50.21         2.64 o                         
  -3  16   5         25.26         21.89         2.12 o                         
  -2  16   5        147.66        149.13         5.81 o                         
  -1  16   5         11.21         12.77         1.63 o                         
   0  16   5         14.18         12.21         1.19 o                         
   1  16   5         10.84         10.87         1.16 o                         
   2  16   5        146.27        145.49         4.34 o                         
   3  16   5         24.93         21.13         1.95 o                         
   4  16   5         58.15         47.30         1.99 o                         
  -3  17   5        173.89        163.77         5.04 o                         
  -2  17   5         69.00         69.99         4.19 o                         
  -1  17   5         74.24         77.59         3.01 o                         
   0  17   5        150.04        137.42         4.41 o                         
   1  17   5         74.92         73.60         2.36 o                         
   2  17   5         69.72         61.51         2.26 o                         
   3  17   5        174.12        148.43         4.56 o                         
  -1  18   5        135.89         95.79         2.74 o                         
   0  18   5          1.69          1.66         0.67 o                         
   1  18   5        136.92         87.63         8.84 o                         
   0   0   6       1464.51       1344.42        50.46 o                         
   1   0   6          0.35          0.79         0.33 o                         
   2   0   6       2612.41       2518.40        31.25 o                         
   3   0   6         11.96          8.62         1.38 o                         
   4   0   6        205.00        219.01         9.60 o                         
   5   0   6        349.42        353.66         5.98 o                         
   6   0   6          6.83          7.80         1.07 o                         
   7   0   6        166.40        173.10         4.10 o                         
   8   0   6          2.39          2.98         0.73 o                         
   9   0   6         51.85         43.01         3.01 o                         
  -9   1   6        711.62        612.87        19.95 o                         
  -8   1   6         62.09         62.64         2.79 o                         
  -7   1   6        201.51        192.62         6.22 o                         
  -6   1   6         12.56         12.49         1.37 o                         
  -5   1   6         30.80         28.59         1.37 o                         
  -4   1   6        278.08        246.56         8.57 o                         
  -3   1   6       1475.74       1469.51        23.91 o                         
  -2   1   6        502.40        567.50         9.45 o                         
  -1   1   6       1303.46       1210.82        36.44 o                         
   0   1   6        668.58        703.57        30.83 o                         
   1   1   6       1302.58       1184.79        32.55 o                         
   2   1   6        496.15        561.80        10.44 o                         
   3   1   6       1483.54       1437.50        24.97 o                         
   4   1   6        279.34        239.24         8.79 o                         
   5   1   6         34.18         29.01         1.68 o                         
   6   1   6         11.94         16.72         1.17 o                         
   7   1   6        199.00        208.69         4.59 o                         
   8   1   6         61.55         62.92         2.11 o                         
   9   1   6        710.14        626.97        20.45 o                         
  -9   2   6          4.89          3.86         0.97 o                         
  -8   2   6        222.40        244.43         5.56 o                         
  -7   2   6         80.06         90.96         3.29 o                         
  -6   2   6         47.80         49.84         2.17 o                         
  -5   2   6       1710.81       1645.39        17.40 o                         
  -4   2   6        806.48        767.81        17.04 o                         
  -3   2   6        331.60        345.64         9.19 o                         
  -2   2   6         26.52         12.77         1.35 o                         
  -1   2   6        374.15        387.97        12.60 o                         
   0   2   6       1273.50       1072.27        25.37 o                         
   1   2   6        372.07        337.44        13.18 o                         
   2   2   6         25.62         11.27         1.35 o                         
   3   2   6        328.01        340.36         9.68 o                         
   4   2   6        801.89        792.91        17.97 o                         
   5   2   6       1715.40       1657.92        24.21 o                         
   6   2   6         48.46         52.10         2.14 o                         
   7   2   6         80.79         89.29         2.41 o                         
   8   2   6        222.84        243.09         7.26 o                         
   9   2   6          4.55          4.08         0.93 o                         
  -8   3   6        185.36        201.06         5.36 o                         
  -7   3   6        491.33        491.45         9.83 o                         
  -6   3   6        288.39        284.46         4.58 o                         
  -5   3   6       1753.92       1670.49        22.61 o                         
  -4   3   6         41.80         30.45         3.34 o                         
  -3   3   6          4.42         12.45         2.06 o                         
  -2   3   6        128.28         83.55         6.67 o                         
  -1   3   6        366.61        392.84         9.47 o                         
   0   3   6       2086.78       1952.69        37.77 o                         
   1   3   6        369.42        371.77         8.97 o                         
   2   3   6        124.13         79.59         5.11 o                         
   3   3   6          4.10          9.40         1.49 o                         
   4   3   6         42.35         25.52         2.48 o                         
   5   3   6       1753.85       1701.59        23.53 o                         
   6   3   6        288.69        288.78         5.26 o                         
   7   3   6        493.82        518.52         7.21 o                         
   8   3   6        187.83        194.34         5.28 o                         
  -8   4   6         72.23         75.86         5.51 o                         
  -7   4   6        218.96        222.48         6.84 o                         
  -6   4   6        269.20        259.60         4.53 o                         
  -5   4   6       1007.25        944.12        12.77 o                         
  -4   4   6         42.16         44.72         1.62 o                         
  -3   4   6       1023.80        950.04        19.81 o                         
  -2   4   6        526.80        552.53        11.10 o                         
  -1   4   6        770.55        743.40        16.65 o                         
   0   4   6        641.72        639.87        12.06 o                         
   1   4   6        774.99        729.05        18.14 o                         
   2   4   6        531.34        548.37        11.68 o                         
   3   4   6       1023.89        967.36        18.95 o                         
   4   4   6         40.70         45.53         1.67 o                         
   5   4   6        998.77        970.86        11.06 o                         
   6   4   6        265.83        262.26         4.63 o                         
   7   4   6        216.15        236.53         4.23 o                         
   8   4   6         72.14         76.02         2.39 o                         
  -8   5   6         96.66        100.30         6.12 o                         
  -7   5   6        390.92        399.02         8.27 o                         
  -6   5   6        704.97        705.90         9.85 o                         
  -5   5   6         92.31         93.59         2.47 o                         
  -4   5   6        851.39        799.22         9.37 o                         
  -3   5   6         62.24         62.30         2.65 o                         
  -2   5   6       2961.98       3056.00        40.78 o                         
  -1   5   6       1498.27       1630.05        30.00 o                         
   0   5   6       6815.52       6749.66       104.80 o                         
   1   5   6       1492.56       1550.21        28.63 o                         
   2   5   6       2961.39       2986.85        39.71 o                         
   3   5   6         61.68         62.36         2.71 o                         
   4   5   6        844.78        800.07         8.99 o                         
   5   5   6         94.31         99.31         2.60 o                         
   6   5   6        704.99        720.46        11.91 o                         
   7   5   6        395.22        411.43         6.04 o                         
   8   5   6         98.00         90.42         2.29 o                         
  -8   6   6        255.06        288.70         7.14 o                         
  -7   6   6        134.48        144.46         4.12 o                         
  -6   6   6         45.88         49.93         2.18 o                         
  -5   6   6        123.49        123.48         3.01 o                         
  -4   6   6        176.18        179.67         3.38 o                         
  -3   6   6         85.86         68.77         3.27 o                         
  -2   6   6         81.65         86.52         3.78 o                         
  -1   6   6        926.40        907.73        24.87 o                         
   0   6   6        137.92        132.92         6.04 o                         
   1   6   6        940.83        865.71        19.11 o                         
   2   6   6         82.42         84.32         3.04 o                         
   3   6   6         88.03         68.84         2.19 o                         
   4   6   6        174.86        178.40         3.86 o                         
   5   6   6        122.62        121.59         2.73 o                         
   6   6   6         47.35         48.92         1.72 o                         
   7   6   6        131.47        139.49         2.74 o                         
   8   6   6        255.22        277.65         6.00 o                         
  -8   7   6        107.76        109.12         3.96 o                         
  -7   7   6        518.25        545.51         9.90 o                         
  -6   7   6         46.61         46.02         2.72 o                         
  -5   7   6        558.29        537.83         7.78 o                         
  -4   7   6       1022.73        983.14        17.25 o                         
  -3   7   6        607.11        617.44         8.80 o                         
  -2   7   6       1008.50       1060.07        18.78 o                         
  -1   7   6       1456.93       1479.90        28.24 o                         
   0   7   6        986.19        939.82        15.69 o                         
   1   7   6       1461.91       1502.68        26.00 o                         
   2   7   6       1012.59        999.87        20.16 o                         
   3   7   6        615.40        633.48         8.29 o                         
   4   7   6       1024.42       1002.68        11.38 o                         
   5   7   6        555.62        550.46         9.13 o                         
   6   7   6         45.74         50.88         1.70 o                         
   7   7   6        517.43        531.16         7.15 o                         
   8   7   6        106.88         97.91         2.48 o                         
  -8   8   6        300.28        301.17        10.07 o                         
  -7   8   6        164.88        177.14         4.35 o                         
  -6   8   6        287.86        279.01         6.05 o                         
  -5   8   6        234.18        219.13         5.38 o                         
  -4   8   6        108.02        105.17         3.26 o                         
  -3   8   6         28.30         33.98         1.49 o                         
  -2   8   6        461.80        476.25         7.65 o                         
  -1   8   6        561.51        620.33        14.22 o                         
   0   8   6        288.72        283.03         7.16 o                         
   1   8   6        560.55        619.24        14.16 o                         
   2   8   6        463.39        457.89         9.15 o                         
   3   8   6         29.57         32.43         1.67 o                         
   4   8   6        104.15        103.94         2.75 o                         
   5   8   6        237.04        230.20         4.39 o                         
   6   8   6        284.72        287.99         4.71 o                         
   7   8   6        163.58        172.09         4.26 o                         
   8   8   6        298.27        275.25         9.08 o                         
  -7   9   6        782.96        790.30        13.50 o                         
  -6   9   6         94.87         94.11         3.40 o                         
  -5   9   6        871.35        886.58        14.91 o                         
  -4   9   6        254.10        260.40         4.74 o                         
  -3   9   6        535.39        545.95         8.89 o                         
  -2   9   6         26.75         28.17         1.46 o                         
  -1   9   6         35.22         34.02         1.60 o                         
   0   9   6        156.08        160.52         3.81 o                         
   1   9   6         32.88         30.46         1.63 o                         
   2   9   6         27.21         28.65         2.15 o                         
   3   9   6        538.21        573.21         9.05 o                         
   4   9   6        253.91        269.42         5.50 o                         
   5   9   6        874.75        884.72        11.92 o                         
   6   9   6         95.82         99.41         2.49 o                         
   7   9   6        777.00        778.26        11.09 o                         
  -7  10   6        304.15        315.55        10.01 o                         
  -6  10   6        589.86        663.35        14.88 o                         
  -5  10   6         49.45         47.92         2.26 o                         
  -4  10   6        455.35        450.95         6.87 o                         
  -3  10   6         83.94         88.47         2.62 o                         
  -2  10   6        493.98        504.52         7.58 o                         
  -1  10   6         19.06         19.23         1.23 o                         
   0  10   6         34.06         37.67         1.57 o                         
   1  10   6         20.33         20.60         1.34 o                         
   2  10   6        497.55        517.42        11.09 o                         
   3  10   6         82.92         89.82         3.19 o                         
   4  10   6        452.42        454.80         7.87 o                         
   5  10   6         50.10         44.77         1.96 o                         
   6  10   6        588.83        627.60        19.90 o                         
   7  10   6        305.00        314.56         6.42 o                         
  -7  11   6         86.25         73.82         9.34 o                         
  -6  11   6        139.64        155.62         5.49 o                         
  -5  11   6         11.95         13.87         2.21 o                         
  -4  11   6         56.06         60.88         2.28 o                         
  -3  11   6        332.96        339.53         5.32 o                         
  -2  11   6        121.31        123.01         3.06 o                         
  -1  11   6        229.95        220.37         4.43 o                         
   0  11   6        576.72        552.28        10.51 o                         
   1  11   6        228.97        226.85         4.86 o                         
   2  11   6        122.84        125.85         3.80 o                         
   3  11   6        330.81        335.53         8.77 o                         
   4  11   6         56.35         62.04         2.57 o                         
   5  11   6         11.67         13.84         1.34 o                         
   6  11   6        140.13        158.87         4.36 o                         
   7  11   6         86.26         77.12         4.10 o                         
  -6  12   6        178.55        193.98         5.18 o                         
  -5  12   6         75.24         82.46         3.43 o                         
  -4  12   6        446.77        452.21         8.05 o                         
  -3  12   6        156.51        162.26         3.49 o                         
  -2  12   6        101.59        109.61         2.85 o                         
  -1  12   6       1725.69       1763.82        18.06 o                         
   0  12   6        133.89        134.85         3.86 o                         
   1  12   6       1724.17       1752.47        19.97 o                         
   2  12   6        102.35        111.12         3.69 o                         
   3  12   6        151.41        159.25         4.10 o                         
   4  12   6        452.95        461.87         9.15 o                         
   5  12   6         74.54         81.09         2.79 o                         
   6  12   6        177.29        193.33         4.42 o                         
  -6  13   6        142.85        131.07         3.24 o                         
  -5  13   6         14.94         20.02         1.57 o                         
  -4  13   6         63.90         63.80         3.50 o                         
  -3  13   6         28.88         27.72         1.77 o                         
  -2  13   6        341.73        346.93         6.87 o                         
  -1  13   6        194.40        197.37         6.06 o                         
   0  13   6          3.07          4.30         0.84 o                         
   1  13   6        195.08        186.91         5.52 o                         
   2  13   6        343.24        345.27         8.93 o                         
   3  13   6         28.53         25.92         2.43 o                         
   4  13   6         65.07         65.76         2.57 o                         
   5  13   6         14.48         16.63         1.17 o                         
   6  13   6        141.00        127.79         4.26 o                         
  -5  14   6        171.75        178.86         5.01 o                         
  -4  14   6        167.04        175.69         4.95 o                         
  -3  14   6        249.93        258.81         6.54 o                         
  -2  14   6        218.54        219.20         5.48 o                         
  -1  14   6       1385.09       1472.21        25.80 o                         
   0  14   6        126.04        131.45         3.68 o                         
   1  14   6       1386.88       1364.51        21.43 o                         
   2  14   6        218.58        219.91         6.38 o                         
   3  14   6        250.74        255.26         5.28 o                         
   4  14   6        168.33        164.13         4.79 o                         
   5  14   6        169.73        166.50         5.42 o                         
  -5  15   6         31.15         28.54         2.67 o                         
  -4  15   6         92.22         91.43         3.40 o                         
  -3  15   6         73.17         74.08         2.78 o                         
  -2  15   6         62.78         63.05         4.70 o                         
  -1  15   6         23.59         27.37         2.11 o                         
   0  15   6        450.07        454.78        10.05 o                         
   1  15   6         23.92         25.26         1.82 o                         
   2  15   6         62.22         58.59         4.64 o                         
   3  15   6         72.51         72.62         3.91 o                         
   4  15   6         90.45         79.37         9.21 o                         
   5  15   6         30.70         28.70         2.29 o                         
  -4  16   6        270.47        225.28         9.06 o                         
  -3  16   6        469.32        464.69        12.92 o                         
  -2  16   6        146.07        152.57         7.84 o                         
  -1  16   6         47.95         50.81         2.74 o                         
   0  16   6         61.90         66.34         3.42 o                         
   1  16   6         47.34         45.48         2.44 o                         
   2  16   6        146.01        147.81         4.05 o                         
   3  16   6        471.75        451.83        11.06 o                         
   4  16   6        274.75        226.11         8.95 o                         
  -2  17   6         27.76         31.56         2.79 o                         
  -1  17   6         70.70         67.06         4.47 o                         
   0  17   6        150.57        149.67         5.07 o                         
   1  17   6         71.33         64.97         5.76 o                         
   2  17   6         27.67         26.75         1.40 o                         
   0  18   6         31.60         19.15         1.26 o                         
   1   0   7          1.29          2.87         1.29 o                         
   2   0   7        397.19        464.78         7.49 o                         
   3   0   7         68.91         69.77         3.14 o                         
   4   0   7       1163.02       1079.79        13.57 o                         
   5   0   7        121.71        129.75         2.69 o                         
   6   0   7       3398.14       3215.53        41.59 o                         
   7   0   7        128.13        135.93         3.76 o                         
   8   0   7          0.37          2.18         0.72 o                         
  -8   1   7        298.46        301.71        10.37 o                         
  -7   1   7         68.85         72.70         4.01 o                         
  -6   1   7        504.80        476.84         8.71 o                         
  -5   1   7        859.35        815.29        10.34 o                         
  -4   1   7        382.51        379.44         7.15 o                         
  -3   1   7       1426.20       1208.64        16.69 o                         
  -2   1   7       2627.08       2594.64        44.78 o                         
  -1   1   7       3498.31       3172.51       106.57 o                         
   0   1   7        640.39        673.41        31.43 o                         
   1   1   7       3492.16       2967.63        89.84 o                         
   2   1   7       2621.67       2573.10        50.47 o                         
   3   1   7       1425.53       1197.26        23.95 o                         
   4   1   7        384.99        354.90         7.72 o                         
   5   1   7        862.23        788.31        11.08 o                         
   6   1   7        501.50        486.54         7.38 o                         
   7   1   7         69.50         71.61         2.34 o                         
   8   1   7        297.79        304.43         5.70 o                         
  -8   2   7         47.77         57.34         2.26 o                         
  -7   2   7        162.80        164.75         5.08 o                         
  -6   2   7        113.01         93.20         2.86 o                         
  -5   2   7        307.95        270.60         4.75 o                         
  -4   2   7         25.11         28.41         1.61 o                         
  -3   2   7       1350.09       1456.52        20.96 o                         
  -2   2   7         60.24         42.21         1.81 o                         
  -1   2   7       1682.93       1721.15        40.86 o                         
   0   2   7         84.68         79.83         4.09 o                         
   1   2   7       1683.18       1824.13       114.00 o                         
   2   2   7         59.44         46.25         1.83 o                         
   3   2   7       1352.60       1431.99        21.72 o                         
   4   2   7         25.63         26.32         1.56 o                         
   5   2   7        307.57        271.25         4.88 o                         
   6   2   7        113.67        102.81         2.60 o                         
   7   2   7        160.91        163.53         3.45 o                         
   8   2   7         47.93         54.67         2.19 o                         
  -8   3   7        246.07        254.60         5.23 o                         
  -7   3   7        148.66        158.03         5.43 o                         
  -6   3   7        379.58        365.45         6.82 o                         
  -5   3   7       1432.79       1377.03        17.34 o                         
  -4   3   7        802.32        752.69         8.33 o                         
  -3   3   7        923.46        899.20        14.60 o                         
  -2   3   7        709.18        680.38        15.90 o                         
  -1   3   7       1673.20       1617.51        31.86 o                         
   0   3   7          4.80          7.07         0.80 o                         
   1   3   7       1672.69       1608.93        53.04 o                         
   2   3   7        710.02        705.93        16.03 o                         
   3   3   7        926.04        900.57        15.24 o                         
   4   3   7        803.29        749.58         9.60 o                         
   5   3   7       1441.15       1363.09        14.73 o                         
   6   3   7        380.34        385.33         5.79 o                         
   7   3   7        146.70        158.15         3.32 o                         
   8   3   7        246.76        257.45         7.61 o                         
  -8   4   7         36.20         37.04         2.26 o                         
  -7   4   7        544.80        556.98        10.60 o                         
  -6   4   7       1157.16       1163.55        14.38 o                         
  -5   4   7        701.53        640.68         9.04 o                         
  -4   4   7        402.33        411.23         5.73 o                         
  -3   4   7       1122.23       1075.42        20.42 o                         
  -2   4   7        610.60        711.15        13.35 o                         
  -1   4   7        158.96        157.58         4.14 o                         
   0   4   7        166.22        171.94         3.59 o                         
   1   4   7        161.97        150.85         3.99 o                         
   2   4   7        612.05        709.76        13.83 o                         
   3   4   7       1123.17       1091.02        19.46 o                         
   4   4   7        399.75        413.33         5.75 o                         
   5   4   7        706.39        655.57         8.28 o                         
   6   4   7       1152.93       1188.10        13.59 o                         
   7   4   7        536.87        551.11         7.32 o                         
   8   4   7         35.88         34.60         1.43 o                         
  -8   5   7        229.07        259.61         6.58 o                         
  -7   5   7        100.87        104.62         3.47 o                         
  -6   5   7       2327.47       2368.22        29.35 o                         
  -5   5   7        369.04        367.08         6.04 o                         
  -4   5   7        545.21        510.93         7.66 o                         
  -3   5   7         85.40         74.94         2.11 o                         
  -2   5   7       1030.91       1098.67        20.82 o                         
  -1   5   7        114.51        139.50         3.83 o                         
   0   5   7       2940.99       2970.15        48.65 o                         
   1   5   7        115.96        130.69         4.11 o                         
   2   5   7       1019.76       1086.87        18.81 o                         
   3   5   7         85.60         76.52         2.40 o                         
   4   5   7        546.68        510.67         6.38 o                         
   5   5   7        367.98        372.56         6.11 o                         
   6   5   7       2337.45       2415.01        25.05 o                         
   7   5   7        102.34        115.19         2.74 o                         
   8   5   7        228.96        238.05         4.81 o                         
  -8   6   7         72.83         76.51         2.59 o                         
  -7   6   7        209.57        217.29         5.35 o                         
  -6   6   7        417.34        406.26         7.82 o                         
  -5   6   7        149.27        159.01         3.36 o                         
  -4   6   7       1489.07       1446.38        16.69 o                         
  -3   6   7        447.50        461.02         7.00 o                         
  -2   6   7        221.18        202.04         5.36 o                         
  -1   6   7        683.77        715.34        15.16 o                         
   0   6   7         90.79         68.73         4.25 o                         
   1   6   7        681.98        700.61        15.03 o                         
   2   6   7        218.56        199.73         6.23 o                         
   3   6   7        440.65        446.65         6.05 o                         
   4   6   7       1492.16       1474.65        14.17 o                         
   5   6   7        149.07        156.23         3.40 o                         
   6   6   7        414.01        413.87         5.83 o                         
   7   6   7        210.84        233.26         4.60 o                         
   8   6   7         71.04         69.54         2.21 o                         
  -8   7   7        521.82        524.96        17.56 o                         
  -7   7   7          5.47          6.04         1.08 o                         
  -6   7   7        323.68        319.99         8.77 o                         
  -5   7   7        519.82        519.01         7.37 o                         
  -4   7   7       1346.07       1300.26        21.08 o                         
  -3   7   7        279.06        287.02         5.59 o                         
  -2   7   7        455.10        478.31         6.75 o                         
  -1   7   7        691.72        639.90        13.75 o                         
   0   7   7         85.83         96.22         5.58 o                         
   1   7   7        695.80        661.85        22.24 o                         
   2   7   7        455.86        466.65         7.83 o                         
   3   7   7        282.33        289.65         5.05 o                         
   4   7   7       1336.57       1300.22        15.17 o                         
   5   7   7        523.96        531.83         8.26 o                         
   6   7   7        327.31        328.95         5.11 o                         
   7   7   7          5.35          6.41         0.88 o                         
   8   7   7        525.51        424.99        14.41 o                         
  -7   8   7        176.96        170.32         4.39 o                         
  -6   8   7        176.90        175.63         4.92 o                         
  -5   8   7        222.63        217.14         4.86 o                         
  -4   8   7        218.91        224.33         5.35 o                         
  -3   8   7        373.25        392.35         6.61 o                         
  -2   8   7       1426.36       1383.74        18.97 o                         
  -1   8   7        401.21        406.30         5.87 o                         
   0   8   7       1976.70       1846.12        37.74 o                         
   1   8   7        402.85        399.07         6.58 o                         
   2   8   7       1420.39       1364.14        16.99 o                         
   3   8   7        368.66        383.09         8.01 o                         
   4   8   7        219.77        226.00         4.57 o                         
   5   8   7        222.39        214.61         4.51 o                         
   6   8   7        178.50        193.05         4.00 o                         
   7   8   7        179.27        170.15         3.40 o                         
  -7   9   7        208.91        216.98         6.68 o                         
  -6   9   7         34.67         41.22         2.33 o                         
  -5   9   7        757.27        773.71        16.65 o                         
  -4   9   7         27.03         26.47         1.55 o                         
  -3   9   7         76.98         79.02         2.59 o                         
  -2   9   7         78.17         88.65         2.85 o                         
  -1   9   7        576.20        605.82         7.62 o                         
   0   9   7        211.18        232.53         4.59 o                         
   1   9   7        571.00        572.02        10.01 o                         
   2   9   7         78.24         86.40         3.52 o                         
   3   9   7         76.27         86.73         3.64 o                         
   4   9   7         27.01         29.57         1.65 o                         
   5   9   7        759.71        771.83        10.60 o                         
   6   9   7         34.62         44.02         1.81 o                         
   7   9   7        210.17        236.20         5.14 o                         
  -7  10   7         92.24         99.34         3.24 o                         
  -6  10   7         81.88         89.78         3.25 o                         
  -5  10   7        118.89        128.22         5.39 o                         
  -4  10   7        553.21        552.83         8.48 o                         
  -3  10   7        228.44        232.87         5.90 o                         
  -2  10   7        881.07        832.22        10.76 o                         
  -1  10   7        541.45        535.69         8.03 o                         
   0  10   7       3453.27       3428.78        34.55 o                         
   1  10   7        536.44        529.32         7.98 o                         
   2  10   7        883.77        821.70        15.41 o                         
   3  10   7        229.68        231.21         5.04 o                         
   4  10   7        558.14        570.67         9.83 o                         
   5  10   7        119.98        121.59         3.45 o                         
   6  10   7         82.44         92.38         3.35 o                         
   7  10   7         89.81         95.22         3.12 o                         
  -6  11   7        111.15        113.41         3.58 o                         
  -5  11   7        221.04        226.64         6.29 o                         
  -4  11   7        587.23        601.77        10.93 o                         
  -3  11   7        213.30        211.20         4.66 o                         
  -2  11   7         11.64         15.86         1.24 o                         
  -1  11   7        156.85        163.81         4.10 o                         
   0  11   7          0.97          5.45         1.13 o                         
   1  11   7        157.45        160.70         4.06 o                         
   2  11   7         11.38         14.74         1.43 o                         
   3  11   7        211.36        203.24         5.09 o                         
   4  11   7        585.11        586.79         9.80 o                         
   5  11   7        218.98        209.60         4.92 o                         
   6  11   7        111.91        113.40         3.90 o                         
  -6  12   7        140.95        149.67         3.84 o                         
  -5  12   7        557.82        589.17        11.57 o                         
  -4  12   7        492.07        516.34        10.71 o                         
  -3  12   7        127.99        135.31         3.76 o                         
  -2  12   7         13.49         17.11         1.25 o                         
  -1  12   7         93.42         99.29         3.57 o                         
   0  12   7        357.28        387.68         7.41 o                         
   1  12   7         91.64         87.77         3.60 o                         
   2  12   7         14.23         17.08         1.36 o                         
   3  12   7        123.97        131.59         4.28 o                         
   4  12   7        491.93        492.61         9.12 o                         
   5  12   7        557.83        573.39        10.82 o                         
   6  12   7        141.81        147.22         5.30 o                         
  -6  13   7         24.53         21.48         1.16 o                         
  -5  13   7         56.98         54.33         2.67 o                         
  -4  13   7         10.81          8.99         1.07 o                         
  -3  13   7         23.37         23.25         1.61 o                         
  -2  13   7         19.17         22.64         1.44 o                         
  -1  13   7         23.35         25.29         2.18 o                         
   0  13   7         92.84         98.72         3.52 o                         
   1  13   7         23.13         27.52         3.21 o                         
   2  13   7         19.77         24.20         1.73 o                         
   3  13   7         23.59         22.03         1.58 o                         
   4  13   7         11.16         10.41         1.36 o                         
   5  13   7         55.96         55.19         3.49 o                         
   6  13   7         24.44         22.08         2.04 o                         
  -5  14   7        417.08        370.69        11.66 o                         
  -4  14   7        223.59        224.99         4.92 o                         
  -3  14   7        316.71        320.21         6.59 o                         
  -2  14   7         21.99         23.10         1.70 o                         
  -1  14   7         68.13         71.98         2.69 o                         
   0  14   7        311.11        323.11         7.32 o                         
   1  14   7         68.40         82.45         3.37 o                         
   2  14   7         22.88         27.46         2.38 o                         
   3  14   7        310.28        313.94         9.62 o                         
   4  14   7        225.96        215.62        10.24 o                         
   5  14   7        415.54        411.06         8.91 o                         
  -4  15   7         44.77         44.90         4.21 o                         
  -3  15   7          1.85          2.88         0.67 o                         
  -2  15   7         55.41         60.17         3.10 o                         
  -1  15   7         58.41         62.83         2.84 o                         
   0  15   7          0.29          1.14         1.04 o                         
   1  15   7         57.21         57.95         3.98 o                         
   2  15   7         55.40         64.86         3.37 o                         
   3  15   7          2.06          2.69         1.52 o                         
   4  15   7         45.89         56.53         4.26 o                         
  -3  16   7        120.65        123.86         4.50 o                         
  -2  16   7         42.06         39.06         3.08 o                         
  -1  16   7        144.28        140.35         8.50 o                         
   0  16   7        760.88        779.30        19.62 o                         
   1  16   7        146.75        148.65         4.55 o                         
   2  16   7         39.91         39.25         2.68 o                         
   3  16   7        123.12        104.80        14.96 o                         
  -2  17   7          1.29          1.48         0.66 o                         
  -1  17   7        243.16        233.51         5.73 o                         
   0  17   7          0.22          0.11         0.97 o                         
   1  17   7        245.54        194.51        11.22 o                         
   2  17   7          1.19          1.65         0.79 o                         
   0   0   8       4709.78       4509.62        79.74 o                         
   1   0   8        320.22        299.65         7.00 o                         
   2   0   8       5962.77       5959.52        89.67 o                         
   3   0   8         11.35          9.24         1.75 o                         
   4   0   8        746.23        699.95         7.93 o                         
   5   0   8          7.68          9.01         0.96 o                         
   6   0   8        502.96        534.64         8.40 o                         
   7   0   8         48.89         41.40         2.01 o                         
   8   0   8         33.27         31.82         1.85 o                         
  -8   1   8         54.18         50.96         2.62 o                         
  -7   1   8        627.57        623.78        14.72 o                         
  -6   1   8          8.91          9.88         1.17 o                         
  -5   1   8       1883.34       1854.68        30.80 o                         
  -4   1   8        354.86        343.70         5.61 o                         
  -3   1   8        329.09        284.62        10.44 o                         
  -2   1   8        835.18        878.16        19.61 o                         
  -1   1   8       1734.41       1880.75        30.81 o                         
   0   1   8        236.11        232.92         5.04 o                         
   1   1   8       1725.39       1922.12        60.21 o                         
   2   1   8        837.28        901.51        30.79 o                         
   3   1   8        332.60        307.09        13.10 o                         
   4   1   8        357.47        342.91         5.89 o                         
   5   1   8       1891.81       1824.46        25.56 o                         
   6   1   8          9.40          9.10         1.08 o                         
   7   1   8        628.10        643.63         9.92 o                         
   8   1   8         53.57         55.84         1.96 o                         
  -8   2   8         27.01         29.75         2.19 o                         
  -7   2   8       1109.43       1158.20        17.07 o                         
  -6   2   8         91.98         86.39         2.80 o                         
  -5   2   8       2254.27       2170.38        24.28 o                         
  -4   2   8       1041.16        988.10        17.48 o                         
  -3   2   8        148.37        159.05         7.57 o                         
  -2   2   8        600.88        520.06        13.15 o                         
  -1   2   8         93.24         71.12         2.94 o                         
   0   2   8       3213.82       3044.84        47.55 o                         
   1   2   8         93.14         71.98         2.94 o                         
   2   2   8        607.74        523.95        13.21 o                         
   3   2   8        154.52        164.29         6.24 o                         
   4   2   8       1037.98        992.27        17.35 o                         
   5   2   8       2248.04       2159.57        23.45 o                         
   6   2   8         90.14         89.70         2.48 o                         
   7   2   8       1109.92       1142.68        14.56 o                         
   8   2   8         27.08         31.40         1.70 o                         
  -8   3   8         99.35        108.31         3.73 o                         
  -7   3   8         12.56         13.38         1.44 o                         
  -6   3   8         52.91         49.53         2.09 o                         
  -5   3   8        236.56        219.59         5.13 o                         
  -4   3   8        860.80        830.40        14.23 o                         
  -3   3   8        287.03        291.74         6.68 o                         
  -2   3   8       2101.80       2168.25        35.92 o                         
  -1   3   8        533.16        587.21        14.07 o                         
   0   3   8        754.48        882.43        17.38 o                         
   1   3   8        538.90        577.28        20.45 o                         
   2   3   8       2106.79       2213.20        58.39 o                         
   3   3   8        288.72        288.47         5.64 o                         
   4   3   8        855.51        826.99        11.15 o                         
   5   3   8        240.03        220.45         4.26 o                         
   6   3   8         51.46         50.05         1.73 o                         
   7   3   8         12.13         15.12         1.32 o                         
   8   3   8        100.67        108.74         3.68 o                         
  -8   4   8        121.22        119.62         3.84 o                         
  -7   4   8        622.04        656.40        13.07 o                         
  -6   4   8         42.97         42.95         2.09 o                         
  -5   4   8        429.77        422.98         7.03 o                         
  -4   4   8         35.50         43.98         1.84 o                         
  -3   4   8       1497.42       1488.52        19.49 o                         
  -2   4   8        370.25        395.44        12.47 o                         
  -1   4   8       1592.00       1645.03        32.59 o                         
   0   4   8        100.27        115.76         5.36 o                         
   1   4   8       1594.93       1614.82        31.77 o                         
   2   4   8        371.68        399.97        10.24 o                         
   3   4   8       1495.62       1456.21        17.09 o                         
   4   4   8         35.26         41.94         1.77 o                         
   5   4   8        429.20        424.27         6.70 o                         
   6   4   8         43.26         47.59         2.13 o                         
   7   4   8        627.97        659.24         8.70 o                         
   8   4   8        122.73        134.38         5.24 o                         
  -8   5   8        109.14        104.97         2.57 o                         
  -7   5   8        120.14        129.31         4.86 o                         
  -6   5   8        852.18        852.34        12.45 o                         
  -5   5   8        106.59        113.60         2.93 o                         
  -4   5   8        287.01        271.37         5.13 o                         
  -3   5   8         67.02         73.38         2.02 o                         
  -2   5   8       1040.07        986.51        28.52 o                         
  -1   5   8        359.80        386.61        10.49 o                         
   0   5   8        280.69        201.25        11.35 o                         
   1   5   8        359.86        387.20        10.42 o                         
   2   5   8       1028.25        964.45        25.03 o                         
   3   5   8         66.68         76.58         2.43 o                         
   4   5   8        288.21        264.54         5.09 o                         
   5   5   8        106.33        109.03         2.76 o                         
   6   5   8        854.86        907.49        12.33 o                         
   7   5   8        121.40        136.36         3.37 o                         
   8   5   8        107.80        102.59         3.45 o                         
  -8   6   8         81.95         59.48         2.15 o                         
  -7   6   8        168.71        180.30         5.07 o                         
  -6   6   8         55.33         63.01         2.85 o                         
  -5   6   8        333.26        327.55         5.77 o                         
  -4   6   8       1102.35       1030.13        19.57 o                         
  -3   6   8       1238.26       1258.72        15.33 o                         
  -2   6   8        247.35        246.33         4.59 o                         
  -1   6   8        460.43        447.94        11.49 o                         
   0   6   8        838.02        763.68        23.99 o                         
   1   6   8        456.57        431.98        11.86 o                         
   2   6   8        244.79        232.99         4.48 o                         
   3   6   8       1245.05       1273.07        17.17 o                         
   4   6   8       1100.35       1059.93        13.46 o                         
   5   6   8        335.87        339.28         6.37 o                         
   6   6   8         53.56         64.36         2.32 o                         
   7   6   8        164.46        184.45         4.22 o                         
   8   6   8         81.39         65.17         2.86 o                         
  -7   7   8         76.00         82.86         3.35 o                         
  -6   7   8        202.46        211.64         6.16 o                         
  -5   7   8         38.72         38.72         2.07 o                         
  -4   7   8        896.02        886.18        22.01 o                         
  -3   7   8        222.85        211.77         5.39 o                         
  -2   7   8        708.87        661.65        10.26 o                         
  -1   7   8        734.57        759.99        11.60 o                         
   0   7   8       1140.56       1116.91        28.13 o                         
   1   7   8        725.57        728.61         9.96 o                         
   2   7   8        711.42        657.94         8.24 o                         
   3   7   8        225.60        212.84         4.39 o                         
   4   7   8        901.67        915.88        20.84 o                         
   5   7   8         38.81         39.62         2.33 o                         
   6   7   8        202.86        216.99         5.00 o                         
   7   7   8         75.45         87.10         2.74 o                         
  -7   8   8        306.26        297.04         6.20 o                         
  -6   8   8        540.91        578.00        21.55 o                         
  -5   8   8         39.94         37.62         2.58 o                         
  -4   8   8        882.99        863.02        23.52 o                         
  -3   8   8         22.94         27.71         1.83 o                         
  -2   8   8        146.76        142.21         4.03 o                         
  -1   8   8        566.32        596.71         9.62 o                         
   0   8   8        574.61        544.70         9.66 o                         
   1   8   8        566.96        596.19        12.62 o                         
   2   8   8        150.04        144.22         4.94 o                         
   3   8   8         22.84         26.52         2.00 o                         
   4   8   8        878.53        890.21        17.53 o                         
   5   8   8         39.55         40.22         2.38 o                         
   6   8   8        538.31        567.97         8.68 o                         
   7   8   8        306.73        292.15         6.17 o                         
  -7   9   8         60.27         59.23         3.17 o                         
  -6   9   8         68.68         78.89         4.90 o                         
  -5   9   8        597.77        627.98        12.71 o                         
  -4   9   8         32.81         37.33         2.58 o                         
  -3   9   8        651.35        660.66        10.76 o                         
  -2   9   8        123.23        124.30         3.58 o                         
  -1   9   8       2053.75       2079.55        26.84 o                         
   0   9   8        374.64        365.28         6.89 o                         
   1   9   8       2050.61       2029.90        45.71 o                         
   2   9   8        126.03        124.36         4.48 o                         
   3   9   8        653.18        665.15        17.32 o                         
   4   9   8         33.58         42.33         2.74 o                         
   5   9   8        595.74        602.02        12.76 o                         
   6   9   8         69.39         84.98         2.39 o                         
   7   9   8         61.68         68.14         3.04 o                         
  -7  10   8         46.58         43.05         1.78 o                         
  -6  10   8        260.28        288.56         9.43 o                         
  -5  10   8        304.89        324.88        11.35 o                         
  -4  10   8         37.28         43.11         2.52 o                         
  -3  10   8       1916.92       1985.67        29.36 o                         
  -2  10   8         14.63         18.45         1.23 o                         
  -1  10   8        155.45        162.26         3.91 o                         
   0  10   8        191.88        184.92         4.26 o                         
   1  10   8        152.28        154.62         5.23 o                         
   2  10   8         15.52         17.80         1.74 o                         
   3  10   8       1921.49       1946.93        28.66 o                         
   4  10   8         37.99         44.26         3.07 o                         
   5  10   8        305.35        326.88         8.95 o                         
   6  10   8        259.12        265.64         7.26 o                         
   7  10   8         45.39         44.06         2.16 o                         
  -6  11   8        169.61        181.71         3.88 o                         
  -5  11   8        225.45        235.87         6.07 o                         
  -4  11   8        233.67        244.76         5.31 o                         
  -3  11   8        691.20        732.34        10.92 o                         
  -2  11   8        211.24        210.78         5.82 o                         
  -1  11   8        549.77        541.56         8.61 o                         
   0  11   8        171.91        194.40         5.87 o                         
   1  11   8        552.09        522.87        12.20 o                         
   2  11   8        209.11        209.51         6.59 o                         
   3  11   8        688.97        718.91        14.88 o                         
   4  11   8        232.53        236.12         7.34 o                         
   5  11   8        223.46        218.39        11.17 o                         
   6  11   8        171.79        185.04         5.11 o                         
  -6  12   8        132.97        126.83         3.58 o                         
  -5  12   8         49.73         55.49         2.47 o                         
  -4  12   8         20.12         21.37         1.55 o                         
  -3  12   8         67.24         72.65         2.69 o                         
  -2  12   8         98.52         97.85         3.01 o                         
  -1  12   8         99.59        100.89         3.62 o                         
   0  12   8         73.58         81.55         3.89 o                         
   1  12   8         97.24         93.51         4.50 o                         
   2  12   8         99.59         91.12         4.42 o                         
   3  12   8         66.54         70.98         3.19 o                         
   4  12   8         19.39         18.96         1.75 o                         
   5  12   8         48.21         56.72         3.50 o                         
   6  12   8        134.66        121.68         4.19 o                         
  -5  13   8         23.06         23.73         1.37 o                         
  -4  13   8        424.28        434.15         7.23 o                         
  -3  13   8         22.20         22.78         1.41 o                         
  -2  13   8        485.69        494.93         8.74 o                         
  -1  13   8         54.41         62.13         3.81 o                         
   0  13   8          3.14          7.16         1.27 o                         
   1  13   8         54.53         58.63         3.34 o                         
   2  13   8        488.47        502.02        21.07 o                         
   3  13   8         22.16         22.79         1.99 o                         
   4  13   8        431.30        433.88        12.19 o                         
   5  13   8         23.59         22.22         1.83 o                         
  -5  14   8        110.40         92.40         3.53 o                         
  -4  14   8         40.42         36.99         1.74 o                         
  -3  14   8        180.43        175.60         5.86 o                         
  -2  14   8         61.18         64.61         2.79 o                         
  -1  14   8        404.37        402.32        12.41 o                         
   0  14   8         50.55         51.41         3.22 o                         
   1  14   8        405.85        401.16        10.06 o                         
   2  14   8         61.53         68.52         3.98 o                         
   3  14   8        183.61        180.25         6.66 o                         
   4  14   8         40.48         38.45         3.99 o                         
   5  14   8        110.13         82.43         4.22 o                         
  -4  15   8        181.92        157.15         9.45 o                         
  -3  15   8        416.18        428.02         9.88 o                         
  -2  15   8        164.51        174.58         6.70 o                         
  -1  15   8        246.60        260.28         8.94 o                         
   0  15   8         22.73         27.25         2.71 o                         
   1  15   8        245.23        270.37         9.47 o                         
   2  15   8        164.83        168.23         6.57 o                         
   3  15   8        415.72        337.30        20.29 o                         
   4  15   8        181.81        147.98         9.52 o                         
  -3  16   8        105.23         81.89         3.58 o                         
  -2  16   8         55.66         49.26         3.31 o                         
  -1  16   8        280.59        259.56         7.74 o                         
   0  16   8        159.69        157.14         4.91 o                         
   1  16   8        282.40        262.05        10.39 o                         
   2  16   8         54.26         49.68        10.90 o                         
   3  16   8        103.97         88.79         4.83 o                         
  -1  17   8        632.28        506.52        11.24 o                         
   0  17   8         35.40         35.08         2.05 o                         
   1  17   8        635.33        499.37        16.86 o                         
   1   0   9        449.53        480.98        10.27 o                         
   2   0   9       1820.53       1857.88        52.33 o                         
   3   0   9          0.60          3.19         0.59 o                         
   4   0   9       1597.78       1459.54        16.78 o                         
   5   0   9        796.61        769.66        11.07 o                         
   6   0   9         70.13         86.58         2.90 o                         
   7   0   9        307.55        319.01         5.66 o                         
   8   0   9        957.16        987.09        30.25 o                         
  -8   1   9        157.83        158.09         7.95 o                         
  -7   1   9        239.37        244.87         5.01 o                         
  -6   1   9        269.78        284.59         5.97 o                         
  -5   1   9         26.44         26.25         2.14 o                         
  -4   1   9        261.31        248.86         5.11 o                         
  -3   1   9         99.45        113.87         2.71 o                         
  -2   1   9         45.57         54.25         3.55 o                         
  -1   1   9        126.98        147.81         6.06 o                         
   0   1   9          1.78          2.50         0.89 o                         
   1   1   9        127.52        159.82         8.87 o                         
   2   1   9         44.66         45.47         4.29 o                         
   3   1   9         98.23        108.24         3.20 o                         
   4   1   9        260.81        237.76         4.56 o                         
   5   1   9         26.70         26.08         1.56 o                         
   6   1   9        273.08        296.45         5.43 o                         
   7   1   9        238.49        243.91         5.45 o                         
   8   1   9        158.02        153.27         6.37 o                         
  -8   2   9        551.84        557.67        19.96 o                         
  -7   2   9        121.68        114.93         3.48 o                         
  -6   2   9        596.31        609.41         9.31 o                         
  -5   2   9        498.40        445.56         7.58 o                         
  -4   2   9       2467.01       2310.29        39.08 o                         
  -3   2   9        625.52        578.57         7.16 o                         
  -2   2   9        656.46        634.12        15.79 o                         
  -1   2   9       2604.80       2535.96        58.94 o                         
   0   2   9         84.82         71.81         3.14 o                         
   1   2   9       2604.85       2529.88        47.79 o                         
   2   2   9        650.28        662.26        16.18 o                         
   3   2   9        617.45        572.02         6.96 o                         
   4   2   9       2456.09       2332.93        23.91 o                         
   5   2   9        493.07        453.49         7.09 o                         
   6   2   9        588.28        610.80         9.22 o                         
   7   2   9        123.80        115.16         3.40 o                         
   8   2   9        552.15        568.04        14.21 o                         
  -8   3   9          5.36          3.68         0.91 o                         
  -7   3   9        222.78        238.83         5.27 o                         
  -6   3   9         11.97         10.03         1.07 o                         
  -5   3   9         65.74         56.50         2.33 o                         
  -4   3   9        765.88        734.79         9.05 o                         
  -3   3   9        281.37        281.48         4.43 o                         
  -2   3   9       1101.39       1082.27        30.64 o                         
  -1   3   9        511.90        544.78        11.58 o                         
   0   3   9         20.78         34.86         2.14 o                         
   1   3   9        514.06        564.20        11.85 o                         
   2   3   9       1103.51       1117.81        31.28 o                         
   3   3   9        281.75        284.18         4.00 o                         
   4   3   9        769.57        726.63         9.77 o                         
   5   3   9         65.85         56.35         2.03 o                         
   6   3   9         11.32         11.58         1.03 o                         
   7   3   9        224.84        244.11         4.71 o                         
   8   3   9          5.40          4.72         1.22 o                         
  -8   4   9         58.33         54.68         3.26 o                         
  -7   4   9        116.76        113.33         3.42 o                         
  -6   4   9        285.00        274.44         8.90 o                         
  -5   4   9         37.46         39.77         1.86 o                         
  -4   4   9        108.91        111.42         3.12 o                         
  -3   4   9       2166.70       2101.30        23.41 o                         
  -2   4   9        277.93        274.97         5.48 o                         
  -1   4   9       3428.17       3351.85        61.75 o                         
   0   4   9        211.76        175.70        13.80 o                         
   1   4   9       3420.43       3303.99        60.91 o                         
   2   4   9        274.38        272.91         6.44 o                         
   3   4   9       2172.01       2092.92        22.13 o                         
   4   4   9        109.42        117.34         3.21 o                         
   5   4   9         38.45         43.02         2.13 o                         
   6   4   9        286.75        284.21         4.87 o                         
   7   4   9        116.86        115.65         2.79 o                         
   8   4   9         57.40         59.72         4.26 o                         
  -8   5   9         10.27          8.09         0.98 o                         
  -7   5   9         38.70         42.21         1.93 o                         
  -6   5   9        227.24        217.60         4.98 o                         
  -5   5   9         33.57         37.81         1.96 o                         
  -4   5   9        159.52        143.85         4.18 o                         
  -3   5   9         15.97         13.03         1.06 o                         
  -2   5   9        997.96        973.62        12.10 o                         
  -1   5   9        124.99        136.32         5.65 o                         
   0   5   9        936.79        898.63        33.66 o                         
   1   5   9        127.84        141.07         6.06 o                         
   2   5   9        997.60        954.00        11.04 o                         
   3   5   9         16.13         12.75         0.91 o                         
   4   5   9        162.49        147.50         3.44 o                         
   5   5   9         32.80         35.94         1.69 o                         
   6   5   9        225.15        226.80         4.36 o                         
   7   5   9         39.14         47.90         1.95 o                         
   8   5   9         10.10          7.66         1.40 o                         
  -7   6   9         42.62         46.73         2.52 o                         
  -6   6   9         15.26         16.36         1.38 o                         
  -5   6   9        577.40        573.84        10.12 o                         
  -4   6   9       1021.56        937.93        22.42 o                         
  -3   6   9       1514.99       1520.44        17.69 o                         
  -2   6   9        104.22         93.21         2.49 o                         
  -1   6   9        400.16        393.14         5.89 o                         
   0   6   9        167.66        196.28         4.30 o                         
   1   6   9        402.60        377.92         7.57 o                         
   2   6   9        103.72         97.02         2.25 o                         
   3   6   9       1510.61       1481.24        20.47 o                         
   4   6   9       1015.47        962.82        13.39 o                         
   5   6   9        575.21        578.59        13.27 o                         
   6   6   9         15.04         13.91         1.31 o                         
   7   6   9         41.78         47.17         1.82 o                         
  -7   7   9         88.51        101.44         3.61 o                         
  -6   7   9         92.15         88.35         4.03 o                         
  -5   7   9        143.84        149.73         5.26 o                         
  -4   7   9        283.46        276.03         6.30 o                         
  -3   7   9        517.28        544.60         8.15 o                         
  -2   7   9         75.02         76.64         2.53 o                         
  -1   7   9        291.14        301.80         5.80 o                         
   0   7   9       3108.67       3315.14        48.82 o                         
   1   7   9        292.96        309.06         8.97 o                         
   2   7   9         75.00         74.05         2.23 o                         
   3   7   9        516.77        519.39        11.48 o                         
   4   7   9        287.76        278.63         7.59 o                         
   5   7   9        148.44        159.23         6.47 o                         
   6   7   9         90.64         83.56         3.16 o                         
   7   7   9         90.78        103.99         2.57 o                         
  -7   8   9         39.96         36.90         3.84 o                         
  -6   8   9         50.70         52.38         2.51 o                         
  -5   8   9        309.23        308.10         9.94 o                         
  -4   8   9        393.06        409.44         9.89 o                         
  -3   8   9        116.05        124.95         3.54 o                         
  -2   8   9         90.51         95.77         3.05 o                         
  -1   8   9          1.62          3.18         0.80 o                         
   0   8   9        210.79        218.27         5.17 o                         
   1   8   9          1.79          2.85         0.76 o                         
   2   8   9         90.14         92.89         3.26 o                         
   3   8   9        113.70        121.12         4.21 o                         
   4   8   9        391.67        404.82        11.35 o                         
   5   8   9        308.98        317.27         9.35 o                         
   6   8   9         50.78         55.28         2.63 o                         
   7   8   9         39.49         40.86         3.33 o                         
  -7   9   9        492.13        436.29        11.17 o                         
  -6   9   9        130.47        137.95         4.93 o                         
  -5   9   9        656.89        714.12        13.78 o                         
  -4   9   9        489.97        489.91         9.57 o                         
  -3   9   9        968.00        965.39        12.19 o                         
  -2   9   9          9.72         13.54         1.06 o                         
  -1   9   9         23.27         27.33         1.56 o                         
   0   9   9          1.98          7.87         1.14 o                         
   1   9   9         24.21         25.39         2.20 o                         
   2   9   9          9.77         12.94         1.54 o                         
   3   9   9        966.13        980.95        21.30 o                         
   4   9   9        484.00        513.20        19.85 o                         
   5   9   9        663.21        755.94        21.04 o                         
   6   9   9        128.98        142.36         4.90 o                         
   7   9   9        491.37        454.01        15.63 o                         
  -6  10   9         50.44         48.88         1.70 o                         
  -5  10   9        254.72        266.36         7.06 o                         
  -4  10   9         26.97         28.35         1.70 o                         
  -3  10   9        349.65        363.43         5.98 o                         
  -2  10   9         73.84         75.68         2.50 o                         
  -1  10   9         11.20         12.55         1.05 o                         
   0  10   9         43.94         51.26         2.71 o                         
   1  10   9         11.04         10.63         1.48 o                         
   2  10   9         73.79         79.44         3.40 o                         
   3  10   9        349.41        349.17        12.80 o                         
   4  10   9         27.85         30.28         2.64 o                         
   5  10   9        253.99        273.77         7.83 o                         
   6  10   9         50.85         53.02         4.25 o                         
  -6  11   9        243.36        239.17         5.78 o                         
  -5  11   9        398.78        414.14         9.23 o                         
  -4  11   9          7.25          9.74         0.93 o                         
  -3  11   9        749.78        763.32        10.55 o                         
  -2  11   9        893.14        906.66        12.21 o                         
  -1  11   9        780.02        820.67        13.30 o                         
   0  11   9       1105.47       1153.10        25.49 o                         
   1  11   9        784.91        813.73        19.05 o                         
   2  11   9        896.06        917.02        17.89 o                         
   3  11   9        748.70        769.01        17.41 o                         
   4  11   9          8.06         10.23         2.00 o                         
   5  11   9        398.86        417.10        15.49 o                         
   6  11   9        242.31        243.48         5.86 o                         
  -5  12   9         14.79         15.75         1.23 o                         
  -4  12   9         35.89         38.20         1.75 o                         
  -3  12   9          9.67          8.90         0.98 o                         
  -2  12   9         61.58         64.93         3.11 o                         
  -1  12   9        132.69        133.46         4.24 o                         
   0  12   9        403.84        403.06         9.97 o                         
   1  12   9        133.10        131.40         5.25 o                         
   2  12   9         61.31         63.82         3.41 o                         
   3  12   9          9.48          9.33         1.22 o                         
   4  12   9         35.80         33.10         4.24 o                         
   5  12   9         14.57         17.08         1.52 o                         
  -5  13   9        138.41        131.45         4.35 o                         
  -4  13   9        746.36        745.49        14.72 o                         
  -3  13   9        160.08        155.38         3.20 o                         
  -2  13   9       1715.98       1795.36        33.37 o                         
  -1  13   9        133.12        131.97         5.49 o                         
   0  13   9       1017.43       1021.87        22.42 o                         
   1  13   9        134.76        131.92         4.96 o                         
   2  13   9       1709.51       1707.77        32.79 o                         
   3  13   9        157.21        156.86         4.60 o                         
   4  13   9        746.71        760.50        19.24 o                         
   5  13   9        137.86        117.20         4.12 o                         
  -4  14   9         13.55         15.05         1.58 o                         
  -3  14   9        152.88        148.96         5.34 o                         
  -2  14   9        104.48        111.78         5.07 o                         
  -1  14   9        124.87        120.89         6.67 o                         
   0  14   9        385.51        414.83        11.17 o                         
   1  14   9        124.33        128.40         4.45 o                         
   2  14   9        105.23        111.57         4.01 o                         
   3  14   9        152.33        144.19         7.84 o                         
   4  14   9         13.43         12.41         1.34 o                         
  -3  15   9        447.24        427.45        11.62 o                         
  -2  15   9        102.16        109.10         6.04 o                         
  -1  15   9        119.55        119.75         5.05 o                         
   0  15   9        706.57        761.49        15.20 o                         
   1  15   9        118.58        105.65         6.17 o                         
   2  15   9        100.18         90.33         4.40 o                         
   3  15   9        444.45        279.81        10.07 o                         
  -2  16   9        115.34        110.52         3.95 o                         
  -1  16   9         13.14         12.82         1.21 o                         
   0  16   9         90.68         73.91         2.14 o                         
   1  16   9         13.24         14.97         1.27 o                         
   2  16   9        113.71        108.84         6.46 o                         
   0   0  10        571.22        330.98        20.63 o                         
   1   0  10        295.57        275.01         7.22 o                         
   2   0  10       1372.38       1336.84        14.78 o                         
   3   0  10        147.22        161.76         2.90 o                         
   4   0  10        689.47        699.12        12.18 o                         
   5   0  10          0.61          2.07         0.65 o                         
   6   0  10          2.71          4.30         0.82 o                         
   7   0  10         80.69         81.47         2.72 o                         
   8   0  10         12.24          9.12         1.61 o                         
  -8   1  10         19.69         16.35         2.00 o                         
  -7   1  10        395.82        412.14        19.51 o                         
  -6   1  10        193.86        202.63         4.43 o                         
  -5   1  10        493.97        467.18         8.46 o                         
  -4   1  10        835.57        795.26        15.25 o                         
  -3   1  10        979.04        961.40         9.32 o                         
  -2   1  10        469.59        502.82         6.82 o                         
  -1   1  10        804.25        865.95        19.88 o                         
   0   1  10         92.28         67.24         3.91 o                         
   1   1  10        802.35        881.28        31.64 o                         
   2   1  10        469.04        481.01         7.00 o                         
   3   1  10        976.91        957.54        15.54 o                         
   4   1  10        835.25        799.58         9.60 o                         
   5   1  10        498.72        456.10         8.28 o                         
   6   1  10        196.67        208.08         4.65 o                         
   7   1  10        397.10        414.20        10.11 o                         
   8   1  10         20.48         19.18         2.04 o                         
  -8   2  10        103.27        105.32         5.44 o                         
  -7   2  10        124.25        122.03         3.68 o                         
  -6   2  10        154.93        161.76         3.27 o                         
  -5   2  10        298.02        290.21         5.82 o                         
  -4   2  10        287.05        263.40         4.19 o                         
  -3   2  10        310.62        294.59         3.86 o                         
  -2   2  10       1495.45       1443.20        15.15 o                         
  -1   2  10        295.27        316.53         9.68 o                         
   0   2  10        464.26        396.41         9.72 o                         
   1   2  10        296.09        311.90         9.52 o                         
   2   2  10       1495.13       1488.57        17.24 o                         
   3   2  10        311.82        296.44         5.55 o                         
   4   2  10        290.65        264.94         4.60 o                         
   5   2  10        302.72        286.43         5.32 o                         
   6   2  10        152.36        158.24         3.54 o                         
   7   2  10        123.26        131.89         5.09 o                         
   8   2  10        102.43         97.62         3.54 o                         
  -8   3  10        238.56        208.27        20.20 o                         
  -7   3  10        104.22        103.33         5.67 o                         
  -6   3  10        312.27        331.36         8.59 o                         
  -5   3  10         62.98         65.81         2.51 o                         
  -4   3  10        556.62        525.79         6.95 o                         
  -3   3  10         86.06         80.03         2.08 o                         
  -2   3  10       2546.18       2537.64        22.89 o                         
  -1   3  10        465.55        495.62        11.34 o                         
   0   3  10         69.98         92.55         3.99 o                         
   1   3  10        467.29        463.71        10.38 o                         
   2   3  10       2551.53       2521.04        20.92 o                         
   3   3  10         85.30         76.61         2.06 o                         
   4   3  10        558.06        514.95         7.38 o                         
   5   3  10         64.69         67.77         2.25 o                         
   6   3  10        315.29        346.26         7.52 o                         
   7   3  10        102.68         91.35         4.45 o                         
   8   3  10        239.99        232.33         9.38 o                         
  -7   4  10        355.66        366.40         7.79 o                         
  -6   4  10        607.92        599.01         9.95 o                         
  -5   4  10        323.56        343.86         8.35 o                         
  -4   4  10         67.59         64.67         2.60 o                         
  -3   4  10        275.77        264.71         4.75 o                         
  -2   4  10        229.85        236.56         3.49 o                         
  -1   4  10        195.15        189.88         3.06 o                         
   0   4  10        161.56        203.69         5.82 o                         
   1   4  10        194.26        187.64         3.55 o                         
   2   4  10        225.61        224.03         3.44 o                         
   3   4  10        277.33        267.52         5.03 o                         
   4   4  10         67.85         67.39         2.58 o                         
   5   4  10        322.90        349.33         6.21 o                         
   6   4  10        608.77        626.16        11.69 o                         
   7   4  10        350.93        382.79        15.93 o                         
   8   4  10        185.74        157.48         6.48 o                         
  -7   5  10         37.71         34.05         2.17 o                         
  -6   5  10        152.07        146.71         4.03 o                         
  -5   5  10        115.20        124.34         5.90 o                         
  -4   5  10         34.25         35.75         2.03 o                         
  -3   5  10        443.71        458.00         6.53 o                         
  -2   5  10        786.32        800.41         8.65 o                         
  -1   5  10        297.25        316.04         3.89 o                         
   0   5  10         49.10         47.55         1.74 o                         
   1   5  10        301.35        320.02         4.79 o                         
   2   5  10        793.70        780.11         8.85 o                         
   3   5  10        443.50        446.65         6.58 o                         
   4   5  10         31.87         34.11         2.00 o                         
   5   5  10        117.61        126.52         4.05 o                         
   6   5  10        150.56        150.07         3.72 o                         
   7   5  10         37.87         36.92         1.94 o                         
  -7   6  10        148.51        141.77         4.46 o                         
  -6   6  10         46.27         51.04         2.04 o                         
  -5   6  10        678.76        708.10        14.36 o                         
  -4   6  10        509.44        474.23        10.39 o                         
  -3   6  10       2216.07       2194.14        27.88 o                         
  -2   6  10        490.14        499.35         5.81 o                         
  -1   6  10        206.51        187.91         3.12 o                         
   0   6  10         36.53         40.73         1.31 o                         
   1   6  10        205.52        183.98         3.14 o                         
   2   6  10        488.74        486.42         6.04 o                         
   3   6  10       2213.44       2163.57        23.29 o                         
   4   6  10        510.24        466.40         7.87 o                         
   5   6  10        670.61        706.36        13.43 o                         
   6   6  10         45.89         58.41         2.33 o                         
   7   6  10        148.33        149.83         3.93 o                         
  -7   7  10        172.97        165.22         6.68 o                         
  -6   7  10        228.30        229.54         9.05 o                         
  -5   7  10        273.41        278.25         7.46 o                         
  -4   7  10         47.54         49.24         2.53 o                         
  -3   7  10       1006.51       1030.74        11.11 o                         
  -2   7  10         32.39         35.52         2.63 o                         
  -1   7  10        182.67        185.31         4.38 o                         
   0   7  10        713.23        754.65        10.29 o                         
   1   7  10        189.14        190.53         4.25 o                         
   2   7  10         32.72         33.24         1.58 o                         
   3   7  10       1010.09       1018.76        11.83 o                         
   4   7  10         48.22         49.55         3.13 o                         
   5   7  10        276.55        290.45         7.91 o                         
   6   7  10        226.30        250.18         5.16 o                         
   7   7  10        172.17        167.23         5.65 o                         
  -7   8  10         74.88         67.43         2.07 o                         
  -6   8  10        124.03        127.10         4.61 o                         
  -5   8  10        254.56        271.56         7.13 o                         
  -4   8  10        346.39        339.37         8.63 o                         
  -3   8  10         84.00         81.83         2.30 o                         
  -2   8  10        426.67        429.39         7.80 o                         
  -1   8  10        152.12        144.14         4.21 o                         
   0   8  10          3.62          5.91         1.01 o                         
   1   8  10        150.59        139.15         3.54 o                         
   2   8  10        427.25        413.02         7.91 o                         
   3   8  10         86.12         75.65         3.08 o                         
   4   8  10        347.97        334.97        12.32 o                         
   5   8  10        255.75        280.63        16.05 o                         
   6   8  10        123.69        128.11         3.88 o                         
   7   8  10         76.13         66.06         2.40 o                         
  -6   9  10        140.74        157.19         4.08 o                         
  -5   9  10        172.62        193.92         5.52 o                         
  -4   9  10         11.20         12.16         1.21 o                         
  -3   9  10        462.68        484.17         6.58 o                         
  -2   9  10        554.69        573.31         9.53 o                         
  -1   9  10        525.27        526.18         8.60 o                         
   0   9  10          7.02         10.96         1.35 o                         
   1   9  10        526.11        512.62         9.58 o                         
   2   9  10        559.66        579.26        11.71 o                         
   3   9  10        461.24        460.10         8.65 o                         
   4   9  10         10.84          8.18         2.10 o                         
   5   9  10        170.23        185.27         9.39 o                         
   6   9  10        140.95        154.27         4.46 o                         
  -6  10  10        243.09        247.32         5.16 o                         
  -5  10  10         24.43         26.51         1.49 o                         
  -4  10  10         27.23         35.68         1.69 o                         
  -3  10  10       1314.02       1305.60        13.94 o                         
  -2  10  10        300.34        305.74         6.13 o                         
  -1  10  10        122.18        122.06         3.53 o                         
   0  10  10        132.22        119.60         4.68 o                         
   1  10  10        120.20        114.91         4.50 o                         
   2  10  10        297.47        295.11        10.64 o                         
   3  10  10       1316.27       1284.33        26.51 o                         
   4  10  10         25.85         29.65         2.06 o                         
   5  10  10         23.71         29.49         2.12 o                         
   6  10  10        243.45        221.83        16.02 o                         
  -6  11  10        113.05         94.61         4.02 o                         
  -5  11  10         17.16         18.16         1.12 o                         
  -4  11  10        197.00        204.11         3.86 o                         
  -3  11  10         14.98         17.28         1.24 o                         
  -2  11  10        319.47        342.60         6.35 o                         
  -1  11  10        534.17        531.38        11.82 o                         
   0  11  10         12.51         15.78         1.48 o                         
   1  11  10        532.85        505.01        11.66 o                         
   2  11  10        321.78        339.80         8.68 o                         
   3  11  10         15.11         20.15         1.76 o                         
   4  11  10        197.58        200.33         6.47 o                         
   5  11  10         16.55         18.44         1.31 o                         
   6  11  10        111.62        104.95         3.60 o                         
  -5  12  10         69.27         59.70         2.73 o                         
  -4  12  10         67.62         68.28         2.77 o                         
  -3  12  10        142.51        139.88         3.87 o                         
  -2  12  10        197.31        192.72         4.52 o                         
  -1  12  10        198.08        209.54         8.80 o                         
   0  12  10        436.90        451.12        10.46 o                         
   1  12  10        194.93        194.69         8.32 o                         
   2  12  10        193.74        191.57         7.63 o                         
   3  12  10        145.00        139.26         5.35 o                         
   4  12  10         65.87         66.31         2.66 o                         
   5  12  10         69.35         76.90         3.40 o                         
  -5  13  10         88.42         74.41         3.94 o                         
  -4  13  10        284.21        287.25         9.55 o                         
  -3  13  10         36.12         34.14         1.66 o                         
  -2  13  10        385.41        387.51         8.26 o                         
  -1  13  10         60.03         63.21         2.71 o                         
   0  13  10         90.52         93.76         3.69 o                         
   1  13  10         59.60         63.20         2.42 o                         
   2  13  10        385.46        391.68        10.19 o                         
   3  13  10         37.17         35.20         2.21 o                         
   4  13  10        282.98        282.73        12.03 o                         
   5  13  10         88.22         57.94         3.33 o                         
  -4  14  10         68.48         63.59         4.12 o                         
  -3  14  10         66.17         64.94         4.82 o                         
  -2  14  10        536.77        550.17        12.06 o                         
  -1  14  10        282.90        293.00         7.21 o                         
   0  14  10         57.42         66.58         3.61 o                         
   1  14  10        286.00        306.71         7.93 o                         
   2  14  10        542.40        494.26        19.57 o                         
   3  14  10         69.38         67.97         2.33 o                         
   4  14  10         68.71         51.21         3.44 o                         
  -3  15  10         16.69         14.06         1.90 o                         
  -2  15  10         98.74        100.95         4.21 o                         
  -1  15  10         92.34         77.49         3.27 o                         
   0  15  10        167.85        171.51         6.43 o                         
   1  15  10         93.63         89.14         2.62 o                         
   2  15  10         99.46        103.94         4.40 o                         
   3  15  10         16.92         15.49         1.82 o                         
  -1  16  10        122.28        105.43         7.09 o                         
   0  16  10          9.15          6.76         0.84 o                         
   1  16  10        122.16         95.93         2.81 o                         
   1   0  11          1.21          2.32         0.45 o                         
   2   0  11          1.10          4.98         0.50 o                         
   3   0  11          0.25          1.92         0.59 o                         
   4   0  11         66.97         79.57         2.27 o                         
   5   0  11        186.98        183.06         4.07 o                         
   6   0  11        174.78        173.43         4.60 o                         
   7   0  11         26.91         24.66         1.89 o                         
  -7   1  11        179.00        183.12         5.64 o                         
  -6   1  11         28.40         31.63         2.03 o                         
  -5   1  11         75.03         84.10         2.68 o                         
  -4   1  11        172.61        177.18         4.56 o                         
  -3   1  11       1366.12       1281.92        16.94 o                         
  -2   1  11        642.89        645.04         7.71 o                         
  -1   1  11       1014.18       1027.17        10.56 o                         
   0   1  11        104.29         92.11         2.27 o                         
   1   1  11       1004.18       1013.57        12.21 o                         
   2   1  11        640.75        627.17         6.41 o                         
   3   1  11       1365.03       1310.37        18.89 o                         
   4   1  11        172.20        179.69         4.62 o                         
   5   1  11         74.78         74.84         3.36 o                         
   6   1  11         28.74         32.13         1.92 o                         
   7   1  11        179.19        192.93         9.54 o                         
  -7   2  11         72.11         62.83         2.93 o                         
  -6   2  11         26.98         28.62         1.91 o                         
  -5   2  11        416.36        425.50         7.84 o                         
  -4   2  11        288.12        268.07         4.87 o                         
  -3   2  11        379.62        363.26         5.23 o                         
  -2   2  11        401.25        396.00         4.41 o                         
  -1   2  11        372.75        394.36         3.79 o                         
   0   2  11        226.55        221.78         3.04 o                         
   1   2  11        374.31        391.86         5.22 o                         
   2   2  11        402.98        387.46         5.07 o                         
   3   2  11        380.49        360.39         5.29 o                         
   4   2  11        286.92        268.45         5.39 o                         
   5   2  11        414.64        413.02         8.36 o                         
   6   2  11         26.58         30.46         2.16 o                         
   7   2  11         72.88         63.79         2.54 o                         
  -7   3  11        113.94        105.64         4.03 o                         
  -6   3  11        157.63        168.02         4.18 o                         
  -5   3  11         94.50         93.60         4.41 o                         
  -4   3  11        807.69        841.72        11.36 o                         
  -3   3  11        982.18        976.87        10.22 o                         
  -2   3  11        159.83        165.01         2.65 o                         
  -1   3  11        848.24        822.27         7.63 o                         
   0   3  11        613.18        614.08         5.80 o                         
   1   3  11        848.62        807.82         8.93 o                         
   2   3  11        158.20        156.79         3.17 o                         
   3   3  11        980.73        979.81        11.43 o                         
   4   3  11        804.32        838.28        12.41 o                         
   5   3  11         92.74         94.08         3.34 o                         
   6   3  11        159.70        169.56         6.07 o                         
   7   3  11        113.59        116.10         4.19 o                         
  -7   4  11         42.42         40.13         2.71 o                         
  -6   4  11         21.68         24.15         1.38 o                         
  -5   4  11        469.19        494.59        10.13 o                         
  -4   4  11        216.38        211.89         3.95 o                         
  -3   4  11        598.17        581.30         6.64 o                         
  -2   4  11         38.13         43.10         1.40 o                         
  -1   4  11         87.69         91.08         1.73 o                         
   0   4  11        677.56        716.51         7.47 o                         
   1   4  11         88.09         87.15         1.83 o                         
   2   4  11         38.74         42.48         1.37 o                         
   3   4  11        600.86        571.08         7.30 o                         
   4   4  11        218.13        212.77         4.27 o                         
   5   4  11        467.82        489.65         8.96 o                         
   6   4  11         21.38         23.64         1.49 o                         
   7   4  11         43.94         50.32         3.03 o                         
  -7   5  11        118.59        129.52         5.06 o                         
  -6   5  11        473.97        461.64         7.85 o                         
  -5   5  11        200.03        203.79         5.66 o                         
  -4   5  11       1402.71       1359.47        22.98 o                         
  -3   5  11         68.83         60.05         1.84 o                         
  -2   5  11        162.71        164.25         2.90 o                         
  -1   5  11         93.65        102.71         1.91 o                         
   0   5  11        696.70        678.89         6.08 o                         
   1   5  11         92.52        103.16         2.03 o                         
   2   5  11        158.70        157.94         2.76 o                         
   3   5  11         68.75         61.57         1.96 o                         
   4   5  11       1411.56       1384.80        16.59 o                         
   5   5  11        199.65        208.53         5.10 o                         
   6   5  11        476.33        497.23        10.41 o                         
   7   5  11        117.65        143.76         7.77 o                         
  -7   6  11        164.75        158.12         4.36 o                         
  -6   6  11        114.16        115.81         3.26 o                         
  -5   6  11         87.17         95.16         4.30 o                         
  -4   6  11        658.68        659.97        11.43 o                         
  -3   6  11        743.96        729.03         8.48 o                         
  -2   6  11       1062.83       1054.78        10.37 o                         
  -1   6  11        503.30        495.95         5.95 o                         
   0   6  11       1149.67       1099.36        11.53 o                         
   1   6  11        506.76        501.81         6.06 o                         
   2   6  11       1068.84       1028.98        11.45 o                         
   3   6  11        745.90        719.38         7.83 o                         
   4   6  11        650.79        661.55        12.54 o                         
   5   6  11         84.50         94.58         4.70 o                         
   6   6  11        115.15        127.92         4.08 o                         
   7   6  11        164.62        166.77        11.04 o                         
  -7   7  11        174.82        170.26         5.15 o                         
  -6   7  11        114.34        111.30         3.70 o                         
  -5   7  11        142.41        147.95         5.13 o                         
  -4   7  11        134.67        130.44         5.20 o                         
  -3   7  11        657.39        644.60         8.98 o                         
  -2   7  11         24.31         21.31         1.04 o                         
  -1   7  11        895.71        889.92        10.00 o                         
   0   7  11        859.33        896.57        11.03 o                         
   1   7  11        888.69        877.41        12.09 o                         
   2   7  11         25.40         24.90         1.23 o                         
   3   7  11        658.05        648.79         9.30 o                         
   4   7  11        135.94        139.57         5.09 o                         
   5   7  11        140.59        151.48         5.02 o                         
   6   7  11        113.03        120.75         4.35 o                         
   7   7  11        175.28        173.48         7.55 o                         
  -6   8  11         64.96         66.83         3.69 o                         
  -5   8  11         99.07        106.05         3.82 o                         
  -4   8  11        436.29        461.94         9.41 o                         
  -3   8  11        521.03        530.05         8.39 o                         
  -2   8  11        955.21        941.36        10.50 o                         
  -1   8  11        423.22        445.36         7.56 o                         
   0   8  11        799.25        772.29        13.16 o                         
   1   8  11        418.98        427.89         7.24 o                         
   2   8  11        952.34        914.53        12.59 o                         
   3   8  11        513.64        507.18        10.49 o                         
   4   8  11        433.85        442.96        14.78 o                         
   5   8  11         99.53        114.03         5.93 o                         
   6   8  11         66.32         72.64         2.59 o                         
  -6   9  11         33.78         32.20         3.13 o                         
  -5   9  11         26.56         31.62         1.59 o                         
  -4   9  11        361.01        375.43         6.55 o                         
  -3   9  11        570.32        591.14         7.45 o                         
  -2   9  11        141.11        154.27         3.78 o                         
  -1   9  11        851.06        861.22        11.35 o                         
   0   9  11        817.21        829.28        13.57 o                         
   1   9  11        843.38        823.61        13.57 o                         
   2   9  11        142.32        154.69         3.95 o                         
   3   9  11        572.47        567.61         9.88 o                         
   4   9  11        361.43        339.30        11.01 o                         
   5   9  11         27.42         28.87         1.52 o                         
   6   9  11         33.80         38.23         1.93 o                         
  -6  10  11         54.45         47.30         2.01 o                         
  -5  10  11          9.10          9.02         0.81 o                         
  -4  10  11        366.77        395.20         5.77 o                         
  -3  10  11        366.06        383.10         5.96 o                         
  -2  10  11        412.34        426.84         6.45 o                         
  -1  10  11        210.15        212.53         4.30 o                         
   0  10  11        257.37        283.04         7.63 o                         
   1  10  11        210.72        213.17         5.50 o                         
   2  10  11        412.51        432.69         7.29 o                         
   3  10  11        361.97        371.00         8.70 o                         
   4  10  11        367.28        388.45         9.71 o                         
   5  10  11          9.03          7.56         1.38 o                         
   6  10  11         54.52         37.43         2.76 o                         
  -5  11  11         13.23         13.42         1.42 o                         
  -4  11  11         24.74         24.79         1.22 o                         
  -3  11  11         96.90         88.47         3.03 o                         
  -2  11  11         62.55         74.09         3.00 o                         
  -1  11  11        647.69        658.74        11.74 o                         
   0  11  11          4.61          3.72         1.00 o                         
   1  11  11        650.99        651.32        11.84 o                         
   2  11  11         62.13         73.40         2.40 o                         
   3  11  11         97.85         86.44         3.49 o                         
   4  11  11         24.97         27.31         2.08 o                         
   5  11  11         13.66         16.47         1.64 o                         
  -5  12  11        381.42        330.62        11.79 o                         
  -4  12  11        147.38        156.97         6.97 o                         
  -3  12  11         80.77         85.73         2.72 o                         
  -2  12  11        102.89        111.24         3.10 o                         
  -1  12  11        106.57         98.68         3.22 o                         
   0  12  11        382.80        394.98        17.82 o                         
   1  12  11        108.37        100.64         4.60 o                         
   2  12  11        101.91        110.15         4.64 o                         
   3  12  11         82.49         88.05         3.29 o                         
   4  12  11        148.17        134.34        15.85 o                         
   5  12  11        381.12        346.07         8.66 o                         
  -4  13  11         18.48         20.04         2.54 o                         
  -3  13  11         96.78         91.91         4.03 o                         
  -2  13  11        395.42        369.57        10.63 o                         
  -1  13  11        136.46        131.92         2.83 o                         
   0  13  11         26.14         27.38         1.46 o                         
   1  13  11        136.58        131.82         3.15 o                         
   2  13  11        395.98        383.21         7.30 o                         
   3  13  11         96.10         96.25         3.16 o                         
   4  13  11         18.55         14.45         1.36 o                         
  -3  14  11         32.67         28.03         2.06 o                         
  -2  14  11        372.42        361.22        10.84 o                         
  -1  14  11          9.62         10.48         0.85 o                         
   0  14  11          1.55          2.51         0.67 o                         
   1  14  11          9.07          9.91         0.95 o                         
   2  14  11        370.48        349.44         9.20 o                         
   3  14  11         34.69         27.17         1.55 o                         
  -2  15  11        217.32        201.80         5.93 o                         
  -1  15  11        208.17        192.59         5.15 o                         
   0  15  11         60.43         52.15         1.69 o                         
   1  15  11        207.57        184.07         6.52 o                         
   2  15  11        216.71        187.97         8.06 o                         
   0   0  12       1387.33       1316.27        13.66 o                         
   1   0  12        464.48        444.43         6.90 o                         
   2   0  12       3209.54       3325.59        30.16 o                         
   3   0  12        553.97        550.21        10.16 o                         
   4   0  12        131.11        122.23         3.24 o                         
   5   0  12        166.19        171.72         4.78 o                         
   6   0  12          1.79          1.16         1.00 o                         
   7   0  12         23.31         24.54         1.74 o                         
  -7   1  12        230.80        236.07         6.10 o                         
  -6   1  12        183.67        197.78         6.63 o                         
  -5   1  12        496.42        526.16         8.88 o                         
  -4   1  12        366.65        345.37         6.11 o                         
  -3   1  12         13.48         13.00         0.94 o                         
  -2   1  12        417.16        414.98         4.95 o                         
  -1   1  12       1045.90       1039.35         9.15 o                         
   0   1  12        234.09        244.49         3.17 o                         
   1   1  12       1048.62       1043.25         9.63 o                         
   2   1  12        413.90        404.53         4.76 o                         
   3   1  12         14.44         16.04         1.12 o                         
   4   1  12        371.16        346.06         6.52 o                         
   5   1  12        499.54        518.66        11.71 o                         
   6   1  12        182.82        198.55         6.36 o                         
   7   1  12        230.84        238.36         6.13 o                         
  -7   2  12        310.51        315.60        20.98 o                         
  -6   2  12          7.22          6.26         0.96 o                         
  -5   2  12        684.72        693.46        11.78 o                         
  -4   2  12         51.55         50.77         1.89 o                         
  -3   2  12        605.43        577.55         8.61 o                         
  -2   2  12        799.04        771.03         7.62 o                         
  -1   2  12       1103.58       1093.54         8.42 o                         
   0   2  12        508.83        486.11         5.01 o                         
   1   2  12       1110.23       1081.31        10.74 o                         
   2   2  12        796.84        767.12         8.16 o                         
   3   2  12        598.89        552.06         7.45 o                         
   4   2  12         53.40         53.53         2.58 o                         
   5   2  12        681.63        682.37        12.70 o                         
   6   2  12          7.19          6.77         1.15 o                         
   7   2  12        311.48        332.10         7.36 o                         
  -7   3  12        365.25        387.23        10.42 o                         
  -6   3  12        103.65        100.82         3.68 o                         
  -5   3  12        412.52        408.57         8.09 o                         
  -4   3  12       1090.21       1113.72        14.01 o                         
  -3   3  12        345.19        321.98         5.10 o                         
  -2   3  12         31.92         29.70         1.12 o                         
  -1   3  12        574.27        574.41         5.23 o                         
   0   3  12        876.14        864.73         8.96 o                         
   1   3  12        568.87        559.07         5.82 o                         
   2   3  12         33.78         32.61         1.59 o                         
   3   3  12        348.63        335.99         5.61 o                         
   4   3  12       1090.37       1090.83        16.00 o                         
   5   3  12        412.66        416.81         8.81 o                         
   6   3  12        102.28        102.57         4.35 o                         
   7   3  12        366.63        409.42        31.35 o                         
  -7   4  12         98.79         90.28         6.76 o                         
  -6   4  12         15.39         16.26         1.31 o                         
  -5   4  12        263.33        262.38         8.25 o                         
  -4   4  12         55.69         44.71         1.75 o                         
  -3   4  12       1307.00       1272.80        13.43 o                         
  -2   4  12        587.04        597.44         6.98 o                         
  -1   4  12          8.25          8.76         0.62 o                         
   0   4  12        794.47        742.87         6.72 o                         
   1   4  12          7.59          8.07         0.63 o                         
   2   4  12        586.62        595.10         7.14 o                         
   3   4  12       1299.61       1241.76        12.11 o                         
   4   4  12         55.08         47.27         1.96 o                         
   5   4  12        265.82        264.20         6.39 o                         
   6   4  12         14.99         16.48         1.42 o                         
   7   4  12         96.60        111.27         4.87 o                         
  -7   5  12         45.53         39.25         2.10 o                         
  -6   5  12        404.78        428.01         9.27 o                         
  -5   5  12         77.14         72.01         3.10 o                         
  -4   5  12        289.06        315.37         5.88 o                         
  -3   5  12        248.79        255.40         3.87 o                         
  -2   5  12        258.61        259.79         3.83 o                         
  -1   5  12        358.75        363.93         4.30 o                         
   0   5  12       3253.19       3121.78        24.04 o                         
   1   5  12        359.14        358.55         4.47 o                         
   2   5  12        256.44        261.14         3.70 o                         
   3   5  12        250.75        257.15         4.19 o                         
   4   5  12        289.75        303.65         5.87 o                         
   5   5  12         76.70         69.69         2.75 o                         
   6   5  12        405.77        433.77        26.73 o                         
   7   5  12         45.94         44.33         2.74 o                         
  -7   6  12         84.62         71.43         3.61 o                         
  -6   6  12        338.88        344.99        11.26 o                         
  -5   6  12         95.93        104.35         4.04 o                         
  -4   6  12         62.63         50.83         2.68 o                         
  -3   6  12        106.06        106.66         2.38 o                         
  -2   6  12        956.87        942.59         9.55 o                         
  -1   6  12         27.56         32.03         1.32 o                         
   0   6  12        783.01        745.51         7.29 o                         
   1   6  12         27.95         28.58         1.14 o                         
   2   6  12        956.82        910.12         9.58 o                         
   3   6  12        105.96        109.82         2.54 o                         
   4   6  12         64.45         53.13         2.43 o                         
   5   6  12         97.62         92.01         4.02 o                         
   6   6  12        337.84        366.10        12.55 o                         
   7   6  12         83.29         86.32         4.47 o                         
  -6   7  12        278.77        274.12        12.15 o                         
  -5   7  12        139.74        142.28         6.90 o                         
  -4   7  12        298.50        299.34        12.36 o                         
  -3   7  12        319.62        331.19         5.70 o                         
  -2   7  12       1126.21       1094.10        13.57 o                         
  -1   7  12        137.33        132.44         2.63 o                         
   0   7  12        406.48        391.49         5.08 o                         
   1   7  12        139.63        134.94         2.71 o                         
   2   7  12       1129.01       1084.66        12.11 o                         
   3   7  12        317.71        328.19         5.48 o                         
   4   7  12        304.32        303.54         6.80 o                         
   5   7  12        141.57        140.56         5.05 o                         
   6   7  12        280.95        285.13         9.32 o                         
  -6   8  12        271.96        297.89         6.97 o                         
  -5   8  12         38.53         38.13         2.04 o                         
  -4   8  12        165.20        168.07         4.61 o                         
  -3   8  12        230.87        229.28         5.08 o                         
  -2   8  12        217.27        214.01         4.39 o                         
  -1   8  12        643.77        648.18         7.91 o                         
   0   8  12         83.72         75.79         2.24 o                         
   1   8  12        642.88        653.01         8.09 o                         
   2   8  12        221.35        207.37         4.02 o                         
   3   8  12        230.69        219.19         4.21 o                         
   4   8  12        166.34        167.93         5.25 o                         
   5   8  12         39.39         39.76         1.88 o                         
   6   8  12        271.86        279.18         7.54 o                         
  -6   9  12         58.33         52.42         3.44 o                         
  -5   9  12         35.67         37.75         1.76 o                         
  -4   9  12        137.40        146.96         3.77 o                         
  -3   9  12        235.61        241.97         5.04 o                         
  -2   9  12        922.04        925.03        11.97 o                         
  -1   9  12       1229.71       1217.69        13.50 o                         
   0   9  12         42.25         45.24         2.24 o                         
   1   9  12       1230.28       1208.48        18.67 o                         
   2   9  12        927.39        920.33        14.61 o                         
   3   9  12        238.35        239.23         5.44 o                         
   4   9  12        135.45        135.68         4.47 o                         
   5   9  12         36.84         39.07         2.13 o                         
   6   9  12         57.79         46.34         2.81 o                         
  -5  10  12        388.61        402.66         8.85 o                         
  -4  10  12        433.89        437.87         9.43 o                         
  -3  10  12        175.25        173.08         4.35 o                         
  -2  10  12         80.61         75.48         2.58 o                         
  -1  10  12        104.38        107.60         2.57 o                         
   0  10  12        118.10        113.97         3.35 o                         
   1  10  12        105.71        106.58         3.28 o                         
   2  10  12         80.09         73.21         2.65 o                         
   3  10  12        170.78        162.85         4.96 o                         
   4  10  12        432.56        407.60        11.59 o                         
   5  10  12        391.52        399.03        10.56 o                         
  -5  11  12        110.57         94.66         4.87 o                         
  -4  11  12        374.61        397.70         9.45 o                         
  -3  11  12        205.28        215.11         7.22 o                         
  -2  11  12         88.02         88.56         2.95 o                         
  -1  11  12        380.81        390.93         8.11 o                         
   0  11  12          0.30          1.21         0.65 o                         
   1  11  12        382.36        384.02         6.66 o                         
   2  11  12         87.62         85.89         2.48 o                         
   3  11  12        207.82        205.92         5.47 o                         
   4  11  12        374.23        359.30        10.46 o                         
   5  11  12        108.82         72.76         3.94 o                         
  -4  12  12        129.56        133.54         5.00 o                         
  -3  12  12        606.86        618.79        20.17 o                         
  -2  12  12        118.22        118.62         3.28 o                         
  -1  12  12        666.28        674.45         9.21 o                         
   0  12  12         80.00         87.94         3.20 o                         
   1  12  12        670.09        688.87         8.96 o                         
   2  12  12        119.79        118.57         3.26 o                         
   3  12  12        607.11        638.79        16.16 o                         
   4  12  12        130.51        132.33         7.03 o                         
  -3  13  12         75.92         70.29         3.25 o                         
  -2  13  12        681.71        676.14        14.12 o                         
  -1  13  12          4.62          5.66         0.88 o                         
   0  13  12         21.21         21.11         1.39 o                         
   1  13  12          4.61          5.33         0.63 o                         
   2  13  12        678.84        650.07         9.41 o                         
   3  13  12         76.79         64.40         2.11 o                         
  -2  14  12          7.67          8.22         0.64 o                         
  -1  14  12        466.75        449.88        15.34 o                         
   0  14  12          2.66          3.63         0.59 o                         
   1  14  12        467.42        436.82        13.25 o                         
   2  14  12          7.88         11.90         1.39 o                         
  -1  15  12        322.24        235.97         9.21 o                         
   0  15  12         37.03         29.44         1.71 o                         
   1  15  12        325.98        271.98         9.92 o                         
   1   0  13         46.25         47.41         1.90 o                         
   2   0  13        704.21        619.36         6.72 o                         
   3   0  13          6.86          9.02         0.87 o                         
   4   0  13       1082.96        999.96        12.63 o                         
   5   0  13        124.20        127.61         4.58 o                         
   6   0  13       1427.28       1546.30        22.71 o                         
   7   0  13        127.31        110.18        13.69 o                         
  -7   1  13         63.60         54.82         3.65 o                         
  -6   1  13        232.58        243.22         5.22 o                         
  -5   1  13        102.98        112.23         3.64 o                         
  -4   1  13          0.23          2.74         0.88 o                         
  -3   1  13        101.62         98.18         2.42 o                         
  -2   1  13        124.80        116.07         2.11 o                         
  -1   1  13        792.38        784.52         8.20 o                         
   0   1  13         80.14         76.57         1.66 o                         
   1   1  13        791.41        760.48         7.93 o                         
   2   1  13        125.10        116.35         2.42 o                         
   3   1  13        100.92         97.26         2.86 o                         
   4   1  13          0.22          1.86         0.84 o                         
   5   1  13        103.07        113.07         4.38 o                         
   6   1  13        234.32        248.99         5.53 o                         
   7   1  13         64.50         56.22         2.68 o                         
  -7   2  13        229.09        219.85         5.29 o                         
  -6   2  13        498.89        516.26         9.72 o                         
  -5   2  13        264.18        289.70         5.75 o                         
  -4   2  13        181.49        182.19         4.31 o                         
  -3   2  13         10.72          7.83         0.83 o                         
  -2   2  13        357.71        351.82         4.26 o                         
  -1   2  13       4475.44       4384.95        31.78 o                         
   0   2  13          0.88          3.72         0.45 o                         
   1   2  13       4480.45       4278.26        37.46 o                         
   2   2  13        362.64        358.30         4.83 o                         
   3   2  13         10.36          8.76         0.86 o                         
   4   2  13        179.54        183.32         4.87 o                         
   5   2  13        264.65        302.15         6.98 o                         
   6   2  13        498.41        514.75        10.41 o                         
   7   2  13        229.72        226.64         7.12 o                         
  -7   3  13         31.29         27.41         2.47 o                         
  -6   3  13         78.76         81.84         2.49 o                         
  -5   3  13        293.62        296.02         5.40 o                         
  -4   3  13        266.62        280.61         4.91 o                         
  -3   3  13         48.82         47.39         1.72 o                         
  -2   3  13        660.05        623.21         6.25 o                         
  -1   3  13        153.84        137.60         2.13 o                         
   0   3  13          0.92          2.98         0.52 o                         
   1   3  13        154.97        142.45         2.54 o                         
   2   3  13        666.92        639.06         7.13 o                         
   3   3  13         49.95         46.32         2.00 o                         
   4   3  13        266.89        275.38         5.70 o                         
   5   3  13        292.88        294.88         6.23 o                         
   6   3  13         79.93         83.03         3.07 o                         
   7   3  13         31.08         30.98         2.54 o                         
  -7   4  13        106.41         50.72         2.86 o                         
  -6   4  13        142.76        143.87         3.61 o                         
  -5   4  13        279.89        294.33         6.75 o                         
  -4   4  13        415.20        414.23         6.05 o                         
  -3   4  13        997.88        988.52        14.13 o                         
  -2   4  13         60.82         54.84         1.49 o                         
  -1   4  13       1031.12       1022.89         8.69 o                         
   0   4  13        116.61        107.69         2.20 o                         
   1   4  13       1020.07        986.20         8.58 o                         
   2   4  13         58.58         53.39         1.59 o                         
   3   4  13        998.49        970.20        11.95 o                         
   4   4  13        413.44        399.75        10.79 o                         
   5   4  13        279.78        295.88         7.85 o                         
   6   4  13        141.32        123.35         4.88 o                         
   7   4  13        105.35         95.07         7.07 o                         
  -6   5  13         23.75         26.55         1.59 o                         
  -5   5  13         98.97         95.37         3.75 o                         
  -4   5  13         62.36         69.43         2.20 o                         
  -3   5  13        552.35        548.39         7.13 o                         
  -2   5  13        306.91        302.89         4.42 o                         
  -1   5  13        344.46        323.25         3.89 o                         
   0   5  13       4344.58       4247.87        31.86 o                         
   1   5  13        348.13        328.97         4.05 o                         
   2   5  13        312.10        315.69         4.36 o                         
   3   5  13        553.77        548.20         7.41 o                         
   4   5  13         60.03         65.77         2.19 o                         
   5   5  13         98.84         89.41         3.43 o                         
   6   5  13         24.24         21.61         2.37 o                         
  -6   6  13        245.84        267.38         6.46 o                         
  -5   6  13        139.57        134.99         4.90 o                         
  -4   6  13        130.55        145.74         3.66 o                         
  -3   6  13        427.55        427.83         5.83 o                         
  -2   6  13        449.05        444.50         6.27 o                         
  -1   6  13         78.25         73.99         1.72 o                         
   0   6  13        967.90        968.78         9.17 o                         
   1   6  13         76.07         73.84         1.88 o                         
   2   6  13        445.36        447.15         6.11 o                         
   3   6  13        422.50        416.25         6.28 o                         
   4   6  13        133.02        145.50         3.46 o                         
   5   6  13        138.07        125.56         3.39 o                         
   6   6  13        246.18        265.58        16.49 o                         
  -6   7  13        157.56        175.22        15.44 o                         
  -5   7  13        262.61        278.67         6.00 o                         
  -4   7  13        109.03        103.76         3.72 o                         
  -3   7  13        157.22        147.43         3.93 o                         
  -2   7  13        535.36        525.34         7.93 o                         
  -1   7  13        234.62        223.77         3.67 o                         
   0   7  13        267.14        253.44         4.83 o                         
   1   7  13        232.16        221.25         3.73 o                         
   2   7  13        528.75        520.09         6.83 o                         
   3   7  13        158.27        162.26         3.40 o                         
   4   7  13        106.25        104.54         3.11 o                         
   5   7  13        259.79        253.53         5.32 o                         
   6   7  13        157.53        165.26        11.35 o                         
  -6   8  13         43.46         41.01         2.97 o                         
  -5   8  13         70.91         76.09         3.45 o                         
  -4   8  13         96.37        110.85         5.01 o                         
  -3   8  13         32.96         33.61         1.97 o                         
  -2   8  13        104.65         99.80         2.72 o                         
  -1   8  13        142.66        151.62         3.02 o                         
   0   8  13        705.14        686.20         9.29 o                         
   1   8  13        143.87        151.88         3.14 o                         
   2   8  13        103.75        105.68         2.99 o                         
   3   8  13         32.19         34.09         1.56 o                         
   4   8  13         96.21        104.11         3.00 o                         
   5   8  13         70.82         75.51         3.50 o                         
   6   8  13         42.85         44.55         2.93 o                         
  -5   9  13        559.11        593.66        10.40 o                         
  -4   9  13        139.13        155.13         3.61 o                         
  -3   9  13        137.80        139.68         3.84 o                         
  -2   9  13          8.69         10.52         1.14 o                         
  -1   9  13        705.30        722.34         9.29 o                         
   0   9  13        479.79        440.20         6.33 o                         
   1   9  13        709.22        720.96         9.44 o                         
   2   9  13          8.97          9.80         1.27 o                         
   3   9  13        139.20        136.19         4.04 o                         
   4   9  13        138.79        145.21         7.31 o                         
   5   9  13        554.87        558.47        14.54 o                         
  -5  10  13         99.55         86.47         3.26 o                         
  -4  10  13         36.81         39.02         2.44 o                         
  -3  10  13          7.24         10.19         1.00 o                         
  -2  10  13         52.94         57.38         2.17 o                         
  -1  10  13         48.59         53.26         2.35 o                         
   0  10  13          8.85          8.14         0.97 o                         
   1  10  13         47.90         43.15         1.91 o                         
   2  10  13         53.50         58.78         2.21 o                         
   3  10  13          7.36          7.85         0.96 o                         
   4  10  13         36.14         37.56         1.75 o                         
   5  10  13         99.81         84.49         2.65 o                         
  -4  11  13        312.62        306.55         9.22 o                         
  -3  11  13        395.02        419.49         8.12 o                         
  -2  11  13        232.87        232.11         5.39 o                         
  -1  11  13         24.25         24.71         1.50 o                         
   0  11  13        597.90        623.04        10.28 o                         
   1  11  13         22.83         22.67         1.19 o                         
   2  11  13        231.72        234.33         4.76 o                         
   3  11  13        398.77        414.92         9.76 o                         
   4  11  13        311.14        266.07        28.57 o                         
  -4  12  13         11.92         12.13         1.54 o                         
  -3  12  13         74.87         76.90         3.24 o                         
  -2  12  13        206.75        196.11         4.48 o                         
  -1  12  13        281.09        273.95         7.08 o                         
   0  12  13         60.85         59.37         2.62 o                         
   1  12  13        280.11        274.44         4.56 o                         
   2  12  13        206.89        196.80         3.98 o                         
   3  12  13         74.56         69.33         2.76 o                         
   4  12  13         12.17         10.90         1.29 o                         
  -3  13  13        186.31        153.42         6.55 o                         
  -2  13  13        224.33        219.58         5.23 o                         
  -1  13  13        347.41        341.76         8.10 o                         
   0  13  13        827.22        788.18        14.04 o                         
   1  13  13        343.27        333.80         7.53 o                         
   2  13  13        223.14        201.36        10.47 o                         
   3  13  13        185.98        149.30        10.85 o                         
  -1  14  13         37.91         33.93         1.88 o                         
   0  14  13        147.25        136.87         4.41 o                         
   1  14  13         37.71         30.27         1.66 o                         
   0   0  14       1117.99       1093.06        22.22 o                         
   1   0  14        989.81        966.98         9.68 o                         
   2   0  14         16.26         21.29         1.07 o                         
   3   0  14        356.13        352.45         5.76 o                         
   4   0  14       1235.60       1245.53        17.04 o                         
   5   0  14        216.45        229.64         4.97 o                         
   6   0  14         93.43         72.64         2.02 o                         
  -6   1  14        206.88        228.62         5.72 o                         
  -5   1  14        172.68        195.70         4.83 o                         
  -4   1  14        383.44        383.09         7.80 o                         
  -3   1  14         34.12         27.93         1.55 o                         
  -2   1  14        181.03        166.20         3.41 o                         
  -1   1  14        126.63        122.61         2.51 o                         
   0   1  14       1167.69       1142.72        10.47 o                         
   1   1  14        126.55        120.28         2.39 o                         
   2   1  14        178.20        165.41         3.20 o                         
   3   1  14         33.58         28.79         1.65 o                         
   4   1  14        385.82        365.49        10.74 o                         
   5   1  14        171.26        197.52         5.72 o                         
   6   1  14        204.71        222.97         5.39 o                         
  -6   2  14        278.04        288.82         6.23 o                         
  -5   2  14        180.47        190.43         4.18 o                         
  -4   2  14        556.91        565.73         9.28 o                         
  -3   2  14        289.69        264.36         5.31 o                         
  -2   2  14        690.24        678.97         7.95 o                         
  -1   2  14         53.49         56.73         1.53 o                         
   0   2  14        597.04        554.04         6.02 o                         
   1   2  14         55.35         55.10         1.77 o                         
   2   2  14        696.96        682.20         9.35 o                         
   3   2  14        294.33        278.25         5.06 o                         
   4   2  14        556.14        558.72         9.82 o                         
   5   2  14        180.49        196.25         4.64 o                         
   6   2  14        278.84        299.77         6.42 o                         
  -6   3  14         65.83         65.56         3.91 o                         
  -5   3  14         35.38         35.33         2.02 o                         
  -4   3  14        261.99        257.31         4.94 o                         
  -3   3  14         92.74         79.46         2.41 o                         
  -2   3  14        294.70        299.89         4.00 o                         
  -1   3  14        454.58        443.03         4.89 o                         
   0   3  14         81.24         71.51         1.65 o                         
   1   3  14        453.65        446.10         5.84 o                         
   2   3  14        287.54        280.66         4.01 o                         
   3   3  14         93.94         76.42         2.42 o                         
   4   3  14        264.58        259.68         5.25 o                         
   5   3  14         36.00         38.71         1.87 o                         
   6   3  14         64.17         64.08         2.56 o                         
  -6   4  14        111.00        115.06         4.48 o                         
  -5   4  14        449.80        518.02         9.28 o                         
  -4   4  14         54.70         62.47         2.10 o                         
  -3   4  14        175.69        167.94         3.60 o                         
  -2   4  14        362.59        367.07         4.97 o                         
  -1   4  14        535.41        497.24         5.47 o                         
   0   4  14        435.83        402.99         4.73 o                         
   1   4  14        536.47        509.77         5.56 o                         
   2   4  14        360.84        356.79         4.87 o                         
   3   4  14        171.11        159.00         3.35 o                         
   4   4  14         55.57         62.86         2.13 o                         
   5   4  14        446.81        490.42         8.17 o                         
   6   4  14        110.81        120.79         3.81 o                         
  -6   5  14        308.23        305.51         8.98 o                         
  -5   5  14        291.36        326.24         7.28 o                         
  -4   5  14         47.91         51.28         1.91 o                         
  -3   5  14         10.63         12.61         1.08 o                         
  -2   5  14        316.23        302.25         4.70 o                         
  -1   5  14        401.65        379.92         5.10 o                         
   0   5  14       1858.62       1832.56        16.49 o                         
   1   5  14        401.41        371.81         5.08 o                         
   2   5  14        321.52        311.28         4.89 o                         
   3   5  14          9.75         10.51         0.92 o                         
   4   5  14         48.61         53.60         1.85 o                         
   5   5  14        292.83        316.91         6.24 o                         
   6   5  14        310.16        306.12         6.02 o                         
  -6   6  14         16.76         14.20         1.79 o                         
  -5   6  14        342.10        342.38         7.80 o                         
  -4   6  14        120.26        113.67         3.58 o                         
  -3   6  14        446.70        455.94         9.36 o                         
  -2   6  14        363.55        358.07         4.89 o                         
  -1   6  14        154.78        146.68         2.80 o                         
   0   6  14         32.40         40.81         1.40 o                         
   1   6  14        158.91        151.51         3.07 o                         
   2   6  14        364.89        351.41         5.14 o                         
   3   6  14        449.04        436.54         6.48 o                         
   4   6  14        120.85        116.06         3.45 o                         
   5   6  14        341.32        342.53        18.60 o                         
   6   6  14         16.76         18.03         1.86 o                         
  -5   7  14        634.20        614.56        10.07 o                         
  -4   7  14         66.45         78.70         3.64 o                         
  -3   7  14         80.27         76.33         2.57 o                         
  -2   7  14         73.24         76.70         2.16 o                         
  -1   7  14        131.04        128.82         2.82 o                         
   0   7  14         59.77         49.61         1.94 o                         
   1   7  14        131.06        131.65         2.88 o                         
   2   7  14         73.64         76.56         2.25 o                         
   3   7  14         81.39         73.93         2.36 o                         
   4   7  14         66.81         81.94         2.52 o                         
   5   7  14        635.05        646.21        18.35 o                         
  -5   8  14         45.51         47.90         2.85 o                         
  -4   8  14        179.18        194.20         7.83 o                         
  -3   8  14        268.97        268.70         6.16 o                         
  -2   8  14         53.63         57.29         1.85 o                         
  -1   8  14         84.62         82.54         2.54 o                         
   0   8  14        339.00        320.45         5.09 o                         
   1   8  14         86.46         87.98         2.51 o                         
   2   8  14         51.76         54.98         2.44 o                         
   3   8  14        272.37        264.49         5.42 o                         
   4   8  14        178.21        174.06         4.28 o                         
   5   8  14         45.27         46.15         2.44 o                         
  -5   9  14         66.43         56.54         3.29 o                         
  -4   9  14        370.54        396.69        13.65 o                         
  -3   9  14        451.17        467.99         9.71 o                         
  -2   9  14        113.34        113.23         4.35 o                         
  -1   9  14        298.18        299.53         5.13 o                         
   0   9  14        353.77        347.27         5.44 o                         
   1   9  14        299.65        317.22         5.75 o                         
   2   9  14        113.10        116.45         3.37 o                         
   3   9  14        451.64        462.20         8.61 o                         
   4   9  14        373.45        398.72        11.04 o                         
   5   9  14         66.18         64.50         2.60 o                         
  -4  10  14         19.83         23.38         2.15 o                         
  -3  10  14         11.28         12.09         1.37 o                         
  -2  10  14        194.74        198.46         4.94 o                         
  -1  10  14          2.58          4.10         0.73 o                         
   0  10  14        729.82        742.21        10.01 o                         
   1  10  14          2.49          3.69         0.71 o                         
   2  10  14        191.23        188.45         5.47 o                         
   3  10  14         10.95          9.78         0.95 o                         
   4  10  14         20.08         21.81         1.46 o                         
  -4  11  14         23.12         19.32         1.90 o                         
  -3  11  14        525.51        587.10        14.83 o                         
  -2  11  14        150.72        151.33         3.76 o                         
  -1  11  14        141.14        138.66         3.11 o                         
   0  11  14        171.77        184.97         3.99 o                         
   1  11  14        139.45        136.75         3.00 o                         
   2  11  14        151.83        152.31         3.49 o                         
   3  11  14        521.50        552.20        17.18 o                         
   4  11  14         24.18         21.75         1.09 o                         
  -3  12  14         40.41         35.92         2.68 o                         
  -2  12  14         66.42         66.24         3.01 o                         
  -1  12  14        108.26         97.80         4.04 o                         
   0  12  14        354.92        349.97         7.64 o                         
   1  12  14        110.43         99.41         2.37 o                         
   2  12  14         67.36         64.44         2.11 o                         
   3  12  14         41.70         34.24         1.74 o                         
  -2  13  14         16.89         16.64         1.65 o                         
  -1  13  14         48.45         51.17         1.96 o                         
   0  13  14         73.34         70.18         3.02 o                         
   1  13  14         48.15         45.04         1.80 o                         
   2  13  14         17.70         11.74         1.43 o                         
   1   0  15          1.12          4.49         0.69 o                         
   2   0  15          0.34          1.84         0.69 o                         
   3   0  15         55.78         47.98         2.72 o                         
   4   0  15          5.88          4.75         1.39 o                         
   5   0  15         33.42         33.92         1.70 o                         
   6   0  15          0.64          1.51         0.60 o                         
  -6   1  15         29.81         40.11         3.51 o                         
  -5   1  15        389.60        439.74        12.23 o                         
  -4   1  15        166.16        181.67         8.23 o                         
  -3   1  15        198.62        195.04         6.07 o                         
  -2   1  15       1079.12       1028.19        14.86 o                         
  -1   1  15       1664.38       1569.41        18.66 o                         
   0   1  15        511.40        490.04         6.49 o                         
   1   1  15       1665.70       1577.43        17.77 o                         
   2   1  15       1065.17        991.89        13.64 o                         
   3   1  15        196.78        194.17         5.15 o                         
   4   1  15        168.95        185.28         5.64 o                         
   5   1  15        388.50        463.10        11.03 o                         
   6   1  15         29.48         28.80         1.57 o                         
  -6   2  15         75.83         82.55         3.55 o                         
  -5   2  15          9.42         11.55         1.06 o                         
  -4   2  15         70.47         72.19         2.70 o                         
  -3   2  15         95.58         89.99         2.67 o                         
  -2   2  15         15.47         15.77         0.91 o                         
  -1   2  15        463.23        470.02         6.31 o                         
   0   2  15        135.28        139.93         2.94 o                         
   1   2  15        462.75        467.30         6.05 o                         
   2   2  15         14.79         14.45         1.16 o                         
   3   2  15         95.50         90.77         2.86 o                         
   4   2  15         71.06         72.73         2.93 o                         
   5   2  15          9.47         10.01         1.19 o                         
   6   2  15         74.81         71.17         4.40 o                         
  -6   3  15        399.99        435.50        15.87 o                         
  -5   3  15        383.81        416.57        12.83 o                         
  -4   3  15        150.51        145.90         3.61 o                         
  -3   3  15         24.88         32.22         1.58 o                         
  -2   3  15       1000.51        979.73        13.78 o                         
  -1   3  15         33.75         35.16         1.22 o                         
   0   3  15        480.22        473.80         5.57 o                         
   1   3  15         33.58         35.81         1.55 o                         
   2   3  15        998.53        969.49        10.35 o                         
   3   3  15         23.41         31.06         1.58 o                         
   4   3  15        153.68        148.26         3.27 o                         
   5   3  15        383.80        403.53         7.40 o                         
   6   3  15        401.75        391.17         9.31 o                         
  -5   4  15        196.80        232.03        15.03 o                         
  -4   4  15        140.54        117.46         4.34 o                         
  -3   4  15         18.19         18.07         1.21 o                         
  -2   4  15        233.68        234.80         3.72 o                         
  -1   4  15        285.23        272.69         5.07 o                         
   0   4  15         51.09         48.96         1.55 o                         
   1   4  15        286.63        271.03         4.76 o                         
   2   4  15        233.29        237.58         4.38 o                         
   3   4  15         18.38         17.37         1.28 o                         
   4   4  15        141.10        129.18         3.10 o                         
   5   4  15        196.77        219.84         5.82 o                         
   6   4  15         91.41         74.98         2.85 o                         
  -5   5  15        264.09        299.09         8.57 o                         
  -4   5  15        135.11        137.02         5.50 o                         
  -3   5  15        233.29        222.49         5.30 o                         
  -2   5  15        127.81        121.76         3.06 o                         
  -1   5  15        336.60        351.34         7.20 o                         
   0   5  15         13.22         16.86         1.15 o                         
   1   5  15        334.13        341.96         4.85 o                         
   2   5  15        130.28        124.02         3.35 o                         
   3   5  15        231.04        227.14         4.67 o                         
   4   5  15        133.23        144.01         2.97 o                         
   5   5  15        267.71        271.33         6.27 o                         
  -5   6  15        109.98        119.64         5.49 o                         
  -4   6  15        109.87        112.86         5.27 o                         
  -3   6  15        501.76        495.77        16.66 o                         
  -2   6  15         90.98        102.23         3.85 o                         
  -1   6  15        678.09        669.75        11.38 o                         
   0   6  15         76.86         75.82         2.13 o                         
   1   6  15        680.75        679.21         8.68 o                         
   2   6  15         90.00         93.02         2.59 o                         
   3   6  15        503.56        485.09         7.67 o                         
   4   6  15        110.63        117.24         3.22 o                         
   5   6  15        107.83        106.72         3.41 o                         
  -5   7  15         10.86         15.78         1.72 o                         
  -4   7  15         34.05         37.64         3.08 o                         
  -3   7  15        223.30        214.29         7.27 o                         
  -2   7  15         91.66         86.14         2.61 o                         
  -1   7  15        435.06        435.91         7.56 o                         
   0   7  15        357.97        378.86         6.47 o                         
   1   7  15        434.08        433.66         5.86 o                         
   2   7  15         91.41         86.95         2.71 o                         
   3   7  15        218.28        203.48         5.34 o                         
   4   7  15         33.76         40.21         2.17 o                         
   5   7  15         11.02         14.70         1.75 o                         
  -4   8  15        340.27        394.93        15.93 o                         
  -3   8  15        336.96        342.15         6.77 o                         
  -2   8  15        180.12        177.60         3.98 o                         
  -1   8  15        288.76        295.60         4.85 o                         
   0   8  15       1547.39       1529.92        18.37 o                         
   1   8  15        284.18        287.27         5.86 o                         
   2   8  15        179.88        165.14         5.75 o                         
   3   8  15        338.53        344.34        10.25 o                         
   4   8  15        340.10        374.03         8.48 o                         
  -4   9  15          3.78          4.01         1.40 o                         
  -3   9  15         65.89         67.41         2.81 o                         
  -2   9  15        160.11        163.92         9.02 o                         
  -1   9  15        496.65        519.02         7.89 o                         
   0   9  15         87.55         95.23         4.97 o                         
   1   9  15        502.42        527.21         8.26 o                         
   2   9  15        159.10        156.69         5.14 o                         
   3   9  15         67.14         69.51         2.31 o                         
   4   9  15          3.61          3.97         1.32 o                         
  -3  10  15        181.86        156.57        16.21 o                         
  -2  10  15        326.35        339.36        10.13 o                         
  -1  10  15        318.10        314.47         8.86 o                         
   0  10  15        553.83        555.94        16.27 o                         
   1  10  15        313.87        298.45         5.07 o                         
   2  10  15        325.49        316.04         5.93 o                         
   3  10  15        180.53        176.91         5.25 o                         
  -3  11  15         62.20         50.31         3.11 o                         
  -2  11  15         27.96         27.97         1.88 o                         
  -1  11  15         12.90         12.69         1.70 o                         
   0  11  15          5.10          3.88         0.71 o                         
   1  11  15         12.77         12.32         1.00 o                         
   2  11  15         28.31         28.02         1.38 o                         
   3  11  15         62.71         55.44         2.20 o                         
  -2  12  15        301.60        249.43         8.85 o                         
  -1  12  15        101.41         96.71         2.88 o                         
   0  12  15         29.09         28.19         2.50 o                         
   1  12  15        101.31         90.34         3.17 o                         
   2  12  15        302.35        215.03         7.99 o                         
   0   0  16        511.04        448.07         8.48 o                         
   1   0  16        151.95        146.97         3.03 o                         
   2   0  16          0.60          2.66         0.76 o                         
   3   0  16         32.47         30.84         1.73 o                         
   4   0  16        237.49        247.72         5.73 o                         
   5   0  16         28.54         33.96         1.74 o                         
  -5   1  16        292.04        304.48        11.01 o                         
  -4   1  16        235.05        251.91         8.94 o                         
  -3   1  16        524.28        523.36        11.07 o                         
  -2   1  16        101.78        106.57         3.27 o                         
  -1   1  16         92.37         96.02         2.36 o                         
   0   1  16         83.94         89.45         2.34 o                         
   1   1  16         92.30         97.61         2.73 o                         
   2   1  16        102.37        109.13         3.16 o                         
   3   1  16        524.23        518.41        10.72 o                         
   4   1  16        234.30        247.45         5.55 o                         
   5   1  16        292.01        307.70         6.50 o                         
  -5   2  16        469.71        499.13        11.01 o                         
  -4   2  16         30.43         32.63         2.10 o                         
  -3   2  16        103.54        116.74         3.36 o                         
  -2   2  16        103.42        121.69         4.64 o                         
  -1   2  16        145.44        149.24         2.99 o                         
   0   2  16         84.94         79.09         2.05 o                         
   1   2  16        148.28        149.18         3.38 o                         
   2   2  16        104.21        113.76         3.31 o                         
   3   2  16        104.39        113.60         3.08 o                         
   4   2  16         30.15         33.78         1.63 o                         
   5   2  16        467.34        474.40         9.43 o                         
  -5   3  16         18.46         21.53         1.56 o                         
  -4   3  16        101.78        108.05         4.50 o                         
  -3   3  16        211.56        230.58         4.87 o                         
  -2   3  16        479.07        454.40         8.07 o                         
  -1   3  16        375.60        374.49         5.45 o                         
   0   3  16        596.44        591.44         7.57 o                         
   1   3  16        376.89        365.67         5.62 o                         
   2   3  16        481.60        459.34         6.36 o                         
   3   3  16        212.22        229.46         4.59 o                         
   4   3  16         99.08        104.85         2.81 o                         
   5   3  16         18.85         21.91         1.31 o                         
  -5   4  16        298.41        318.75         9.32 o                         
  -4   4  16         28.92         31.94         1.92 o                         
  -3   4  16        152.67        168.06         6.12 o                         
  -2   4  16         31.84         38.67         2.52 o                         
  -1   4  16        431.45        412.15         6.84 o                         
   0   4  16        139.18        135.50         3.08 o                         
   1   4  16        426.82        394.04         5.94 o                         
   2   4  16         32.13         38.48         1.92 o                         
   3   4  16        153.50        172.60         4.04 o                         
   4   4  16         29.38         34.16         1.68 o                         
   5   4  16        298.42        303.10         7.97 o                         
  -5   5  16         56.93         65.06         7.68 o                         
  -4   5  16        231.51        256.08        11.71 o                         
  -3   5  16        410.35        454.97        12.12 o                         
  -2   5  16        519.58        552.60        12.85 o                         
  -1   5  16        108.45        120.11         3.29 o                         
   0   5  16        426.64        420.66         9.04 o                         
   1   5  16        106.14        114.64         3.09 o                         
   2   5  16        517.61        526.86         8.76 o                         
   3   5  16        407.05        435.13         7.38 o                         
   4   5  16        232.51        242.23         6.01 o                         
   5   5  16         57.74         57.23         6.03 o                         
  -4   6  16        165.94        179.24         8.73 o                         
  -3   6  16        191.44        197.44         8.27 o                         
  -2   6  16        416.36        453.49        12.40 o                         
  -1   6  16        138.52        145.18         3.28 o                         
   0   6  16        465.67        458.31         7.95 o                         
   1   6  16        138.16        138.70         3.33 o                         
   2   6  16        420.65        474.77        13.09 o                         
   3   6  16        191.34        188.72         4.42 o                         
   4   6  16        166.19        169.58         6.00 o                         
  -4   7  16        480.10        589.69        20.42 o                         
  -3   7  16         67.04         67.34         4.34 o                         
  -2   7  16        235.29        253.72         6.64 o                         
  -1   7  16         25.39         29.30         1.59 o                         
   0   7  16        237.97        231.40         6.11 o                         
   1   7  16         25.26         31.17         1.53 o                         
   2   7  16        231.98        246.79         5.29 o                         
   3   7  16         68.13         65.59         3.40 o                         
   4   7  16        479.77        519.48        10.58 o                         
  -4   8  16        265.89        288.73        10.64 o                         
  -3   8  16         83.33         85.32         2.97 o                         
  -2   8  16        256.98        267.50         7.69 o                         
  -1   8  16         37.44         40.18         2.16 o                         
   0   8  16         43.71         45.43         3.34 o                         
   1   8  16         37.66         37.37         2.37 o                         
   2   8  16        254.77        260.44        11.33 o                         
   3   8  16         83.70         91.34         3.96 o                         
   4   8  16        267.24        240.81         9.10 o                         
  -3   9  16        220.96        208.11         8.18 o                         
  -2   9  16         54.38         50.69         2.83 o                         
  -1   9  16         36.60         39.75         1.76 o                         
   0   9  16        144.28        145.60         5.30 o                         
   1   9  16         37.31         40.97         1.91 o                         
   2   9  16         55.61         54.09         7.05 o                         
   3   9  16        219.74        219.18         7.37 o                         
  -2  10  16        121.46        111.53         3.92 o                         
  -1  10  16         20.53         20.83         1.81 o                         
   0  10  16         54.18         55.58         2.58 o                         
   1  10  16         20.85         20.14         2.47 o                         
   2  10  16        120.73        112.98         3.98 o                         
  -1  11  16        170.58        156.58         6.87 o                         
   0  11  16         18.37         14.24         1.57 o                         
   1  11  16        171.05        148.65         5.94 o                         
   1   0  17          3.78          7.27         0.96 o                         
   2   0  17         78.93         77.00         3.56 o                         
   3   0  17        105.23         99.62         3.17 o                         
   4   0  17        101.13        111.88         3.25 o                         
   5   0  17        185.02        171.39        14.82 o                         
  -5   1  17         14.70         14.53         1.86 o                         
  -4   1  17        102.03         87.35         5.75 o                         
  -3   1  17        241.76        259.96         6.47 o                         
  -2   1  17         26.58         24.61         1.64 o                         
  -1   1  17        218.09        207.34         4.90 o                         
   0   1  17         16.58         22.81         1.17 o                         
   1   1  17        218.84        208.46         6.46 o                         
   2   1  17         26.52         22.17         1.41 o                         
   3   1  17        241.54        249.97         5.45 o                         
   4   1  17        101.65        101.14         3.06 o                         
   5   1  17         14.37         13.66         1.16 o                         
  -5   2  17        171.29        174.32         6.80 o                         
  -4   2  17        229.27        247.26         7.63 o                         
  -3   2  17        167.56        168.70         4.92 o                         
  -2   2  17        200.38        212.21         5.04 o                         
  -1   2  17        431.32        436.30         8.18 o                         
   0   2  17        222.51        219.26         3.84 o                         
   1   2  17        430.42        435.49         6.51 o                         
   2   2  17        198.19        206.66         6.62 o                         
   3   2  17        167.52        175.63         4.29 o                         
   4   2  17        227.97        231.94         6.07 o                         
  -4   3  17         89.12         93.59         4.36 o                         
  -3   3  17        214.36        219.19         4.80 o                         
  -2   3  17         26.00         26.68         1.62 o                         
  -1   3  17        116.53        130.27         4.58 o                         
   0   3  17         32.33         38.01         1.61 o                         
   1   3  17        116.14        129.98         7.96 o                         
   2   3  17         25.54         22.18         1.57 o                         
   3   3  17        214.48        217.58         6.65 o                         
   4   3  17         90.06         94.65         2.71 o                         
  -4   4  17        100.21         90.75         5.98 o                         
  -3   4  17        407.13        454.73        10.27 o                         
  -2   4  17        306.48        320.21         8.83 o                         
  -1   4  17        415.64        438.79         6.84 o                         
   0   4  17        310.42        334.92         6.10 o                         
   1   4  17        417.95        421.46         7.25 o                         
   2   4  17        309.67        313.09         6.35 o                         
   3   4  17        405.68        451.64         8.90 o                         
   4   4  17        101.85        103.28         4.00 o                         
  -4   5  17         40.85         36.03         3.43 o                         
  -3   5  17          4.54          5.56         1.48 o                         
  -2   5  17        137.70        131.22         4.90 o                         
  -1   5  17        133.45        132.52         4.02 o                         
   0   5  17         94.19         92.51         3.05 o                         
   1   5  17        131.47        131.71         3.27 o                         
   2   5  17        139.01        136.50         3.89 o                         
   3   5  17          4.96          6.68         1.02 o                         
   4   5  17         41.76         38.10         2.58 o                         
  -4   6  17         63.74         60.14         5.85 o                         
  -3   6  17         78.86         77.66         4.00 o                         
  -2   6  17         48.42         48.24         3.13 o                         
  -1   6  17         93.39         98.46         3.37 o                         
   0   6  17         78.11         92.80         4.43 o                         
   1   6  17         94.87         97.39         2.42 o                         
   2   6  17         47.77         43.83         2.45 o                         
   3   6  17         79.35         78.43         3.76 o                         
   4   6  17         62.63         65.20         3.76 o                         
  -3   7  17         29.08         33.45         3.11 o                         
  -2   7  17        270.42        304.89         7.09 o                         
  -1   7  17          5.13          6.34         1.08 o                         
   0   7  17        233.79        238.17         5.03 o                         
   1   7  17          5.08          6.47         1.08 o                         
   2   7  17        270.04        299.06         7.99 o                         
   3   7  17         29.69         32.16         2.03 o                         
  -3   8  17         17.80         21.46         2.58 o                         
  -2   8  17        285.36        274.77         7.97 o                         
  -1   8  17         31.80         30.33         1.67 o                         
   0   8  17          9.09         10.34         1.40 o                         
   1   8  17         32.12         32.48         4.63 o                         
   2   8  17        283.98        302.11        18.99 o                         
   3   8  17         17.90         20.32         1.68 o                         
  -2   9  17         73.55         58.97         3.36 o                         
  -1   9  17          8.87          9.80         1.82 o                         
   0   9  17         30.92         28.28         1.66 o                         
   1   9  17          8.29          8.19         1.40 o                         
   2   9  17         72.18         68.91         4.01 o                         
  -1  10  17         32.50         26.48         2.08 o                         
   0  10  17        239.61        198.00         7.84 o                         
   1  10  17         33.33         23.58         1.86 o                         
   0   0  18        717.64        847.76        23.68 o                         
   1   0  18        223.62        222.49         5.06 o                         
   2   0  18        726.10        784.28        20.84 o                         
   3   0  18        115.55        127.10         4.96 o                         
   4   0  18        124.95        123.59         5.73 o                         
  -4   1  18         10.86         13.37         0.97 o                         
  -3   1  18         60.12         60.73         2.28 o                         
  -2   1  18         82.83         89.82         2.75 o                         
  -1   1  18          8.90         11.04         1.95 o                         
   0   1  18         38.86         39.35         1.65 o                         
   1   1  18          8.94         10.73         1.16 o                         
   2   1  18         82.90         84.21         2.94 o                         
   3   1  18         60.60         62.61         4.74 o                         
   4   1  18         10.54         18.96         2.18 o                         
  -4   2  18        155.49        139.78         4.37 o                         
  -3   2  18        105.40         97.55         2.61 o                         
  -2   2  18        268.01        290.66        11.18 o                         
  -1   2  18        197.09        210.65         7.42 o                         
   0   2  18        478.44        515.48         9.32 o                         
   1   2  18        197.74        227.09         5.95 o                         
   2   2  18        267.71        266.22         6.94 o                         
   3   2  18        106.84        109.23         3.59 o                         
   4   2  18        154.97        155.59         9.81 o                         
  -4   3  18         64.63         56.43         3.15 o                         
  -3   3  18         11.99          8.47         1.29 o                         
  -2   3  18         48.63         44.73         3.03 o                         
  -1   3  18         68.17         84.69         4.32 o                         
   0   3  18          0.43          2.01         0.78 o                         
   1   3  18         67.74         82.39         3.34 o                         
   2   3  18         49.01         46.60         2.03 o                         
   3   3  18         11.68         10.31         0.94 o                         
   4   3  18         64.60         57.33         3.18 o                         
  -3   4  18        217.46        227.19         7.04 o                         
  -2   4  18         57.37         54.18         2.99 o                         
  -1   4  18         19.26         28.54         2.41 o                         
   0   4  18          5.51          9.08         1.06 o                         
   1   4  18         19.37         28.21         1.64 o                         
   2   4  18         57.93         57.76         2.17 o                         
   3   4  18        218.24        229.55        12.96 o                         
  -3   5  18        187.73        199.97         8.04 o                         
  -2   5  18         41.82         42.58         4.67 o                         
  -1   5  18         59.33         67.55         4.40 o                         
   0   5  18          0.07          1.75         0.73 o                         
   1   5  18         59.57         58.22         3.13 o                         
   2   5  18         41.37         40.86         2.26 o                         
   3   5  18        188.31        159.95         6.19 o                         
  -3   6  18        227.57        199.65         8.27 o                         
  -2   6  18         41.41         45.15         2.58 o                         
  -1   6  18         71.53         75.37         4.21 o                         
   0   6  18         12.23         17.95         1.26 o                         
   1   6  18         71.43         71.49         4.79 o                         
   2   6  18         41.01         47.59         3.69 o                         
   3   6  18        225.17        215.97         8.31 o                         
  -2   7  18         18.63         16.03         2.00 o                         
  -1   7  18        651.28        655.68        12.67 o                         
   0   7  18         29.32         36.28         2.16 o                         
   1   7  18        653.20        667.88        26.49 o                         
   2   7  18         19.36         20.64         2.00 o                         
  -1   8  18         61.70         48.24         3.15 o                         
   0   8  18         15.08         16.45         1.34 o                         
   1   8  18         62.00         53.22         2.16 o                         
   1   0  19         18.09         24.41         3.52 o                         
   2   0  19         14.24         15.67         2.29 o                         
   3   0  19         35.84         30.91         2.25 o                         
  -3   1  19         43.71         38.18         2.58 o                         
  -2   1  19        369.69        371.06         9.96 o                         
  -1   1  19         27.20         23.88         2.07 o                         
   0   1  19        536.86        652.53        21.31 o                         
   1   1  19         27.50         26.73         2.54 o                         
   2   1  19        368.93        406.09        14.49 o                         
   3   1  19         44.63         38.04         4.10 o                         
  -3   2  19          8.99          8.05         1.18 o                         
  -2   2  19         42.23         40.79         3.43 o                         
  -1   2  19         31.77         34.10         1.90 o                         
   0   2  19         98.45        112.35         6.78 o                         
   1   2  19         31.75         34.81         2.97 o                         
   2   2  19         42.23         47.60         2.44 o                         
   3   2  19          8.90          7.30         1.22 o                         
  -2   3  19        169.57        175.64         8.30 o                         
  -1   3  19        323.35        370.15         8.25 o                         
   0   3  19         78.43         83.30         6.26 o                         
   1   3  19        322.93        387.15        14.22 o                         
   2   3  19        167.20        184.29        18.15 o                         
  -2   4  19         89.54         93.26         5.33 o                         
  -1   4  19          7.18         10.10         1.25 o                         
   0   4  19          7.59         10.80         1.72 o                         
   1   4  19          7.79          9.92         1.17 o                         
   2   4  19         91.26        106.68         5.30 o                         
  -2   5  19         11.73         11.70         1.10 o                         
  -1   5  19         29.19         35.92         2.47 o                         
   0   5  19          3.11          6.55         1.40 o                         
   1   5  19         28.64         36.96         2.90 o                         
   2   5  19         11.91         13.81         1.50 o                         
   0   6  19          3.99          4.15         0.89 o                         
   1   6  19        444.74        454.24        14.91 o                         
   1   0  20          3.27          3.47         0.86 o                         
  -1   1  20        111.04        101.79         4.69 o                         
   0   1  20         81.43         91.43         4.19 o                         
   1   1  20        112.53        122.59         5.37 o                         
   0   2  20         58.91         58.26         3.11 o                         
                                                                                
